# Supplementary material for: Development and validation of AI/ML derived splice-switching oligonucleotides
Source: Mol Syst Biol. 2024 Apr 25;20(6):676–701. doi: 10.1038/s44320-024-00034-9 (PMC11148135; doi:10.1038/s44320-024-00034-9)
Supplement: Supplementary file 2 — Data Set EV1 [file 44320_2024_34_MOESM2_ESM.xlsx]

## Sheet: Dataset EV1 - Key
Column	Description
Class	Defines the source of splicing regulatory information and/or function for the RNA binding proteins in the SFC
Cluster	Defines the specific splicing-related function, motif, binding specificity, or regulatory outcome of the RNA binding proteins in the SFC. Suffix definitions: *_c1, *_c2, *_c3 = cluster1, cluster2, cluster3. *_nc = non-cluster
Splicing factors	List of RNA binding proteins included in the indicated SFC
UPSTREAM	The Wilcoxon/Holm-Sidak adjusted p-value defining the significance of the contribution of the indicated SFC to the ability of the indicated model to differentiate between "positives" and "negatives". P.adj≤1.0E-06 are shown in red.
EXON
DOWSTREAM

## Sheet: Dataset EV1 - Data
Splicing factor clusters utilized to train XGboost model
			Wilcoxon/Holm-Sidak adjusted p-values (P.adj≤1.0E-06 are shown in red)
Class	Cluster	Splicing factors	UPSTREAM	EXON	DOWSTREAM
Distance	Distance to 3' splice site	All	2.77312e-12	0.359585	5.05986e-11
Distance	Distance to 5' splice site	All	3.42777e-07	0.521017	0
Distance	Distance to most proximal splice site	All	2.72316e-12	0.4403	0
AS Regulation	Activators_c1	SRSF3, HNRNPF	0.97947	0.244207	0.00333429
AS Regulation	Activators_c2	SRSF2, SRSF5, RBMX, SRSF4, SRSF7	0.51704	3.87049e-07	0.00924184
AS Regulation	Activators_c3	HNRNPM, SRSF6, HNRNPU, SRSF9	0.479533	4.90644e-05	0.968919
AS Regulation	Activators_nc	HNRNPK, SRSF1	0.923813	0.798628	0.00693426
AS Regulation	hnRNP_c1	PCBP1, SYNCRIP, RALY, HNRNPL, PCBP2	0.981295	0.0485926	0
AS Regulation	hnRNP_nc	FUS, HNRNPA0, HNRNPA1, HNRNPA2B1, HNRNPA3, HNRNPAB, HNRNPABD, HNRNPC, HNRNPCL1, HNRNPCL2, HNRNPD, HNRNPF, HNRNPH1, HNRNPH2, HNRNPH3, HNRNPK, HNRNPM, HNRNPR, HNRNPU, HNRNPUL1, HNRNPUL2, HNRPDL, HNRPLL, HNRPQ, MSL1, MSL2, PCBP3, PCBP4, RALYL, RARY, RBMX, RBMXL2, SQD	0.479533	0.0331384	0.139048
AS Regulation	Repressors_c1	PTBP1, HNRNPH1, SRSF11, HNRNPAB, HNRNPA1	0.00103133	0.187207	0.00375505
AS Regulation	Repressors_c2	PTBP2, HNRNPC, SRSF10, HNRNPL	0.0893057	0.708071	0
AS Regulation	SR_proteins_nc	SRSF7, SRSF3, SRSF10, SRSF6, SRSF2, SRSF5, SRSF9, SRSF1, SRSF8	0.981295	2.13725e-08	0.467923
Binding Motif	A_Rich_Motif_c1	PABPN1, PABPC4	0.981295	0.95545	0.905605
Binding Motif	A_Rich_Motif_c2	PABPC1, SART3	0.0690426	0.955438	0.526877
Binding Motif	A_Rich_Motif_nc	PABPC3, PABPC5	8.49986e-05	0.549876	0.0424668
Binding Motif	ACA_motif_nc	ENOX1, YBX1, YBX2	0.777756	0.734351	0.79644
Binding Motif	CA_Motif_c1	HNRNPL, IGF2BP3	0.874881	0.994331	4.10783e-13
Binding Motif	CA_Motif_nc	HNRNPK, HNRNPLL, IGF2BP2, YBX1, YBX2	0.923813	0.798628	0.00693426
Binding Motif	CG_Motif_c1	FUS, RBM8A	2.09725e-06	0.00443893	0.526877
Binding Motif	CG_motif_nc	PPRC1, RBM4	2.88039e-07	0.00452194	0.75555
Binding Motif	CU_Motif_c1	PTBP1, PCBP3	0.905886	0.994331	1.79856e-14
Binding Motif	CU_motif_nc	PCBP1, PCBP2	0.471314	0.0136416	0.79644
Binding Motif	G_Rich_Motif_c1	EWSR1, HNRNPH2	0.977948	0.994331	0.968805
Binding Motif	G_Rich_Motif_nc	RBM25, TAF15, HNRNPF, ESRP1, ESRP2, HNRNPA2B1, FUS, ILF2, SAMD4A	0.332016	3.15442e-06	0.79644
Binding Motif	GA_Motif_c1	SRSF9, HNRNPH1	0.51704	0.00117699	0.0807823
Binding Motif	GA_Motif_nc	LIN28A, SRSF1, SRSF10, SRSF2, TRA2A, TRA2B	0.923813	0.675034	0.79644
Binding Motif	GAC_motif_nc	FMR1, FXR2	0.000674309	0.734351	0.79644
Binding Motif	GUA_motif_nc	HNRNPA2B1, RBM28	0.923813	0.000124816	0.331672
Binding Motif	U_Rich_Motif_nc	TIA1, HNRNPCL1, CPEB1, CPEB2, CPEB4, HNRNPC, FUBP1, PUF60, RALYL, ELAVL4, TRNAU1AP, ELAVL1, RALY, U2AF2, ZC3H14, ZNF638, HuR	6.64253e-07	8.38809e-06	0.79644
Binding Motif	UA_Motif_nc	A1CF, KHDRBS1, KHDRBS2, KHDRBS3, TUT1, ZCRB1	0.136495	0.00051992	0.0183194
Binding Motif	UAG_motif_nc	MSI1, UNK, HNRNPA0, DAZAP1, HNRNPA1, HNRNPA1L2	0.0893057	0.000605123	2.99422e-09
Binding Motif	UAUA_motif_nc	RBMS2, RBMS3, DAZAP1, FUBP3, HNRNPD, RC3H1, RBMS1	0.0995267	0.145717	0.79644
Binding Motif	UG_Motif_c1	SFPQ, HNRNPF	0.981295	0.994331	0
Binding Motif	UG_Motif_c2	HNRNPM, HNRNPU	0.981295	0.994331	0.778978
Binding Motif	UG_Motif_nc	CELF4, CELF5, CELF6, RBM24, RBM38, TARDBP, BRUNOL4, BRUNOL5, BRUNOL6	0.409077	0.00781682	1.39614e-08
Core Spliceosome	A_complex_c1	HNRNPAB, HMGXB3, THRAP3	1	1	1
Core Spliceosome	A_complex_c2	SF3B14, SNRPD2, SNRPB, SNRPF, SNRPD1, SNRPG	1	1	1
Core Spliceosome	A_complex_c3	U2AF2, FUS, RBM10, U2AF1	0.000636456	0.756602	3.62377e-13
Core Spliceosome	A_complex_c4	SF3B2, SF3A1, SF1, SNRNP70	0.92044	0.994331	0.968919
Core Spliceosome	A_complex_nc	BUB3, CCAR1, CDK11A, CDK13, CHAMP1, CUS1, DDX42, DDX46, DDX5, DHX15, DHX16, HNRNPA1, HTATSF1, LUC7L, PHF5A, PRP40, PRP5, PRPF40, PRPF40A, PUF60, RBM0, RBM17, RBM23, RBM25, RBM5, RNU2-1, SAMD4A, SAP130, SF3A2, SF3A3, SF3B1, SF3B10, SF3B125, SF3B3, SF3B4, SF3B5, SMB, SMNDC1, SNRPA, SNRPA1, SNRPB2, SNRPC, SNRPD3, SNRPE, SRPK1, SUGP1, TCERG1, TET1, U2SURP	0.00132016	0.951888	0.968919
Core Spliceosome	B_complex_c1	TGS1, SNRPD2, SNRPF, LSM6, SNRPG, LSM2	1	1	1
Core Spliceosome	B_complex_c2	SPRK2, PRPF4, U2AF1	1	1	1
Core Spliceosome	B_complex_c3	XNF830, DDX46, SART1	1	1	1
Core Spliceosome	B_complex_c4	PPIH, PRPF31, SF3A1, WBP11	1	1	1
Core Spliceosome	B_complex_c5	DHX15, PUF60, CDC5L, PRPF388	1	1	1
Core Spliceosome	B_complex_nc	AQR, BCAS2, BUD13, BUD31, CCDC12, CD2BP2, CHAMP1, CHERP, CLASRP, CRNKL1, CTNNBL1, CUS1, CWC15, CWC22, CWC26, DDX23, DDX42, DDX5, DHX16, DYRK3, EFTUD2, F12, GPKOW, HSPA1A, HSPA8, HSPB1, IK, IST3, ISY1, KIN, LSM3, LSM4, LSM5, LSM7, MFAP1, MTR4, NAA38, NHP2L, NHP2L1, PHF5A, PLRG1, PPIE, PPIL1, PPIL2, PQBP1, PRCC, PROL1, PRP28, PRP38, PRP40, PRP46, PRP5, PRP6, PRPF19, PRPF3, NA, PRPF38A, PRPF38B, PRP…	0.830203	0.976227	0.000143825
Core Spliceosome	C_complex_c1	SF3A2, SF3B5, SNRPG, SNRPD1, SNRPE, SNRPB	1	1	1
Core Spliceosome	C_complex_c2	DHX16, THOC1	1	1	1
Core Spliceosome	C_complex_c3	DDX23, PRPF18, KIN	1	1	1
Core Spliceosome	C_complex_c4	HMGXB3, CDK10	1	1	1
Core Spliceosome	C_complex_c5	HMGXB3, PRPF388, SRRM2, PPIG, SF3B3	1	1	1
Core Spliceosome	C_complex_nc	ACIN1, AQR, BAT1, BCAS1, BCAS2, BUD13, BUD31, C1orf55, C9orf78, CACTIN, CCDC12, CCDC130, CDC40, CDC5L, CDK10, CHERP, CLASRP, CRNKL1, CTNNBL1, CUS1, CWC15, CWC22, CWC24, CWC26, CWC27, CXorf56, DDX23, DDX39B, DDX41, DDX42, DGCR14, DHX15, DHX16, DHX35, DHX38, DHX57, DHX8, EFTUD2, EIF4A3, F12, FAM32A, FAM50, FAM50A, FAM50B, FRA10AC1, FRG1, GNB2L1, GPATCH1, GPKOW, HMGXB3, HNRNPC, HSPA1A, HSPA8, HSPB1,…	0.0013505	0.869152	0.0372684
Core Spliceosome	U1_SNRP_c1	SRPK1, SNRPC, SNRPE, SNRPG, SNRPF, SNRPD1, SNRPD2, SNRPB, SNRPD3	1	1	1
Core Spliceosome	U1_SNRP_c2	SNRPD3, SNRPD3	1	1	1
Core Spliceosome	U1_SNRP_c3	DDX5, LUC7L	1	1	1
Core Spliceosome	U1_SNRP_c4	SNRPA, DHX16	0.955651	0.994331	1.84403e-10
Core Spliceosome	U1_SNRP_c5	SNRNP70, RBM25	0.981295	0.994331	0.968919
Core Spliceosome	U1_SNRP_nc	HMGXB3, PRP40, PRPF40, RNU1-1, SAMD4A, SMB, TCERG1	0.956133	0.994331	0.00323614
Core Spliceosome	U2_SNRP_c1	SMNDC1, SF3B2, SF3B4, SF3B5, SNRPD2, SNRPD3, SNRPE, SNRPG, SNRPF, LSM2, LSM3, SNRPB2, SNRPD1	0.174634	0.172424	0.0277329
Core Spliceosome	U2_SNRP_nc	CHAMP1, CUS1, DDX42, DDX46, DHX15, HMGXB3, HTATSF1, PHF5A, PRP5, PUF60, RBM17, RNU2-1, SAMD4A, SAP130, SF3A1, SF3A2, SF3A3, SF3B1, SF3B10, SF3B125, SF3B14, SF3B3, SMB, SNRPA1, SNRPB, U2AF1, U2AF2, U2SURP	0.429974	0.993481	0.968919
Core Spliceosome	U4_U6_SNRP_c1	PRPF3, PRPF4	1	1	1
Core Spliceosome	U4_U6_SNRP_nc	NHP2L, NHP2L1, PPIH, PRPF31, SART3	0.0690426	0.955438	0.526877
Evolutionary Conservation	Conserved_in_mice_c1	SNRPD3, SNRPE, SNRPD1, NAA38, LSM5	1	1	1
Evolutionary Conservation	Conserved_in_mice_nc		0.915513	0.972371	0.00584459
Evolutionary Conservation	Conserved_in_yeast_c1	SNRPD2, DDX18, PRPF8	1	1	1
Evolutionary Conservation	Conserved_in_yeast_c2	LSM2, EIF2S3, EEF1A1, NHP2L1	1	1	1
Evolutionary Conservation	conserved_in_yeast_c3	E1F2S1, SKIV2L2	1	1	1
Evolutionary Conservation	Conserved_in_yeast_nc	ABCE1, DARS, DDX6, DKC1, DRG1, DRG2, EEF1A2, EIF1, EIF1AX, EIF1AY, EIF1B, EIF2S3L, EIF4A1, EIF4A2, EIF4A3, EIF5A, EIF5A2, EIF5AL1, EIF6, EMG1, ETF1, FBL, FBLL1, FCF1, GAPDH, GAPDHS, GAR1, GFM1, IARS, IMP3, IMP4, KARS, KRR1, METTL1, NARS, NAT10, NIP7, NOP10, NSA2, PHF5A, POLR2F, POLR2L, PRDX1, PRDX2, PRDX3, PRDX4, PSMA6, RAN, RPL10, RPL10A, RPL10L, RPL11, RPL12, RPL13A, RPL15, RPL17, RPL18, RPL18A…	0.138183	0.000304307	0.0252131
Evolutionary Conservation	Essential_proteins_c1	SF3A1, SF3B1	1	1	1
Evolutionary Conservation	Essential_proteins_c2	SRSF2, SRSF3	0.874881	0.0424493	0.968919
Evolutionary Conservation	Essential_proteins_c3	SRSF1, PCBP1	0.178421	2.95521e-05	1.43105e-07
Evolutionary Conservation	Essential_proteins_nc	SF1, SRSF7	0.923813	0.254288	0.735891
Others	Spliceosome_c1	HNRNPD, SRSF10, TRA2B, ELAVL1, SRSF3, HNRNPK, RBMX, SRSF5, SRSF4, SRSF6, HNRNPA3, ILF2, SRSF7, HNRNPA1, SRSF1, YBX1, SRSF9	0.188391	0.0415463	0.968919
Others	Spliceosome_nc	BCLAF1, HNRNPAB, HNRNPC, HNRNPH1, HNRNPH2, HNRNPH3, HNRNPM, HNRNPU, ILF3, NCBP1, NCBP2, PCBP1, RBM39, SRRT, SRSF2, SRSF6, TRA2A, ZC3H18, HuR	0.981295	0.0223066	0.303046
Tissue Specificity	Rank1_ tissue_spec_nc	BOLL, CELF4, CELF5, DAZ3, ELAVL4, HNRNPCL1, IGF2BP1, IGF2BP3, KHDRBS2, LIN28A, LIN28B, RALYL, RBFOX1, RBM46, YBX2, BRUNOL4, BRUNOL5	0.409077	0.398943	0.221106
Tissue Specificity	Rank2_ tissue_spec_c1	PCBP3, ESRP2	0.376755	0.994331	5.40629e-10
Tissue Specificity	Rank2_ tissue_spec_c2	SAMD4A, KHDRBS3	0.00262946	0.0485926	0.0807823
Tissue Specificity	Rank2_ tissue_spec_nc	A1CF, CELF6, CPEB1, ENOX1, ESRP1, LSM11, MEX3B, MSI1, NOVA1, PABPC5, RBFOX3, RBM15, RBM24, RBM38, RBMS2, RBMS3, BRUNOL6	0.584197	0.000905384	0.79644
Tissue Specificity	Rank3_ tissue_spec_c1	TRA2B, RBFOX2, PCBP4, RBM47	0.000432978	0.960447	0.08265
Tissue Specificity	Rank3_ tissue_spec_c2	QKI, RBM4B	0.972974	0.994331	0.968919
Tissue Specificity	Rank3_ tissue_spec_nc	BUD13, CNOT4, CPEB2, CPEB4, DHX30, ENOX2, FTO, FXR2, GEMIN5, HLTF, IGF2BP2, LARP4, MSI2, MTPAP, PABPC1L, PABPC3, PRR3, PTBP3, PUS1, RBMS1, RC3H1, YWHAG, ZC3H10, ZC3H14	0.981194	0.00149498	2.36639e-08
Tissue Specificity	Rank4_ tissue_spec_c1	SRSF3, HNRNPU, ELAVL1, SFPQ, SRSF10, SRSF7, PABPC4, DDX3X, ILF2, NPM1, SRSF1	0.154167	0.982399	0.968919
Tissue Specificity	Rank4_ tissue_spec_nc	AARS, AGGF1, AKAP8L, ANKHD1, ANKRD17, CPSF6, CSTF2T, DAZAP1, DDX24, DDX42, DDX55, DDX6, DGCR8, DROSHA, EFTUD2, EIF2S1, EIF4G2, EWSR1, EXOSC5, FAM120A, FASTKD2, FMR1, FUBP1, FUBP3, FUS, FXR1, G3BP2, GNL3, GPKOW, GTF2F1, HNRNPA0, HNRNPA1, HNRNPA1L2, HNRNPA2B1, HNRNPA3, HNRNPC, HNRNPDL, HNRNPF, HNRNPH1, HNRNPH2, HNRNPK, HNRNPL, HNRNPLL, HNRNPM, HNRNPR, HNRNPUL1, ILF3, KHDRBS1, KHSRP, LARP7, MATR3, M…	0.955651	0.994331	0.0699769
