# Supplementary material for: Development and validation of AI/ML derived splice-switching oligonucleotides
Source: Mol Syst Biol. 2024 Apr 25;20(6):676–701. doi: 10.1038/s44320-024-00034-9 (PMC11148135; doi:10.1038/s44320-024-00034-9)
Supplement: Supplementary file 3 — Data Set EV2 [file 44320_2024_34_MOESM3_ESM.xlsx]

## Sheet: Key
Column	Definition
Mutation	(chromosome):(genomic position):(reference allele nucleotide)>(snv nucleotide):(strand)
(Splicing Factor)	Binding score for the indicated splicing factor as calculated by the indicated method (RNAcompete, RBPmap, or Bind-n-Seq)
Label	0 = no splicing effect, 1 = splicing effect
dPSI	delta Percent Spliced In
Location	D = downstream intron, E = exon, U = upstream intron

## Sheet: RNAcompete
Mutation	A1CF	ANKRD17	CELF4	CPEB2	DAZAP1	FMR1	BX511012.1	FXR2	G3BP2	HNRNPA3	HNRNPA1L2	HNRNPA2B1	HNRNPC	HNRNPK	HNRNPL	ELAVL1	IGF2BP2	KHDRBS3	LIN28B	MATR3	MBNL1	MSI2	PABPC4	PCBP2	PPRC1	QKI	RBM28	RBM3	RBM38	RBM4	RBM41	RBM46	RBM5	RBM8A	RBMS3	SRSF3	SAMD4B	SART3	SRSF9	SNRNP70	SNRPA	SRSF2	SRSF7	STAR-PAP	TARDBP	TIA1	U2AF2	YB-1	YBX2
chr10:100508994:G>C:-	-0.109255	-0.127349	0.1073	-0.06416	0.094974	-0.022414	-0.041119	-0.09075	-0.27064	-0.07498	-0.03778	-0.09284	-0.159025	0.0896	-0.244255	-0.151424	-0.06434	0.005435	0.184604	-0.12834	0.154445	-0.16914	0.013341	0.179439	-0.18775	0.164903	0.01552	-0.073039	0.083519	-0.124206	-0.079669	-0.14074	0.065996	-0.201382	-0.245103	-0.131126	-0.0774997	-0.090421	0.016476	-0.0654	-0.102411	0.141159	-0.029813	-0.08755	0.003781	0.08996	-0.0631546	-0.28833	-0.158599
chr10:100508994:G>T:-	-0.191462	-0.044403	0.10286	-0.05408	0.168912	-0.008519	-0.101178	-0.114419	-0.218968	-0.09892	-0.05076	-0.161877	-0.132935	-0.0084	-0.42968	-0.174505	-0.191921	-0.050617	0.119234	-0.13029	0.180818	-0.182266	-0.0915513	0.141581	-0.003547	0.191564	0.06979	-0.00105	0.081897	-0.223127	-0.085268	-0.1585	0.060526	-0.032982	-0.291473	-0.202968	-0.06339	-0.079946	-0.03525	-0.09893	-0.188014	0.092679	-0.036666	-0.07909	-0.07967	0.08476	-0.0320546	-0.53824	-0.33598
chr10:100508996:G>A:-	0.0537787	-0.052335	0.083952	0.03947	0.168854	0.217843	0.089666	0.00989	0.051999	-0.01376	-0.13128	-0.06804	0.074191	0.05557	-0.145913	0.061161	-0.22373	-0.026293	-0.00953	-0.239698	0.098602	-0.0539769	-0.034134	0.028586	-0.016221	0.0631548	-0.13578	-0.00208	-0.010417	-0.083958	-0.047701	0.09775	-0.02894	-0.055853	0.018494	-0.0516	-0.0606395	0.057589	0.224325	-0.181911	0.272258	-0.03151	0.207537	-0.22775	0.207153	-0.06784	-0.022575	-0.049948	-0.05787
chr10:100508997:T>A:-	0.084709	-0.041958	-0.07755	0.02555	0.0905731	0.23385	0.142459	0.064967	0.112599	0.06058	-0.03914	0.09835	0.105248	0.06778	0.27825	0.0615624	-0.05242	-0.0548104	-0.05081	-0.096771	0.041452	0.0778266	-0.018384	-0.015676	-0.077635	-0.0544866	-0.15237	0.0204968	-0.0520626	-0.000621	0.058689	0.0156	-0.00144	-0.119704	0.169966	0.063183	-0.015732	0.063239	0.171331	-0.082862	0.425338	-0.01846	0.231738	-0.10892	0.00904281	-0.03491	0.013227	0.09984	-0.045836
chr10:100509006:C>T:-	-0.233154	-0.03663	0.225014	-0.085959	0.114059	0.01018	-0.093252	-0.03909	-0.296828	0.11267	0.10229	0.163214	-0.06869	-0.138232	-0.089245	-0.11673	0.021494	-0.121896	0.305264	0.00343	-0.023275	-0.016144	-0.0543048	-0.030402	0.038969	-0.091162	-0.029972	-0.096125	0.0431846	-0.063179	0.00239	-0.273017	0.192903	0.088172	0.00672	0.109194	0.085084	-0.002518	-0.113631	0.106946	0.025266	0.11648	-0.011846	-0.0467	-0.06782	-0.04945	-0.03438	-0.0426795	0.029866
chr10:100509011:G>A:-	-0.027921	0.00644	-0.0315391	0.00319	-0.043775	-0.152801	-0.023795	-0.135813	-0.020784	-0.084919	-0.04383	-0.0979979	-0.01906	0.20277	0.01202	-0.221451	-0.01082	0.158145	-0.075014	0.089903	-0.01264	-0.077391	0.037736	0.015605	0.097855	0.007471	0.043234	-0.113443	0.00287	-0.053146	-0.33854	0.040365	-0.051413	0.036527	-0.0366317	0.008186	0.043841	0.0734005	-0.00248477	0.169946	0.16113	-0.006534	-0.0347	0.0769	-0.054615	-0.117642	-0.114347	-0.03648	-0.0733548
chr10:100509014:T>A:-	0.01392	0.081609	-0.032876	-0.077802	0.09147	0.07161	0.142257	0.06957	0.009259	0.07348	0.093203	0.07704	-0.154555	0.02754	0.141058	-0.184585	0.070033	-0.042164	-0.025404	-0.029315	0.001722	0.069356	0.021114	-0.072789	0.019728	-0.10095	0.074143	0.0071612	-0.007702	0.050518	-0.0062719	-0.0484849	0.092336	-0.062161	0.063749	0.051879	0.0126548	-0.078031	-0.027333	0.080153	0.075143	0.03083	0.09437	0.051316	0.05113	-0.037378	-0.143227	0.091461	0.003688
chr10:100509030:T>C:-	0.383893	0.023837	-0.33775	0.000418	-0.104134	-0.093189	0.042418	0.0240896	0.105753	-0.093535	-0.188348	-0.039924	0.078154	0.10029	0.09595	0.131184	0.050184	0.045722	-0.119016	-0.028517	0.114505	0.000713	-0.009835	0.0286975	-0.123422	-0.0124204	-0.149989	-0.0509661	-0.0419255	0.046711	0.155418	0.21868	-0.131147	-0.034991	0.087092	-0.0366471	0.122795	-0.0329632	-0.04136	-0.0342909	0.074771	-0.29939	-0.123548	0.066152	-0.106313	-0.05449	0.108326	-0.005791	-0.0791501
chr10:100509047:T>C:-	0.17418	-0.037898	-0.15436	0.073614	0.01574	-0.053364	-0.089319	-0.075121	-0.072051	-0.063921	-0.107824	-0.062674	0.05519	0.090583	0.05843	0.086412	0.0502266	0.07188	-0.02064	-0.05324	0.06395	-0.0300534	0.13556	0.007915	-0.142556	0.050145	-0.28701	-0.058428	0.0223052	0.0264	0.06926	0.215478	-0.083404	-0.114317	0.114723	-0.102485	0.103584	0.057438	0.092865	-0.05535	-0.01886	-0.04781	0.04567	0.019753	-0.01932	0.001034	0.05878	-0.074536	0.0876152
chr10:100509075:C>T:-	-0.08361	0.08834	0.037427	-0.101444	0.040697	0.0718019	0.0081111	0.053395	0.048591	0.08147	0.068413	0.0643409	-0.058396	-0.077927	-0.182338	-0.120089	-0.263953	-0.037501	-0.072941	-0.060591	-0.083115	0.004979	-0.148057	-0.0342322	0.067175	-0.0332726	0.0167801	-0.04692	-0.015938	0.118083	-0.0324362	-0.06692	0.133788	0.120537	-0.100504	0.0742811	0.002798	-0.070566	0.0500864	0.081885	-0.0560179	0.102907	0.091651	-0.0613853	0.26444	-0.062385	-0.076462	-0.089542	-0.003105
chr10:100509098:T>C:-	0.0952104	0.0231137	-0.00402	0.047275	0.013116	-0.0983293	-0.006707	0.037108	-0.017491	-0.01398	-0.092619	0.03595	0.028253	0.01155	0.066795	0.107552	0.0101985	-0.082982	-0.084816	-0.046732	-0.083093	0.108258	-0.04193	0.113335	-0.210974	0.024944	-0.01214	-0.177411	-0.0809458	0.053646	0.159244	-0.0822	-0.08742	-0.106393	0.016975	0.0180458	0.040313	-0.0628678	0.031371	-0.040215	-0.046684	-0.170765	-0.047844	-0.0388345	0.014503	-0.036363	0.061985	-0.0442011	-0.0271545
chr10:100509100:G>T:-	0.092183	0.145324	-0.026841	0.034674	0.035187	-0.03132	0.058183	0.02756	0.201351	-0.06652	-0.206711	-0.09327	0.11379	0.07657	0.141901	0.114719	-0.140825	0.06081	-0.22379	-0.03956	-0.005986	-0.036418	-0.27758	-0.07767	-0.045511	-0.038414	-0.252108	-0.217851	-0.027601	0.07364	0.222187	0.03775	-0.17677	-0.10127	0.0576759	0.052974	0.155013	-0.091654	-0.178955	0.059224	-0.046086	-0.174426	0.08837	-0.05931	0.108516	-5e-05	0.137645	0.011385	-0.43307
chr10:100509123:T>C:-	0.011198	0.017395	-0.058833	-0.0080673	0.02168	0.01381	-0.003376	0.01212	-0.076137	-0.03276	0.02043	0.02744	-0.006716	0.10112	0.124063	-0.002007	0.132729	0.022003	0.011703	-0.014506	-0.002348	0.012401	0.142861	0.060684	-0.140467	0.0493028	0.013821	-0.022335	-0.06176	-0.087384	0.026347	-0.04597	0.068832	-0.174651	0.0024869	-0.019631	-0.005225	0.048841	0.129253	0.079141	-0.093468	-0.05272	-0.04727	-0.026079	-0.124038	0.066301	0.075645	-0.031065	0.0631408
chr10:100509128:A>G:-	-0.052533	-0.0783759	0.152695	-0.064313	-0.00615	-0.12654	-0.120547	-0.04011	-0.125024	0.00525	0.111002	0.01445	-0.123246	-0.064905	-0.138532	-0.0234045	0.084458	-0.046345	0.16431	0.0856093	-0.0246215	-0.104814	-0.008216	0.018014	-0.0061124	0.047956	0.1559	-0.012996	-0.032966	-0.051466	-0.092985	-0.110172	0.06166	0.07673	-0.198939	-0.006146	0.010854	0.004535	-0.0976296	0.0285098	0.046085	0.145608	-0.15597	0.051204	-0.029414	0.06421	-0.0897571	-0.0459497	0.004284
chr10:100509128:A>T:-	-0.201603	-0.0694001	0.216495	0.037039	-0.090158	-0.305396	-0.062625	-0.25902	-0.205094	-0.12449	0.053272	-0.116983	0.0207188	-0.092953	-0.207698	0.102494	0.060408	-0.076744	0.13927	0.13367	-0.074804	-0.142635	0.016785	0.076101	0.001975	0.068778	0.049715	0.002535	-0.001311	-0.07502	-0.085453	-0.139212	-0.03215	0.104411	-0.086673	-0.053279	-0.059935	0.012027	-0.119719	-0.000543	0.038514	0.018998	-0.209456	0.110191	-0.100606	0.094855	-0.052536	0.054217	0.093736
chr10:100509133:C>T:-	-0.076863	-0.000877	0.09484	-0.022606	-0.004306	-0.003929	-0.007189	-0.042124	-0.12885	0.063718	0.095576	0.074523	-0.0063	-0.12275	-0.15573	0.001836	0.061771	-0.050312	0.185882	0.0566938	-0.050896	0.060998	-0.115025	-0.045137	0.024175	0.0096827	0.173455	-0.00191	-0.012144	-0.014134	-0.0896	-0.18605	0.107456	0.061951	-0.100923	0.050835	-0.01226	-0.105571	-0.035754	0.11082	0.02638	0.06118	-0.083444	-0.0303038	0.02499	0.033354	0.00227	0.0665489	-0.069021
chr10:100973590:A>C:+	0.211292	-0.112512	0.01287	-0.029172	0.087032	0.124306	-0.129986	0.080934	0.070864	0.129626	0.013198	0.095152	-0.055865	-0.271012	0.00148	0.04707	0.12016	0.05758	0.067051	-0.031437	0.079909	-0.010017	0.15704	-0.043711	-0.127288	0.024362	-0.110836	0.05933	0.010384	-0.018819	-0.0577356	0.217696	-0.117568	-0.07396	-0.0120218	0.032485	0.035103	0.209024	0.020321	0.12488	-0.082006	0.00795	0.035066	-0.104033	0.05382	0.0524842	-0.118881	-0.019324	0.094215
chr10:100973591:A>C:+	0.055258	-0.056128	0.103027	0.047217	-0.01141	-0.02079	-0.111064	0.04772	-0.030038	0.030916	0.056428	-0.022487	0.129792	-0.149819	-0.207267	0.111033	-0.01043	0.0981394	0.0745801	0.025931	0.004291	0.00651	0.15761	-0.006021	-0.04662	0.036878	0.027244	0.000838	0.050638	-0.036251	-0.069578	0.013841	0.02012	-0.099956	-0.04456	-0.0412567	0.001922	0.201368	-0.105818	0.04399	-0.33853	-0.02045	-0.05039	-0.139061	0.02197	0.090752	0.218954	-0.03079	-0.037843
chr10:100973619:C>T:+	0.071	-0.0486631	-0.021502	-0.117711	0.074716	-0.01395	0.059049	0.070662	-0.0177	0.031705	-0.043533	0.038108	-0.193923	0.05814	0.04805	-0.281382	-0.01464	0.222888	0.05092	-0.004207	0.014007	-0.0299	0.185983	-0.04198	-0.0395392	0.007259	-0.126556	0.0852	-0.085348	-0.124031	-0.047317	0.144043	-0.068437	0.006386	-0.03009	-0.0232407	-0.016931	0.135401	0.10093	0.034601	0.007663	-0.114562	0.02472	-0.005362	-0.169239	-0.120726	-0.164326	0.165811	0.061987
chr10:1014204:A>G:+	0.213164	-0.071193	-0.234746	0.168854	0.066255	0.03987	0.03541	0.07851	-0.01479	0.064749	-0.105527	0.03109	0.114268	0.121074	0.274132	0.259628	0.15879	-0.099661	-0.071885	0.0837	0.046592	0.11737	-0.018752	-0.00479	-0.135734	0.010764	-0.165221	-0.0325056	-0.03216	0.04811	0.225795	0.195663	-0.082053	-0.109959	0.217324	0.140564	0.114673	-0.01079	0.11889	0.13368	0.006621	-0.161293	0.184766	-0.09332	-0.00272	-0.00133	0.192545	0.108783	0.101789
chr10:1014211:T>G:+	0.05557	-0.236761	0.052597	-0.057898	0.098772	-0.13158	-0.23013	-0.143243	-0.218044	-0.059731	-0.04046	0.005832	0.000529	-0.003974	-0.003684	0.151552	0.03207	0.2133	-0.061119	0.018416	0.044981	-0.022784	0.00711	0.096819	-0.076811	0.210294	-0.102907	-0.153602	0.004456	-0.13595	-0.064845	0.00467	-0.074288	-0.096777	0.099926	-0.063684	-0.009493	-0.059348	-0.024646	0.046573	0.025822	-0.124506	-0.21713	0.122844	-0.43214	0.213405	-0.00243	-0.0471928	0.045989
chr10:1014212:A>G:+	0.18962	0.000232	0.01183	-0.0614601	0.125428	-0.0317851	-0.03291	-0.037411	-0.24472	0.01395	0.04887	0.030112	-0.003393	0.0554758	-0.143266	0.00792	0.070633	0.187179	0.098128	0.019776	0.0303995	0.0284955	0.12991	0.016749	-0.04066	0.14768	-0.026486	0.0825402	-0.016483	-0.05941	-0.086668	-0.04961	0.0286	-0.06392	0.072584	0.02989	-0.0513386	0.039294	-0.016566	0.070761	-0.073368	-0.05622	-0.108206	0.121707	-0.274295	0.224942	0.037212	0.022031	0.019035
chr10:1014231:T>C:+	-0.00623	-0.013398	0.120721	0.06719	-0.04469	0.05645	-0.00696	-0.03453	-0.07427	0.05491	0.01058	0.01514	0.11479	-0.149652	0.00557	0.03551	0.023365	-0.095579	-0.01813	0.01007	-0.001375	-0.01869	-0.01625	-0.086615	0.035054	-0.02062	0.0443862	-0.02882	-0.013953	-0.07192	0.01544	-0.06366	-0.05162	-0.043506	-0.04877	0.04089	0.030943	-0.01376	0.007	-0.081578	-0.038245	-0.01148	0.03208	-0.063412	0.02407	0.11032	0.02249	-0.08982	0.00848
chr10:1014236:A>G:+	0.054373	0.007536	-0.28224	-0.04892	-0.02148	0.01965	-0.06385	0.06563	0.00664	0.07788	0.07598	0.00546	-0.02285	0.03017	0.160246	0.01277	0.1642	-0.00498	0.02077	0.00135	0.0373768	0.0198	0.090863	-0.004235	-0.067777	-0.014019	-0.049385	0.01193	-0.084088	-0.007056	-0.027768	-0.000996	0.0249	-0.139689	0.25005	0.011592	-0.037709	-0.02489	0.0975	0.032599	0.008038	0.03912	0.07843	0.00553	-0.07093	0.0391	0.03608	0.021792	0.08039
chr10:1014239:C>A:+	-0.235733	-0.003384	-0.00418	0.0327595	-0.01373	-0.06848	0.018715	-0.01483	-0.00148	-0.10126	-0.074875	-0.11404	-0.002939	0.03725	-0.272757	-0.136996	-0.28316	0.020834	-0.0564	-0.0784	-0.032046	-0.065009	-0.061728	0.121508	0.069215	0.035659	-0.0149449	-0.074219	0.080542	-0.102024	-0.10745	-0.26053	0.00213	0.067923	-0.092687	-0.090036	0.0653016	0.037179	0.01088	-0.242435	-0.0850233	0.03403	-0.0347	-0.057703	0.09059	-0.167266	-0.00805	-0.116189	-0.213982
chr10:1014247:G>T:+	-0.0227	0.038369	0.059025	-0.175511	0.113557	0.11793	0.037581	0.07164	0.065457	0.213741	0.170885	0.161368	-0.275054	-0.129084	0.0690983	-0.236469	0.07096	0.10912	0.086722	-0.04668	-0.054745	0.114666	0.0798	-0.0252	0.0413273	-0.133016	0.05772	0.152971	-0.012165	-0.010173	-0.046868	-0.00917	0.24653	0.065185	0.096748	-0.0316517	0.143158	0.044165	0.09916	0.1171	0.073337	0.185317	0.08454	-0.011172	0.03614	-0.154336	-0.227028	-0.1081	-0.020413
chr10:1014250:C>G:+	-0.03772	0.086911	-0.158284	0.023616	-0.098683	-0.29414	-0.192809	-0.223412	-0.203959	-0.141096	-0.026	-0.117771	0.033532	0.07324	0.140636	0.0287692	0.31503	-0.00396	-0.160861	0.271766	0.046332	-0.117276	0.0685685	0.076238	-0.094987	0.151568	0.03167	0.04243	0.079052	-0.057283	0.092932	-0.059215	-0.097094	-0.044116	-0.00659	-0.0469	-0.004677	0.029653	-0.113579	0.422937	-0.034405	-0.13236	-0.164956	0.132414	-0.388965	0.064356	0.075326	-0.117013	-0.0482243
chr10:1014252:G>C:+	0.040174	0.029695	0.117597	-0.071875	0.046648	0.092008	0.058332	0.105607	-0.038155	0.04231	0.09126	0.04733	-0.12223	-0.146189	-0.263254	-0.018736	-0.115193	0.037884	0.140057	0.004471	0.064246	0.061401	0.037789	0.020209	0.00531	-0.033395	0.085686	0.109595	-0.043469	-0.029549	-0.086358	-0.0359552	0.07989	0.007806	-0.0562969	0.026244	-0.106518	0.10098	-0.045003	-0.04469	-0.45832	0.193828	0.006274	-0.003687	0.0425039	0.0822898	-0.085516	0.083721	0.068643
chr10:1014253:A>T:+	0.097491	0.021728	-0.235509	0.02862	0.034393	0.00682	0.179346	-0.00647	0.01663	0.03409	0.0151	0.03767	0.06537	0.104052	0.177418	0.05701	0.005812	-0.068408	-0.01649	-0.01456	0.0743178	0.024242	-0.0275194	-0.021189	-0.111249	0.049037	-0.019352	-0.0174	-0.013413	-0.0592657	0.03413	0.000588	-0.00271	-0.065713	0.112833	0.021138	-0.078297	-0.07112	0.02132	-0.01013	0.064807	-0.02133	0.0924	-0.00976	-0.0197	0.00055	0.02787	-0.0506415	0.0176
chr10:1014258:A>C:+	-0.02415	-0.113103	0.085788	-0.070067	-0.0234603	0.25959	0.12419	0.184385	-0.0364991	0.31932	0.29393	0.205136	-0.08068	-0.144412	0.23716	0.01106	0.27231	-0.008129	0.189597	-0.03291	-0.000825	0.12315	0.06449	-0.0100377	-0.0089874	-0.043875	0.229389	0.101609	0.000964	0.012394	-0.172461	-0.058479	0.165415	-0.0719994	-0.012709	0.069276	-0.069009	-0.01043	0.0777294	0.0001761	-0.054524	0.152353	0.109412	-0.0348351	0.080652	0.054012	-0.118123	-0.0535082	-0.02072
chr10:1014270:G>T:+	-0.338749	0.0076	0.02269	-0.00417	0.0754968	0.00737	0.104516	0.00023	-0.03706	0.10665	0.03927	0.08888	-0.00725	-0.02796	0.01255	0.01119	-0.046572	-0.114506	0.07489	-0.05148	-0.004687	0.085487	-0.0497018	-0.000106	0.040511	-0.075766	-0.02073	-0.01947	-0.036132	0.0097735	0.05484	-0.43703	0.21281	0.000368	0.0681	0.084046	0.125009	0.006355	0.13751	0.04773	-0.00483	0.11432	0.106898	-0.132807	-0.19624	-0.0629	0.00321	-0.037718	0.07013
chr10:1014278:G>A:+	0.014642	0.142429	0.262973	-0.049919	-0.108027	0.025493	-0.064317	-0.0323528	0.052185	-0.01365	-0.00696	-0.054524	-0.042447	0.01216	-0.212408	0.009827	-0.159489	0.079187	0.028402	0.096502	-0.134605	-0.0057	-0.006274	-0.007454	0.095603	0.0391046	0.33223	0.025981	0.039916	0.214736	-0.20649	-0.036181	0.0541515	0.132162	-0.298406	0.0283534	-0.011582	-0.001898	-0.06804	0.072448	-0.062117	0.082865	0.0260517	-0.0192749	0.185941	-0.035004	-0.001869	0.022002	0.11374
chr10:1014295:A>G:+	0.128426	-0.38159	-0.315841	0.00792	-0.06365	0.01817	0.032048	0.00943	0.03508	-0.06157	-0.111339	-0.04516	0.11391	0.200256	0.40078	0.11793	0.222978	-0.059482	-0.03046	-0.00123	0.12996	0.006021	0.047566	0.04254	-0.102504	0.026202	-0.103723	0.078053	0.02279	-0.080542	0.246338	0.094957	-0.00575	-0.070627	0.157171	-0.013356	-0.063903	0.028471	0.04024	0.051201	0.04612	-0.16395	-0.01844	0.07469	-0.01298	-0.02208	0.023442	-0.173574	-0.0232
chr10:1014298:G>A:+	-0.09747	-0.001991	-0.041174	0.00121	0.0296249	0.21441	-0.035769	0.16685	0.10399	0.096574	-0.061845	0.07155	-0.0171	-0.065448	-0.072741	-0.08122	-0.0483699	-0.295458	-0.123089	-0.02872	0.0202	0.099428	-0.175188	-0.107645	0.16957	-0.064793	-0.112357	-0.04109	0.006692	0.079622	0.052341	-0.18288	0.174887	0.0601054	-0.014834	0.0128876	0.054745	0.070817	0.24393	-0.002524	-0.29927	0.05113	0.1122	-0.242434	-0.00272	-0.110811	0.01237	0.0021967	-0.22571
chr10:1014300:C>T:+	-0.1558	0.31194	-0.086084	0.071636	0.055264	0.03033	0.058099	0.0364	-0.10746	0.02232	-0.043674	0.00926	0.077161	0.06541	0.234191	-0.038205	0.102537	-0.10446	-0.133746	0.09977	-0.054995	0.056989	0.03266	-0.06021	-0.002355	-0.026296	0.04275	-0.026365	-0.063933	0.089776	0.231736	-0.27728	-0.03194	-0.0305595	0.100905	0.083562	0.066489	-0.001095	-0.04974	0.202585	0.0823905	-0.09438	0.05051	0.115017	-0.18604	0.04437	0.119408	0.07178	0.019822
chr10:1014301:G>A:+	-0.09136	0.430292	-0.038764	0.047284	-0.004356	0.00399	0.056445	-0.0032	0.182881	0.062803	0.024727	0.032465	0.052087	-0.138808	-0.12385	-0.034799	-0.262695	-0.091363	0.0134405	0.0046	0.012045	0.02634	-0.150683	-0.049313	0.132763	-0.071433	0.05682	0.06469	0.0123247	0.163548	0.108975	-0.084578	0.091491	0.07998	-0.11612	0.045877	0.090981	-0.050219	0.11541	0.028403	0.083126	0.171804	0.162408	-0.04973	0.117384	-0.152155	0.111506	0.005632	-0.132516
chr10:1014308:A>G:+	0.023407	0.227685	-0.044713	0.05461	-0.090237	0.11174	-0.00484	0.14986	0.0654	-0.08559	-0.03508	-0.08907	0.04093	0.097133	0.101119	0.02807	0.017266	0.068541	-0.14613	-0.00486	-0.063727	-0.019152	0.10789	0.0016	0.0787524	0.031412	-0.051696	0.19608	0.026339	0.0013	-0.036799	0.080647	-0.21606	0.032377	-0.06222	-0.03871	-0.093473	0.092809	0.151152	-0.115822	-0.033455	-0.13344	0.20198	0.044143	0.02748	0.0658	-0.01921	0.0571447	-0.031
chr10:1014326:C>T:+	0.250615	0.142328	-0.14445	-0.073625	-0.01981	-0.00804	0.081107	0.04191	0.131617	-0.00411	-0.228965	-0.02094	-0.0146	0.09612	0.19351	0.040821	0.00329	0.052178	-0.2702	-0.11465	-0.003577	0.012762	0.00711	-0.01064	-0.163158	0.00939	-0.293439	0.03235	-0.1697	0.1826	0.295122	0.05446	-0.06629	-0.206589	0.11529	-0.009363	0.112502	0.0172699	-0.003457	0.05002	0.01669	-0.215417	0.06933	-0.10799	-0.10516	-0.06696	0.084696	-0.008177	0.03562
chr10:1014336:G>A:+	-0.08921	0.00094	0.18413	-0.09137	-0.066397	0.02516	0.01222	-0.037514	0.02978	0.03548	0.165994	0.05961	-0.02775	-0.0219	-0.18623	0.02599	-0.030131	-0.03636	0.032864	0.13705	-0.017408	-0.119343	-0.167905	-0.0783847	0.109144	-0.123252	0.266702	-0.00419	0.198132	0.03439	-0.093629	-0.0836	0.110894	0.1731	-0.44217	0.026912	-0.018863	-0.150755	-0.097148	0.03343	-0.13179	0.265031	0.00347	0.007056	0.360739	0.02691	-0.06325	0.01238	0.02964
chr10:102109580:C>A:-	-0.05722	-0.0372	0.205421	-0.16497	-0.00596	0.02382	0.143197	-0.06518	0.04315	0.10627	0.14325	0.07057	-0.11554	-0.08108	-0.2552	-0.06504	-0.094819	-0.015844	0.10571	-0.015269	-0.01752	0.02249	-0.00497	-0.049774	0.19489	-0.050952	0.171343	0.01105	0.02131	0.09285	-0.116965	-0.02436	0.0489	0.151026	-0.150203	0.025881	-0.080103	-0.024143	-0.05792	0.05496	-0.045372	0.234954	0.05585	0.096474	0.154766	-0.09944	-0.10251	0.035507	-0.046381
chr10:102109587:G>A:-	0.012953	-0.100476	0.00588	0.147346	0.050713	0.105497	0.104788	0.01242	0.108963	-0.01262	-0.1257	0.00299	0.136575	0.1154	-0.00496	0.063183	-0.209378	0.021634	-0.04682	-0.10734	0.008762	0.0464937	0.006584	-0.077218	0.006851	-0.063101	-0.245267	-0.036681	0.009064	0.047416	0.034051	-0.04826	-0.00116	0.019669	0.105662	-0.015955	-0.063939	0.0965033	0.118316	-0.360996	-0.08788	-0.073606	0.186739	-0.163443	0.108627	-0.075665	0.036118	0.08602	-0.050309
chr10:102109610:T>C:-	0.005196	-0.005669	0.027274	-0.058896	-0.044118	-0.02866	-0.026955	0.09676	-0.016965	-0.045258	-0.107965	0.025025	-0.010358	0.0607055	0.045828	0.052196	0.05909	0.079219	0.0081	-0.090606	-0.168137	0.0061541	0.0174538	-0.069685	-0.044942	0.0590135	-0.068533	-0.101857	-0.0047587	0.044062	0.091681	-0.109875	-0.04621	-0.081105	0.031806	0.027321	0.048227	-0.031699	-0.056977	-0.01093	0.063562	-0.074158	0.024631	-0.009386	0.01107	0.00642	-0.002716	0.055166	-0.00157
chr10:102109612:G>T:-	-0.086183	0.059278	-0.08302	0.049092	-0.00259	-0.11161	-0.057919	-0.04283	0.06294	-0.03265	-0.096072	-0.05783	0.121656	0.10819	-0.0316688	0.103612	-0.00046	-0.350713	-0.105993	-0.00285	0.065231	0.02037	-0.32367	0.074222	0.009432	-0.035494	-0.032258	-0.030637	-0.080208	-0.001847	0.126127	-0.075859	-0.03367	0.027872	0.000282	0.0398064	0.062774	-0.164554	0.002204	0.138768	-0.033077	-0.104446	0.097425	-0.01776	0.01574	-0.009071	0.090407	-0.040609	-0.0640891
chr10:102109635:A>C:-	-0.084309	0.120269	0.01803	-0.027783	-0.195374	-0.15779	-0.152541	-0.063255	-0.0287159	-0.0712	0.070619	-0.06437	0.10534	0.01211	-0.06401	0.16545	0.12101	0.0038457	0.259578	0.224599	-0.053284	-0.071151	0.05049	0.14198	-0.02294	0.169781	0.30117	0.034077	0.01187	-0.15421	0.01851	0.020496	-0.13559	0.044969	-0.04226	0.068361	-0.151203	-0.0954889	-0.15436	0.115408	0.04413	0.02941	-0.204096	0.271699	0.01393	0.101042	0.056921	-0.11274	-0.0995502
chr10:102109666:C>A:-	-0.190225	-0.021713	0.12951	-0.312312	-0.012677	0.019682	0.173963	-0.059564	0.093023	0.068699	0.081937	0.065419	-0.32438	-0.052058	-0.17835	-0.23161	-0.215603	0.06256	0.2338	-0.064538	-0.100634	0.018667	0.05629	-0.145037	0.178423	-0.163188	0.157105	0.113386	-0.039492	0.159375	-0.076463	-0.191438	0.146539	0.230314	-0.01942	-0.012992	-0.0040103	0.096849	0.172218	0.05724	-0.04343	0.22672	0.01559	0.0229374	0.206796	-0.244473	-0.33492	0.102357	-0.02281
chr10:102109712:C>T:-	-0.00816	0.013804	0.070059	-0.013558	-0.088508	-0.0852	-0.072023	-0.066967	-0.00105	-0.09378	0.008113	-0.080449	-0.0751913	-0.061604	-0.295091	-0.112921	-0.130578	0.10172	-0.040756	0.06413	-0.085533	-0.112075	-0.008294	0.026498	0.159161	-0.0701881	0.09771	-0.148936	0.051975	-0.042817	-0.04907	0.03477	0.006581	0.179728	-0.349191	-0.0395579	0.012685	-0.06736	-0.04607	0.069169	-0.064847	0.038716	-0.11159	-0.02313	0.121607	-0.123998	-0.076959	-0.036805	-0.020302
chr10:102109718:C>T:-	-0.089355	-0.130321	0.129287	-0.016078	0.006057	-0.11512	-0.075368	-0.0261036	-0.01726	-0.0176	0.01416	-0.02712	-0.0583	-0.08781	-0.293832	-0.065908	-0.185425	-0.004212	-0.01764	-0.003475	-0.080454	-0.074944	0.016492	0.0632655	0.0208675	-0.020434	0.05923	-0.132838	0.052569	-0.100352	-0.120267	-0.219363	-0.0186	0.061898	-0.254834	-0.138677	0.0112596	-0.010256	-0.073516	-0.1109	-0.213807	0.09977	-0.127885	-0.0685845	0.038396	-0.0157403	0.0101	-0.0593935	-0.105602
chr10:102627133:C>A:+	-0.326154	0.077746	-0.085512	0.051275	-0.003194	0.0547373	0.06703	0.0179229	0.05151	0.003014	-0.019906	-0.013722	0.036292	0.046411	0.26972	-0.0446	0.13136	-0.45879	-0.056402	0.119037	-0.037817	0.0520326	-0.242386	0.026638	0.04739	-0.007054	0.018301	0.070748	-0.0481376	0.04266	0.53596	-0.277534	-0.04307	0.01393	0.04094	0.026144	0.077392	-0.215264	0.014521	0.100197	0.159751	-0.03597	0.053666	0.08922	-0.00092	-0.00777	0.035265	0.085439	0.0623946
chr10:102627141:A>G:+	0.039781	0.03654	-0.022229	0.121378	-0.058801	-0.160605	-0.33664	-0.108536	-0.2602	-0.163032	-0.14478	-0.108543	0.196096	0.029928	-0.072785	0.089135	0.02599	-0.01731	-0.089495	0.03566	0.041684	-0.121545	0.03524	0.027981	-0.03127	0.057433	-0.140674	-0.219345	0.0610036	-0.09424	0.02524	0.018396	-0.0762985	0.02735	0.069118	-0.057929	-0.000235	-0.04032	0.0560868	-0.01989	0.05594	-0.14717	-0.081154	-0.06942	-0.17822	-0.024904	0.214587	-0.142507	-0.015241
chr10:102627155:C>T:+	0.105096	0.014231	-0.208836	0.12702	-0.01881	0.074616	0.058973	-0.010487	0.205512	-0.05436	-0.172884	-0.074707	0.126576	0.129505	0.130396	0.07173	-0.087939	0.080053	-0.182391	-0.149367	0.166133	0.10673	0.0023	0.004678	0.015784	-0.0668603	-0.175479	0.007073	0.041423	-0.073195	0.066548	0.16861	-0.141903	-0.080624	0.238731	0.000565	0.04931	0.008671	0.105535	0.029454	-0.102788	-0.164045	0.03909	-0.06726	-0.014657	-0.150746	0.086839	-0.006888	-0.047277
chr10:102627160:C>T:+	0.010785	0.0260072	-0.13565	-0.09892	-0.10963	0.07447	0.094958	-0.046553	0.049544	-0.05891	-0.06032	-0.04351	-0.1539	0.0881435	0.06124	-0.285285	-0.035273	0.085019	-0.045165	-0.1026	-0.239375	0.018766	0.064801	0.038199	0.036358	0.03341	-0.059315	0.028655	-0.057559	-0.034916	-0.153811	0.086705	-0.03556	0.063056	0.013712	-0.020505	0.105206	0.092056	0.096238	0.050936	0.013889	-0.07796	0.09208	-0.00663	-0.026698	-0.244021	-0.12464	0.074493	0.077197
chr10:102627180:G>A:+	-0.071619	0.034895	0.198933	-0.011559	-0.06672	-0.11661	0.00595	-0.127883	-0.068048	-0.06106	-0.04484	-0.05968	-0.010755	-0.039242	-0.1203	0.11993	-0.052717	0.014129	-0.022096	0.02529	-0.03102	-0.03389	-0.078427	0.024656	-0.012325	-0.052822	0.108996	-0.10529	0.061072	-0.0435	-0.023292	-0.089193	-0.07165	0.078006	-0.140135	-0.03774	-0.052546	0.01206	-0.097594	-0.023468	-0.068124	0.01148	-0.07662	-0.00363	0.136501	-0.01498	-0.03235	0.00161	-0.0184413
chr10:102627195:T>C:+	0.05538	-0.016578	0.18065	0.38782	0.0318521	-0.04676	-0.04471	-0.00906	-0.06128	0.0386649	-0.084452	-0.006733	0.42549	-0.138909	-0.12359	0.48382	-0.21329	-0.226826	0.022809	-0.095215	-0.023637	0.197643	-0.148799	-0.038099	-0.099537	0.0267525	-0.04972	-0.194358	0.138167	-0.038107	-0.05966	-0.01675	-0.114184	-0.057886	0.16273	0.00624	-0.021154	-0.073488	-0.01327	-0.31871	-0.133397	-0.097402	-0.07268	-0.102907	0.43473	0.12373	0.27396	0.041332	-0.130054
chr10:102627203:A>G:+	0.05702	-0.02322	-0.085918	0.01173	-0.0434583	-0.070197	-0.399861	-0.082287	-0.249576	-0.138927	-0.07561	-0.099802	0.01823	0.0945031	0.096185	0.04655	0.089437	0.0122958	-0.01456	0.01907	0.0926563	-0.100163	0.27971	0.105282	-0.079449	0.104525	-0.046392	-0.03331	-0.029711	-0.0650383	-0.05124	-0.03297	-0.040237	-0.121292	-0.02608	-0.073474	0.011499	0.325713	-0.0292651	-0.011557	-0.11923	-0.192191	-0.126191	-0.059105	-0.244807	-0.03136	0.05567	-0.0521209	0.112706
chr10:102627211:G>A:+	0.04236	0.051915	0.10816	0.014736	0.098901	0.14187	0.04335	0.04115	0.113004	0.07255	0.06331	0.09841	-0.053593	-0.08481	0.0014	-0.0257646	0.003656	-0.146657	0.16911	-0.04313	-0.054125	0.040352	-0.031425	-0.124058	0.184239	-0.066633	-0.00251	0.00426	0.0479158	0.117319	-0.0235	-0.055844	-0.04316	0.0850052	0.00101	0.122628	0.0141983	0.031552	0.12032	-0.01153	-0.05923	0.20435	0.162228	-0.10591	0.03905	0.016814	-0.149544	0.122055	0.003091
chr10:102627240:G>A:+	-0.033781	0.113624	0.037411	0.03506	0.04327	0.09281	0.13047	0.02289	0.046668	0.05468	0.03983	0.09266	-0.03717	-0.097977	-0.04415	-0.10638	-0.101639	-0.02011	-0.00018	0.00922	0.01566	0.051048	-0.11338	-0.083169	0.130802	-0.024134	0.00331	-0.15489	-0.049204	0.041331	0.09987	-0.082557	0.16841	0.094364	0.087795	0.086902	-0.031392	-0.065244	0.10743	0.030857	0.046076	0.11897	0.002071	0.000464	0.02906	-0.078241	-0.03444	-0.089605	-0.164452
chr10:102627270:A>G:+	-0.034014	0.025099	-0.054377	-0.016912	-0.0778316	0.02996	0.00831	0.019034	0.009897	-0.098061	-0.116179	-0.01611	-0.036081	0.11917	0.08945	-0.0027	0.05471	0.003763	-0.055425	0.00087	-0.180154	0.005753	0.072864	0.024092	-0.094254	0.114831	-0.0637908	-0.01334	0.045589	0.008505	0.0310116	0.0275828	-0.055034	-0.059132	0.000435	0.01359	-0.130034	-0.006868	0.038557	0.113344	-0.00721	-0.263827	0.05786	0.0707932	0.011129	-0.059308	-0.092878	0.07806	0.08423
chr10:102627274:G>T:+	0.100601	-0.0909136	0.0665025	-0.050083	0.057409	0.145888	0.0645738	0.07228	-0.028599	0.147628	0.0689629	0.144073	-0.068216	-0.09556	0.015418	-0.217196	-0.074922	0.0573	0.0952063	-0.112626	-0.023271	0.065858	0.067492	-0.112759	0.120479	-0.0668201	-0.120465	0.0116798	-0.0151159	0.033183	-0.146069	0.098229	0.14122	-0.001108	-0.002072	0.065596	0.199736	0.175159	0.05047	-0.0433	-0.013822	0.0249974	0.085282	-0.15842	0.065546	-0.144586	-0.21304	0.0295268	-0.0734747
chr10:103314191:T>C:-	0.077147	-0.0776741	-0.213317	-0.013326	-0.0893142	-0.038786	-0.12267	-0.019252	-0.103887	-0.108682	-0.004312	-0.0647491	-0.0366457	0.0511372	0.124072	-0.065932	0.182815	-0.029878	0.1145	0.006266	0.08125	-0.089444	0.164996	0.0668975	-0.12459	0.0808225	-0.076531	-0.009372	-0.080995	-0.053699	0.059262	0.067398	-0.0519689	-0.117384	0.07567	-0.007836	-0.225744	-0.0228521	-0.0241183	-0.050844	0.041865	-0.160842	-0.068864	0.085132	-0.0024049	0.044541	-0.106474	-0.051538	0.083921
chr10:105139366:C>A:+	-0.207339	0.089853	-0.060428	0.110102	-0.173238	-0.27026	0.0961077	-0.22883	-0.042727	-0.225698	-0.153368	-0.215749	0.079689	0.062713	-0.13887	0.04826	-0.102308	0.034487	-0.036806	0.283183	0.066829	-0.075206	-0.163119	0.0282496	0.186211	0.0253666	0.068305	-0.124976	-0.001784	0.024234	0.062853	-0.079602	-0.200991	0.248526	-0.258957	0.0486024	-0.101129	-0.106281	-0.111199	-0.0293793	0.143246	-0.134167	0.031704	-0.05829	-0.114434	-0.149182	0.049835	0.210227	0.20126
chr10:105139378:T>C:+	-0.0121	-0.161314	0.306826	0.045615	-0.022069	0.01014	-0.05551	0.102969	-0.07275	-0.05765	-0.001949	0.01679	0.0268	-0.0405	-0.21759	0.08221	-0.151105	-0.00897	0.0481	0.01525	-0.0730256	-0.064073	-0.03833	-0.036422	-0.038445	-0.020844	0.05777	-0.03856	0.135191	-0.256401	-0.21582	0.02515	0.02448	-0.071012	-0.12159	-0.021192	0.045173	-0.00788	-0.03317	-0.0779827	-0.146337	0.124953	-0.03214	-0.080604	0.212974	0.00512	0.08438	-0.020254	-0.090596
chr10:105139399:A>G:+	-0.063125	-0.07414	-0.06387	0.05575	-0.010698	-0.262426	-0.047542	-0.233311	-0.193711	-0.01453	-0.00101	-0.02937	0.00602	0.05106	0.098798	0.10083	0.214873	0.288779	-0.05962	0.03987	0.01307	-0.007759	0.111222	0.088162	-0.145813	0.143559	0.016981	0.154459	0.00626	-0.058085	0.01652	-0.098583	-0.02458	-0.0780632	0.096573	0.026632	-0.014419	0.035405	-0.042399	0.0195453	0.136871	-0.193921	-0.18463	0.137779	-0.190341	0.105298	0.00355	0.061672	0.075285
chr10:105139403:A>G:+	0.074478	0.007778	0.02825	-0.005167	0.0033472	0.036256	-0.163445	0.077987	-0.030282	-0.096253	-0.108439	-0.052942	-0.0383142	0.067207	0.03191	0.0332327	0.06575	0.022691	-0.01121	-0.072305	-0.262743	0.09297	0.066682	0.067671	-0.073038	-0.013865	-0.061274	-0.0569966	0.051648	0.10005	0.00669	0.0169401	0.018907	-0.067388	0.054624	0.03843	0.030542	-0.0119977	-2.1e-05	0.055435	0.02532	-0.086765	0.06598	0.065226	0.0182	0.0512759	-0.030926	0.02148	0.06814
chr10:105139406:A>G:+	-0.116069	-0.112202	0.02592	0.040095	0.201121	-0.062665	-0.015108	-0.079804	-0.121748	0.14951	0.236027	0.094673	-0.05964	0.050105	0.055826	-0.00721	0.00464354	-0.031265	-0.112527	0.060643	0.021847	0.350729	0.0760544	0.045291	-0.018054	0.044413	0.033974	0.055919	-0.085633	-0.012657	-0.103233	0.046247	-0.067722	-0.007729	0.045193	-0.064635	-0.138462	-0.070871	-0.0085034	0.053534	0.0637823	-0.100101	-0.052933	0.0332767	-0.179701	0.21814	-0.051043	-0.0498815	-0.0206903
chr10:105139413:G>C:+	.	.	.	.	.	.	.	.	.	.	.	.	.	.	.	.	.	.	.	.	.	.	.	.	.	.	.	.	.	.	.	.	.	.	.	.	.	.	.	.	.	.	.	.	.	.	.	.	.
chr10:105139419:G>A:+	-0.0196267	0.087119	0.06651	0.019069	-0.042118	-0.037387	-0.052457	0.021699	0.048817	-0.00969	0.02099	0.01609	0.02109	-0.09402	-0.108506	-0.052054	-0.0555744	-0.009306	0.02206	0.079841	0.230048	-0.060781	-0.0366883	-0.06326	0.138727	-0.018465	-0.00409	0.045215	0.030094	-0.025867	-0.086254	-0.010516	-0.04482	0.096528	-0.057125	-0.005922	-0.023701	0.0580947	0.00476759	0.0759217	0.013048	0.02875	-0.061095	-0.002872	0.04568	-0.0213573	-0.0191745	-0.01868	-0.0239
chr10:105139425:A>G:+	0.0035	0.130041	0.009269	-0.052823	0.039229	0.041112	-0.040745	0.007158	-0.0964217	0.04201	0.052267	0.02373	0.001134	0.001647	0.124817	0.0552383	0.054691	-0.015688	0.066178	-0.07681	-0.026382	0.084436	0.0391772	-0.0031068	-0.150961	0.0346507	-0.038713	0.098109	-0.10813	-0.058627	0.285787	-0.073876	0.00044	-0.093629	0.162045	0.06806	-0.05465	-0.0627051	0.056975	-0.019685	0.05265	-0.011045	0.19729	0.02825	-0.130381	0.155751	0.015582	-0.098547	-0.0086091
chr10:105139446:C>T:+	0.0453	-0.011505	-0.195755	0.060764	0.0893463	0.02613	0.006295	-0.02469	0.07049	-0.110482	-0.21401	-0.144409	0.143412	0.08445	0.00216	0.057532	-0.201842	0.08584	-0.125976	-0.116715	0.003974	0.044111	-0.0550313	-0.018716	-0.02058	0.004633	-0.215332	-0.038923	-0.010419	0.00587	0.113876	0.1718	-0.074657	0.003789	0.19272	0.005865	0.06158	0.034459	0.193398	-0.123199	0.143772	-0.138466	0.10737	-0.151149	-0.08653	-0.03272	0.151872	0.031319	-0.026057
chr10:105139447:C>T:+	-0.083769	-0.063334	0.01106	-0.0701	0.013393	0.00598	0.03615	-0.032337	-0.106309	-0.170022	-0.00743	-0.10737	-0.1583	0.089598	-0.050722	-0.0974	-0.057807	0.060144	0.05309	0.021141	-0.188742	-0.086533	0.1075	0.021046	0.123394	0.04391	-0.03096	0.10414	0.0599312	-0.018963	-0.09305	0.090669	0.01476	0.065593	0.0397749	-0.013636	-0.088336	0.069789	0.055479	-0.018268	0.087153	0.06264	0.033688	-0.028261	-0.086023	-0.03215	-0.06996	0.046574	0.05182
chr10:105139470:A>C:+	0.088085	-0.345089	0.012844	-0.044519	0.192858	0.041026	-0.048401	0.108459	0.00392	0.135943	0.137229	0.134215	-0.181601	-0.152617	-0.114747	-0.0989297	-0.068303	0.239866	0.160239	-0.182684	0.031637	0.061134	0.053917	0.0133393	0.010286	-0.037442	-0.017194	0.066367	0.012733	-0.146836	-0.435946	-0.001577	0.067755	-0.018567	-0.0492	-0.107642	0.040821	0.029388	-0.036302	-0.039788	0.004666	0.0699728	-0.36369	-0.05201	0.054457	-0.08924	-0.144413	-0.129649	0.067905
chr10:105139476:C>T:+	0.00336	0.197561	-0.137751	-0.107723	0.01623	-0.04673	-0.018	-0.04394	0.02515	0.039	0.1036	0.00032	-0.160415	0.0583	0.125042	-0.176985	0.125939	0.12119	0.02184	-0.09028	-0.033966	-0.02975	0.089796	-0.0237294	0.095649	0.000357	0.091209	0.03472	-0.0122005	0.017864	-0.06127	0.05041	0.04234	0.05539	0.009604	0.015894	0.0055611	0.01428	-0.02573	0.144358	0.107965	0.0142	0.00198	0.097287	-0.07678	-0.06363	-0.14907	0.02547	-0.009315
chr10:105139477:G>A:+	-0.080182	0.0275242	0.0835811	-0.11122	-0.00608	-0.01411	0.01648	-0.05574	0.017348	-0.0018	0.065107	0.00382	-0.07807	-0.118857	-0.254039	-0.060176	-0.09026	-0.03002	0.086679	0.01076	-0.108666	-0.106339	-0.054505	-0.048506	0.124588	0.002065	0.087888	-0.008104	-0.0084603	0.04082	-0.1103	-0.001425	0.08222	0.152276	-0.137618	-0.00852	0.0087846	0.00978	-0.019823	-0.076941	-0.064856	0.09901	-0.08397	0.010107	0.00177	-0.00321	-0.02693	0.009128	-0.003527
chr10:105139494:A>C:+	-0.014542	-0.116325	0.02573	0.014049	0.03028	-0.028862	-0.086641	0.01938	-0.140494	0.10022	0.13587	0.06923	-0.09457	-0.0747495	0.27264	-0.035864	0.309967	0.073435	0.105226	0.029339	0.14655	-0.00047	0.023896	0.0191194	0.013927	0.074906	0.103339	-0.002358	0.063456	-0.032679	0.067603	-0.111987	0.084	-0.01451	-0.076212	0.000902	-0.054917	0.11486	-0.002149	0.075142	0.11748	0.165968	-0.080389	-0.017418	0.009343	0.1612	-0.07499	-0.165559	-0.002196
chr10:105139500:C>T:+	-0.004448	0.060368	0.02094	0.090021	-0.040372	-0.06482	0.052253	-0.035569	0.042062	-0.00979	-0.01306	-0.06956	0.08643	0.13024	0.02065	0.018205	-0.0178652	0.071159	-0.00545	0.002608	0.085328	0.076455	0.11127	-0.0335598	0.006565	0.015422	-0.09514	0.01065	-0.010959	0.004286	-0.26732	0.160863	-0.04423	0.0048225	0.00618	0.0424803	0.014389	0.045719	0.025025	-0.04082	-0.01875	-0.00024	0.0374308	-0.22329	0.04872	-0.0927772	-0.014677	0.162766	0.047726
chr10:106706541:A>T:-	0.078289	0.011252	-0.03158	0.127468	-0.18965	0.00889	-0.036026	-0.00778	0.003708	-0.1154	-0.155896	-0.15847	0.089478	-0.05469	0.01499	0.128321	-0.03989	-0.24863	-0.06473	0.01701	0.0763073	-0.047551	-0.0702216	0.021258	-0.0515282	0.020988	-0.128345	-0.122434	0.045329	-0.055709	0.06629	-0.005193	-0.11826	-0.050054	-0.0892795	-0.030003	-0.016191	-0.0377473	-0.0080888	-0.138753	0.070293	-0.05199	0.00844234	-0.082903	0.21651	-0.001676	0.079326	-0.0175235	0.048079
chr10:106706548:G>A:-	-0.111476	0.123647	-0.048385	0.060868	-0.054464	0.058074	0.096549	-0.021793	0.100034	-0.01777	-0.108241	-0.023102	0.0817533	0.208407	0.0567741	0.03469	-0.059397	-0.144987	-0.102803	-0.100385	-0.0201625	0.05958	-0.0930182	-0.006794	0.099303	0.0027752	-0.191223	-0.030198	-0.0522183	0.026599	0.067124	0.012549	-0.01596	-0.068192	0.08145	0.00149	0.000688	0.0237146	0.0900669	-0.0034383	-0.008987	-0.0947083	0.109058	-0.109507	0.084636	-0.06328	0.117799	-0.016958	-0.0578838
chr10:106706584:T>G:-	-0.04791	-0.057009	0.011485	0.0285	0.05098	-0.0007	0.01985	-0.00449	-0.096935	0.067	0.0156	0.02423	0.01134	-0.052839	0.29528	0.04079	0.275686	-0.014784	0.03498	0.02507	0.015485	-0.02885	-0.02199	-0.032717	-0.080092	0.011008	-0.043387	-0.02627	-0.018685	-0.074439	0.10822	-0.113078	0.05025	-0.0635192	0.127035	-0.042452	0.056424	-0.063294	0.029902	-0.0096858	0.182905	0.01439	-0.013	-0.049395	-0.041619	0.15629	0.01012	-0.035639	0.015521
chr10:106706587:A>C:-	0.134613	-0.15015	0.0810403	0.05886	-0.0702563	-0.164256	-0.104912	-0.163719	-0.060896	-0.184614	-0.10903	-0.143685	-0.00244	0.097268	0.104981	0.0106	0.154556	0.02549	0.00327	0.01504	0.137544	-0.06354	0.058605	0.081582	0.0520837	0.064141	-0.111848	-0.01608	0.066098	-0.004853	-0.012121	0.231279	-0.237055	0.004578	-0.0617195	-0.073815	-0.0886072	0.032293	0.03776	-0.015179	0.03453	0.01068	-0.039578	0.108312	0.25832	0.121215	-0.08654	-0.01446	-0.128681
chr10:106706595:G>T:-	-0.011867	0.03518	0.033814	0.109344	-0.072199	-0.139354	-0.110147	-0.137528	0.0622228	-0.24117	-0.176742	-0.217003	0.061481	0.178291	-0.235657	-0.006287	-0.186259	0.154608	-0.012014	0.157878	-0.030337	-0.110198	-0.08507	0.0343499	0.127604	-0.0229971	-0.002236	-0.161588	0.004063	0.120193	-0.13525	0.034497	-0.0177093	0.100068	-0.042367	-0.0237224	-0.006518	-0.115914	0.060635	-0.0148281	-0.062259	-0.0430393	-0.175683	0.01892	-0.012256	0.023342	0.03024	0.037593	0.086806
chr10:106706599:G>A:-	0.07437	0.062918	-0.131098	-0.017279	0.01528	-0.0337	0.088733	-0.00905	0.10398	-0.03742	-0.14553	-0.0534	0.0093816	0.026847	0.027651	0.001093	-0.073419	0.065049	-0.128851	-0.167363	-0.050407	0.00745	-0.048677	0.037804	0.018516	0.004688	-0.138503	-0.002279	-0.0293845	-0.017708	-0.00647	0.156647	-0.01815	0.094058	0.03615	0.075422	0.024158	0.047811	0.01427	-0.029798	-0.110196	-0.072831	0.07721	-0.14365	0.02857	-0.186603	0.024201	-0.033597	-0.057493
chr10:106706603:A>G:-	0.00628	0.156548	0.26546	-0.027902	-0.036216	-0.05455	-0.072052	0.00705	-0.087478	-0.030575	0.0178017	-0.002443	-0.014739	-0.141598	-0.153692	-0.024148	-0.028928	-0.021278	-0.029267	0.04858	-0.076294	0.01565	-0.057453	0.015288	-0.093435	0.036114	0.062821	-0.13299	0.0083349	-0.174016	0.045026	-0.069092	-0.030903	-0.02773	-0.128869	-0.055799	0.081115	-0.082013	0.0059	0.103528	-0.111935	0.0074733	-0.14857	0.0398	0.104704	0.049972	-0.015238	-0.0214478	0.0112816
chr10:106706643:T>C:-	0.139122	-0.025219	-0.405777	-0.0005	0.024711	-0.0637805	-0.01034	0.020858	0.071681	0.00032	-0.037971	-0.02207	-0.01161	-0.017204	0.280964	0.08028	0.019043	0.096052	-0.070079	-0.086373	0.115352	0.087687	0.101087	-0.014122	-0.084754	0.057351	-0.171795	-0.000211	-0.075287	0.03015	0.1574	0.102203	-0.0175	-0.09559	0.327937	0.020557	0.002724	-0.058515	-0.01861	-0.06917	0.11129	-0.114284	0.07394	-0.041709	-0.086688	-0.00853	0.03967	-0.0315583	-0.008869
chr10:106706659:A>G:-	-0.00667	-0.040439	0.06274	-0.010045	0.00559	0.00986	-0.143572	0.00772	-0.059744	0.0132	0.0172	0.03606	0.06079	-0.093334	0.004369	0.12535	0.070824	-0.060527	-0.00647	0.188613	-0.064342	0.03621	-0.00118	-0.02454	-0.072542	0.0011	0.018022	0.06125	0.0312522	0.00335	0.0596	-0.100564	-0.03172	0.009227	0.040915	-0.028657	-0.019726	-0.00669	0.02602	-0.0598986	0.101927	-0.03803	-0.06636	0.05826	-0.09539	0.182333	0.06092	-0.054402	0.032393
chr10:113597135:T>A:-	0.160884	0.070915	-0.117244	-0.019132	0.03226	0.250725	0.065	0.171408	0.217379	0.10163	0.00565	0.08637	0.01438	-0.035485	0.213235	-0.12111	-0.023476	0.023512	-0.083393	-0.059208	0.0365679	0.10038	-0.02071	-0.016208	-0.03417	-0.045	-0.071154	0.00047	0.032447	0.025613	0.019462	0.066976	0.02137	-0.0636414	0.164134	0.089094	0.059053	-0.005189	0.142081	-0.0302171	0.004949	0.02026	0.17052	-0.054927	0.06903	0.02925	-0.03669	-0.017486	-0.052941
chr10:113597161:G>A:-	-0.11448	0.197072	-0.122761	0.093529	-0.296442	0.085043	0.163837	0.0577838	-0.107208	-0.15799	-0.12303	-0.227006	0.1586	0.077061	0.32027	-0.068668	0.14455	-0.009498	-0.071909	-0.002438	0.080505	-0.24851	-0.138443	-0.0284427	0.066832	-0.044117	0.02731	-0.043907	0.0076065	0.053758	0.213847	-0.136703	-0.0347343	0.020561	0.099043	0.061638	0.047074	-0.043628	0.0809832	0.042319	0.122258	-0.052829	0.0804758	-0.092	-0.14129	-0.188134	0.154411	-0.0697681	-0.02133
chr10:113597187:A>G:-	-0.03411	-0.02185	0.097013	0.115331	0.242419	-0.104676	-0.30688	-0.027564	-0.052345	0.143256	0.05081	0.08333	-0.016261	-0.108598	-0.317487	0.058854	-0.253292	-0.056562	-0.059704	-0.065967	0.044163	0.329362	0.027885	0.0417789	0.00163	0.067031	-0.0537316	-0.070352	0.0155166	-0.03707	-0.48233	0.002309	-0.042197	-0.01777	0.254352	-0.0949169	0.049275	0.053623	-0.031214	-0.113428	-0.28511	-0.0862246	0.002683	-0.090249	0.001658	0.05285	0.0220282	-0.038628	-0.0847347
chr10:113597196:A>G:-	-0.03698	-0.180273	0.0149582	0.045731	-0.050245	0.02177	-0.0983	0.076263	-0.1251	-0.01433	0.0225106	0.00782	0.113979	-0.139893	-0.03329	-0.019437	0.0179117	-0.0418795	0.023436	0.0108	0.119551	-0.107811	0.049689	0.031788	-0.0090998	0.065162	0.036162	-0.039122	0.0224178	-0.10428	-0.129558	-0.098714	0.04924	-0.084657	-0.06849	-0.090137	-0.072104	-0.0093	0.00136	-0.0331047	-0.029479	0.017183	-0.02526	-0.01531	-0.03804	0.04788	-0.028836	-0.044597	-0.0061
chr10:113597210:A>T:-	0.032936	0.046847	-0.005918	0.017632	-0.0224125	0.001991	-0.238963	-0.032688	0.0204779	-0.098656	-0.060645	-0.070066	-0.02784	0.080799	0.0569566	0.071564	-0.02034	0.060621	-0.00620351	0.029126	-0.004344	-0.068878	-0.022718	-0.0529508	0.082734	-0.042423	-0.068258	-0.026266	0.0382952	0.064305	0.136681	0.131758	-0.054101	0.0063877	0.02556	-0.0218919	-0.055138	-0.031895	0.009187	-0.03636	0.021034	-0.039029	-0.069074	0.041044	0.051639	0.055687	0.01167	0.012999	0.003104
chr10:113597211:T>C:-	0.220541	-0.15123	-0.341921	0.0329972	0.059258	0.00414	-0.015045	0.009187	0.0322239	0.029376	-0.142918	0.003039	0.058154	0.034857	0.32977	0.144178	0.145293	-0.0416505	-0.113625	-0.06459	0.078076	0.07304	0.026172	0.064234	-0.156875	0.050785	-0.20733	0.005415	-0.041846	-0.174226	0.205784	0.134951	-0.051874	-0.115961	0.157647	-0.003973	0.051249	0.038539	0.145504	0.21884	0.047848	-0.26135	-0.027855	-0.080977	-0.048013	-0.00363	0.080784	-0.086733	-0.0399649
chr10:113626063:T>C:-	0.042177	-0.0724138	-0.118201	0.082013	-0.074527	-0.04207	0.026304	-0.01583	0.09458	0.0491	0.180961	0.00028	0.087156	0.143751	0.03193	0.02314	0.087069	-0.0040085	0.243741	0.02822	-0.079464	0.076138	0.141803	-0.00219	-0.00239	0.029842	0.172983	0.177161	-0.011874	-0.266851	-0.072204	0.153367	-0.07116	-0.001602	0.090726	-0.014318	-0.198114	0.022041	0.13991	-0.0342803	-0.028246	0.099248	-0.07192	0.039	0.074848	-0.01412	-0.122004	-0.027399	0.044041
chr10:113626085:T>C:-	0.215994	0.072466	-0.135209	-0.04244	-0.079114	0.00992	0.109595	0.03468	0.198089	-0.06165	-0.01882	-0.06933	-0.04089	0.05679	0.073509	-0.00853	0.058227	-0.00469	-0.07827	0.03882	0.034973	-0.021773	0.049223	0.130966	-0.066642	0.044408	0.084047	0.177193	-0.006841	0.007177	0.04141	0.236065	-0.01311	-0.028534	-0.00827	-0.084374	-0.102915	0.006516	0.192567	-0.038919	0.00102	0.01072	0.01632	0.11757	0.05283	-0.01242	-0.06124	-0.045485	-0.027968
chr10:113626103:C>A:-	-0.08417	0.18064	0.277016	-0.109804	0.166253	0.151869	-0.012882	0.043315	-0.018537	0.225465	0.175102	0.171816	-0.071382	-0.152181	-0.082257	-0.127969	0.017388	0.001611	0.168336	-0.146466	-0.374519	0.065708	-0.009991	-0.0908364	0.077731	-0.043673	0.094974	0.001693	0.09557	0.173953	-0.197021	-0.128541	0.24467	-0.014727	-0.095362	0.136341	-0.011658	-0.0054584	-0.101637	0.024858	-0.107555	0.2625	0.0915825	-0.0214207	0.19777	-0.0682364	-0.148267	0.025187	-0.050917
chr10:114310382:G>A:-	-0.073989	-0.0962983	0.005705	0.047926	0.096342	-0.025047	0.019	-0.059485	-0.096003	0.04604	-0.0153	-0.02292	-0.009327	0.06404	-0.05348	-0.03021	-0.02035	-0.0103359	-0.040648	-0.01524	0.001973	-0.104258	-0.021975	0.105644	-0.034742	0.021575	-0.09321	-0.003901	0.09294	0.014452	-0.071544	0.01695	0.00563	-0.020072	-0.059483	-0.074308	-0.115104	0.070424	-0.05301	-0.05839	-0.053885	-0.020223	0.025567	-0.12029	-0.054506	0.0144	-0.0231989	-0.09752	-0.0288
chr10:114310393:G>C:-	-0.021516	-0.006501	-0.005827	0.096284	0.0278654	-0.111694	-0.100966	-0.108462	-0.037589	-0.08404	-0.05946	-0.03908	0.140853	0.35274	0.028267	0.10573	-0.10031	-0.01806	-0.1106	0.07959	-0.149485	0.098496	0.00826	0.0557358	-0.012257	0.080781	0.003427	-0.149025	0.053391	0.027947	0.06799	0.055377	-0.00817	0.03454	0.121007	-0.012889	-0.136567	-0.02114	0.063393	0.0285249	-0.086698	-0.13793	0.0388634	-0.012028	-0.10757	0.103592	0.07603	0.113388	0.08822
chr10:114310411:T>A:-	-0.162616	-0.016674	0.011517	-0.07026	-0.013946	-0.02061	0.049486	-0.05394	-0.15365	0.04075	0.118709	0.04065	-0.06897	-0.00551	0.004955	-0.00681	0.028219	-0.158237	0.10689	-0.03977	-0.012131	-0.00731	0.05261	0.005016	-0.0407372	0.021677	0.061337	0.01969	-0.032902	-0.073365	-0.05038	-0.205139	0.12826	0.005053	-0.0439538	0.123476	-0.015438	-0.0270248	-0.00083	0.0705846	-0.054705	0.01881	-0.00569	-0.078734	-0.02711	-0.05422	-0.04702	0.009128	0.140051
chr10:114310426:G>A:-	0.0197426	0.103991	-0.305186	0.082265	-0.043951	-0.00558	0.01445	0.01256	-0.018356	-0.02146	-0.146192	-0.00774	0.10559	0.115429	0.17286	0.0428	0.01297	-0.010059	-0.184594	0.00686	0.093217	-0.005313	-0.079543	-0.00725	0.00626	-0.069197	-0.115103	-0.000294	-0.185126	0.200711	0.164715	0.011227	-0.02703	-0.025519	0.07197	0.060378	0.080189	-0.08789	-0.007759	0.053826	0.105891	-0.0573	0.1627	-0.06637	-0.184818	-0.01197	0.244587	0.019108	0.0327382
chr10:114310446:G>A:-	0.02493	0.058824	-0.01626	-0.0023249	-0.34576	-0.04837	0.040404	0.040361	0.061665	-0.202036	-0.27772	-0.093814	0.07026	-0.006258	0.053326	-0.066601	-0.016278	0.06344	-0.144791	-0.150531	0.046729	-0.414871	0.032849	0.0260478	0.121482	0.030446	-0.054347	-0.006167	-0.0175818	0.0250562	-0.059615	0.116641	0.002864	0.052831	-0.0235697	0.006804	0.026565	0.02875	-0.137075	0.146996	0.030039	-0.119577	0.022567	-0.106796	0.077395	-0.236498	0.027683	0.01169	-0.027269
chr10:114437816:G>C:-	0.002184	-0.0685349	0.000347	0.0922465	0.03078	-0.01364	0.092374	-0.03427	-0.035978	-0.03745	-0.00925	-0.08199	0.060115	0.10843	0.013461	0.012836	0.0261376	0.006637	-0.056987	-0.062975	-0.003368	0.033134	-0.032059	-0.00588	-0.035703	0.0101838	-0.11188	-0.067549	-0.020462	-0.076588	-0.057068	0.044682	0.02082	-0.06396	0.044047	0.043023	-0.011585	-0.024847	0.104733	-0.048924	-0.109565	-0.01575	0.023889	-0.105134	0.004516	-0.037633	0.068975	0.008396	0.0040778
chr10:114437830:C>T:-	-0.063097	0.0661828	0.02027	-0.027282	0.02101	-0.0008401	0.002222	0.009692	0.0348057	0.044657	0.0442429	0.039936	-0.18119	-0.18524	-0.147998	-0.094754	-0.158805	-0.151275	0.0410959	-0.002481	0.027831	0.0777835	-0.10349	-0.007944	0.118737	-0.030632	0.179968	0.206821	0.086339	0.044529	-0.002785	-0.034125	-0.006996	0.092106	-0.071234	0.0306545	0.0384934	-0.12326	-0.01504	-0.0309172	0.039493	0.148412	0.0894933	-0.016601	0.051513	-0.051128	-0.126244	-0.03197	-0.0355
chr10:114437857:C>T:-	-0.06617	0.057617	-0.02225	0.070465	0.04419	0.103868	0.253083	0.096294	0.016982	0.144004	0.124555	0.0909	0.031183	-0.0743	-0.01526	-0.060526	-0.07599	-0.206477	0.016788	-0.094973	-0.020292	0.104147	-0.26304	-0.0137538	0.088297	-0.077743	0.019764	0.2025	-0.0512889	0.007591	0.002098	-0.0280808	-0.034449	0.040138	0.024658	-0.027229	0.018991	-0.243486	0.086807	-0.066284	0.01861	0.12911	0.212886	-0.138596	0.09206	-0.027997	-0.040124	-0.019786	-0.00643
chr10:114437859:G>A:-	-0.03597	0.06541	-0.09401	0.04004	-0.257111	0.06084	0.196897	0.08416	-0.07716	-0.13785	-0.1352	-0.10312	0.07791	0.08967	0.288476	0.02955	0.127542	0.0045	-0.102367	0.02539	0.032572	-0.26645	-0.112172	0.03059	0.042203	-0.022126	-0.08601	-0.05093	-0.0278101	0.044416	0.189363	-0.18578	-0.09638	-0.050894	-0.0300008	0.028004	0.032049	-0.032239	0.01913	0.08578	0.00717	-0.03299	0.06268	-0.06633	-0.04907	-0.221609	0.06927	0.0166795	-0.0842637
chr10:114437903:T>C:-	0.067771	-0.01136	-0.29241	0.01419	-0.096171	-0.022292	-0.001373	-0.04788	0.136096	-0.108976	-0.143341	-0.122208	0.058159	0.0563	0.187301	0.113537	0.105878	-0.078385	-0.078775	-0.031691	0.096092	-0.021154	-0.017417	0.082757	-0.077085	0.01055	-0.095103	0.066091	-0.068027	-0.066058	0.25783	0.061635	-0.0740118	-0.0838	0.075781	-0.0697828	0.012353	-0.118608	0.193814	0.170247	0.0614823	-0.120917	-0.052927	-0.073538	0.05752	-0.077367	0.036849	-0.066154	-0.059547
chr10:114437950:T>C:-	-0.0389446	-0.053553	-0.076581	0.0664847	0.125463	-0.06489	0.027783	-0.0802837	-0.14727	0.083479	0.180445	0.016962	0.064875	0.101944	-0.001001	-0.013568	-0.114059	0.054378	0.044155	-5.9e-05	-0.045285	0.32818	0.024031	0.0656297	0.013611	0.040129	-0.02567	0.026765	-0.0377246	-0.043617	-0.067338	0.0265012	-0.0244	0.0421026	0.05459	-0.077502	-0.149118	0.037821	-0.132651	0.0160654	0.040075	0.022431	-0.00857	0.079044	-0.152477	0.115371	-0.008243	-0.0312	0.003372
chr10:114437958:C>T:-	-0.002688	0.097011	-0.01248	0.0849435	-0.258205	0.104325	0.032905	0.036789	0.065517	-0.179344	-0.10952	-0.138623	0.128912	-0.02993	-0.02723	0.062571	0.0778	0.06339	0.07491	0.196659	-0.0307	-0.479077	-0.02113	-0.161072	0.132695	-0.185642	-0.09876	-0.092954	0.14917	0.058479	0.03942	-0.03444	0.074308	0.148451	-0.264686	0.0220579	0.109685	-0.0735649	-0.040689	0.103903	0.01258	0.13393	0.104753	0.000415	0.04206	-0.050728	0.157154	0.171007	0.052939
chr10:114437962:G>A:-	0.101293	0.069619	-0.135905	-0.052272	-0.040869	0.03531	0.0095289	0.098631	-0.07806	0.005065	-0.158061	0.042648	0.0291471	0.05955	0.05359	-0.04481	0.021736	0.084935	-0.13328	-0.0342023	0.044724	0.019675	0.00582	0.020251	0.0051062	0.008566	-0.120425	-0.0957658	-0.055763	0.0179828	0.115197	-0.022367	-0.169597	0.0119132	0.0735154	0.0149022	0.111029	0.004684	-0.01482	0.072787	-0.043567	-0.137637	0.103482	-0.02512	-0.09318	-0.199645	0.029404	-0.006679	-0.01366
chr10:114473867:G>A:-	0.050842	-0.076138	-0.05508	-0.03927	0.01167	-0.00998	0.081257	-0.06343	0.0599	0.03181	-0.03615	-0.0041	-0.12153	-0.04598	-0.000345	-0.19047	-0.063152	0.063449	-0.06458	0.02479	-0.041433	0.02989	0.02645	0.00624	0.008853	-0.014056	-0.080958	-0.01138	0.0901873	-0.00452	0.18265	0.088511	-0.06828	0.097984	-0.064289	0.024627	0.022174	-0.00278	0.005251	-0.133447	-0.0737669	-0.06095	0.206412	-0.054679	0.10152	-0.181149	-0.0905	-0.007082	-0.061628
chr10:114473908:T>C:-	0.00816	-0.013804	-0.070059	0.013558	0.088508	0.0852	0.072023	0.066967	0.00105	0.09378	-0.008113	0.080449	0.0751913	0.061604	0.295091	0.112921	0.130578	-0.10172	0.040756	-0.06413	0.085533	0.112075	0.008294	-0.026498	-0.159161	0.0701881	-0.09771	0.148936	-0.051975	0.042817	0.04907	-0.03477	-0.006581	-0.179728	0.349191	0.0395579	-0.012685	0.06736	0.04607	-0.069169	0.064847	-0.038716	0.11159	0.02313	-0.121607	0.123998	0.076959	0.036805	0.020302
chr10:114473911:T>C:-	-0.099665	-0.120874	0.064332	-0.0231821	-0.0223238	-0.01217	-0.0314	0.061087	-0.08003	-0.0974912	-0.012501	-0.015214	-0.0382569	0.079032	0.060806	-0.099891	-0.093145	-0.035353	-0.036343	-0.067728	0.078273	-0.053916	0.017974	0.036173	-0.0321595	0.074253	-0.089885	-0.084426	-0.0497993	-0.248901	-0.088064	-0.115223	-0.032155	-0.05319	-0.007877	-0.048489	-0.0709936	0.043816	0.073996	-0.002506	-0.010847	-0.0016862	0.02374	-0.05519	0.00184	-0.038725	-0.031812	-0.12639	-0.0885027
chr10:114473916:C>G:-	0.121972	0.068926	-0.11315	-0.094589	-0.016854	-0.01889	-0.135541	0.093491	0.02191	0.232275	0.14199	0.158288	-0.151487	-0.079325	0.109264	0.001301	0.139326	-0.0225804	0.00507	-0.010897	0.0299917	0.14883	0.064529	0.014305	-0.056097	-0.0138812	0.08225	-0.0590216	0.0535845	-0.010286	0.017107	-0.04138	0.11517	-0.068467	-0.067756	0.079114	0.233131	0.002583	-0.053643	0.27936	0.039755	0.10148	0.0046955	-0.00791	-0.006762	0.024595	-0.048015	-0.136428	-0.001428
chr10:114473918:T>C:-	0.053761	0.040832	-0.011178	-0.013197	-0.110156	-0.0542	0.03359	-0.0437243	0.006954	-0.042493	0.180342	-0.0313791	-0.017998	0.127152	-0.016446	-0.0678961	0.08936	0.03997	0.181375	0.128291	9.8e-05	0.005037	0.068594	0.085683	-0.02089	0.063236	0.17248	0.099527	-0.029415	-0.231662	-0.093328	0.114002	-0.05868	0.028377	0.0414495	-0.024281	-0.229258	0.01468	0.0454662	-0.047766	0.032898	0.182185	-0.10835	0.19079	0.130813	-0.01132	-0.097227	0.055279	0.163616
chr10:114473919:G>C:-	0.015161	-0.171141	-0.079556	0.172381	0.00543	-0.03505	0.01896	-0.08315	-0.126629	-0.07398	-0.163511	-0.12796	0.194161	0.227188	0.165096	0.1766	0.02037	0.167959	-0.122292	0.18939	-0.016996	-0.076292	0.088383	0.06728	0.086932	0.07015	-0.126228	0.0566804	-0.142954	-0.158242	0.022759	0.170122	-0.06691	0.0418976	0.166238	-0.04993	-0.050525	0.083859	-0.00888	0.00234921	0.189738	-0.15537	-0.0221	0.03985	-0.133967	0.06079	0.124836	-0.038693	0.046517
chr10:114473937:T>C:-	-0.00532	0.161246	0.0310881	-0.00239	-0.080641	-0.0201	0.12005	-0.00124	0.038801	-0.01703	0.0721	0.00287	-0.0017	0.06079	-0.126899	0.0036	0.102011	0.04225	0.221153	0.11237	-0.05734	-0.032897	0.32877	0.096122	0.090808	-0.046071	0.194333	0.162751	0.0381175	-0.1203	-0.08253	0.07215	-0.08662	0.097065	-0.089876	-0.024267	-0.028721	0.24173	-0.02957	0.0310722	0.019892	0.08017	-0.05435	0.1199	0.05416	0.03887	-0.02854	-0.030775	-0.109306
chr10:114473940:G>A:-	-0.015812	-0.060004	-0.119932	-0.020832	0.14393	-0.107893	0.123657	-0.1046	-0.095134	0.10682	0.07262	0.02778	-0.104012	-0.074104	0.0023356	-0.041558	0.021514	0.0962219	0.0136729	-0.068632	0.050836	0.0521991	0.009234	0.0001346	-0.001035	0.002638	0.031283	0.023417	-0.0305344	0.156251	-0.0709266	0.031738	0.01541	0.020299	0.03308	0.021756	-0.005326	-0.00886	-0.09132	0.046153	0.0560213	-0.059861	-0.000693	0.000459	-0.139059	-0.013026	-0.078135	-0.0805024	-0.024941
chr10:114473957:C>T:-	-0.0112456	-0.056054	0.04709	0.068792	0.01708	0.043308	0.171124	-0.082802	0.037981	0.00352	0.08057	-0.01859	0.0215	-0.10708	-0.0113	-0.005037	-0.050456	0.013943	0.03711	0.119034	-0.0326033	-0.0815501	-0.020331	-0.079943	0.098424	-0.004603	0.058689	0.0645693	-0.0171752	-0.0277633	-0.00433	0.093565	-0.02744	0.115766	0.06278	-0.024309	-0.044509	-0.0324596	0.030676	0.0595633	0.130098	0.01226	-0.0991289	0.051455	0.02196	0.016108	0.049984	0.03246	-0.112139
chr10:114473977:T>C:-	-0.048694	-0.098978	0.03108	0.017219	-0.031414	-0.031731	0.07754	-0.0531273	-0.050913	-0.084945	-0.033013	-0.0719176	0.02003	-0.022686	0.163059	0.058697	0.219264	0.028941	-0.014024	-0.056603	0.048053	-0.083484	0.035856	0.08757	-0.0616963	0.063476	-0.099051	0.00844	0.0152217	-0.126736	0.09755	0.095059	-0.0599364	-0.068808	0.031657	-0.067975	0.001066	0.0184	0.050064	0.236238	-0.032294	-0.163725	-0.118997	0.00334	-0.231134	0.001235	0.04716	-0.076874	-0.0800722
chr10:114473987:C>T:-	0.010201	-0.045359	-0.000118	-0.001639	0.130034	0.04009	-0.13105	-0.037988	0.067316	0.048922	-0.033385	-0.023817	-0.03351	-0.04848	-0.124602	-0.01102	-0.123144	-0.09583	0.0182264	-0.025872	0.056572	0.039968	-0.107225	-0.017146	0.105039	-0.06434	0.00237	0.098312	0.040397	0.02557	0.033025	-0.018468	0.022863	0.102073	0.082719	0.079331	0.069634	-0.032582	0.059132	-0.10804	0.000675	0.047198	0.10306	-0.043539	0.025975	-0.005616	-0.0052257	-0.0490051	-0.0286303
chr10:114473997:C>T:-	0.0204408	0.04241	0.051594	0.0505061	0.009077	-0.036529	0.040262	-0.0726273	0.14252	0.0518913	0.030371	-0.008728	0.003503	-0.152988	-0.101869	-0.01796	-0.211866	0.046383	-0.0865261	0.030127	0.0438427	-0.022816	-0.29376	-0.099454	0.128988	-0.08301	-0.02722	-0.00057	0.0011369	0.023747	0.049101	0.02139	-0.0929931	0.151886	0.007647	-0.0167693	-0.018958	-0.283875	0.01771	0.0511594	0.07925	-0.054528	-0.026109	0.100135	0.122108	-0.02424	0.00129	-0.071956	-0.165515
chr10:118707476:A>C:-	-0.0142	0.00138	-0.01533	0.06812	-0.00215	-0.0061	-0.003743	-0.01024	-0.139576	-0.05591	-0.00134	-0.03094	0.017847	0.07975	0.01541	0.098212	-0.02473	-0.096441	-0.02149	0.018315	0.041912	0.03806	-0.054574	0.151391	-0.139556	0.093273	0.03876	-0.073954	0.048938	0.01401	0.078281	-0.132953	-0.00471	-0.114154	-0.028431	-0.02391	0.0402337	-0.034915	0.11539	-0.044807	-0.118897	-0.00271	0.04014	-0.007977	-0.100035	0.059031	0.242948	-0.007078	-0.051374
chr10:118707550:A>G:-	0.0474703	-0.01325	0.133914	-0.0954167	0.217603	-0.069984	-0.29679	0.0206223	-0.050498	0.121933	0.176374	0.0827868	-0.077212	-0.165849	-0.14155	0.102338	-0.137085	-0.074446	0.135173	-0.0008	-0.021682	0.313276	0.07623	-0.057422	-0.085456	0.0163389	0.083581	-0.015375	0.01909	-0.041777	-0.43957	0.053881	0.021	-0.00305	0.22051	-0.181279	-0.090039	0.04229	-0.066989	-0.05315	-0.286157	0.051434	-0.27429	0.01836	0.057019	0.200383	-0.111902	-0.183527	-0.097136
chr10:119162328:C>T:-	-0.06798	0.118666	0.270667	-0.007788	-0.00117	0.043716	0.001148	0.00738	-0.064869	0.03094	0.05159	-0.06691	0.006838	-0.02953	-0.15706	-0.0223831	-0.0826216	0.108483	0.05735	0.061508	-0.134416	-0.023029	0.00387	0.0147943	0.168728	-0.033665	0.129833	0.095378	-0.022124	0.13887	-0.154623	0.0246418	0.05804	0.094352	-0.039501	0.0337911	-0.004772	0.0537101	-0.089549	-0.01075	-0.00853	0.098281	0.0161	0.029423	0.00349	0.094047	0.004003	0.005115	-0.0321515
chr10:119162350:G>A:-	0.0791106	0.101465	-0.204861	0.00776	-0.026563	-0.05223	0.007276	0.00585	0.036212	-0.0614	-0.0905472	-0.06244	0.07979	0.164407	0.275407	0.10525	0.03781	0.060583	-0.1418	0.10094	0.006314	-0.061184	-0.025867	-0.04761	-0.050439	0.049766	-0.06026	-0.042335	-0.093634	0.1656	0.234485	0.08922	-0.06544	0.001229	0.113109	0.12202	0.087851	0.009389	-0.028919	0.168612	0.142067	-0.04023	0.14547	0.0382	-0.192456	0.06645	0.159407	0.165533	0.01826
chr10:119162352:C>T:-	0.0433211	-0.000604	0.04342	0.0160645	0.122137	0.089635	-0.003034	0.101572	-0.0327786	0.150559	0.051948	0.102157	-0.090899	-0.0561	0.014051	0.0346418	0.006975	0.0274987	0.142059	-0.004023	-0.037267	0.163176	0.039039	-0.048546	0.041323	-0.014167	0.078885	-0.003528	-0.036862	0.1108	0.02996	0.002835	0.031531	0.015741	-0.006441	-0.053891	-0.006944	0.0679	-0.052623	-0.098461	-0.05036	0.037585	-0.01478	-0.041623	-0.02244	0.055127	0.009236	0.053516	0.0172124
chr10:119162362:C>G:-	0.01094	0.149763	0.065062	0.03776	-0.05178	0.163643	0.075695	0.11116	0.189645	0.01975	-0.0189	0.10142	0.09249	0.05548	0.11935	0.145026	0.00066	0.087289	-0.0517	0.151644	-0.0882418	0.05748	-0.02974	-0.04744	0.20934	-0.115521	-0.03147	0.011564	-0.064728	0.145	0.05827	0.172193	0.06658	0.12986	0.198543	0.135023	-0.052496	0.118379	0.010669	0.0505	-0.02	0.01319	0.059913	0.07501	0.081214	-0.03797	0.075626	0.202283	0.082615
chr10:119162426:T>C:-	0.035951	0.068617	-0.179358	-0.0801994	0.11949	0.140999	-0.01359	0.079727	0.0202571	0.03871	0.0156902	0.049279	0.030068	0.05675	0.205095	0.0765955	0.119665	-0.025607	-0.0376857	0.0151	-0.0626094	-0.0001	0.068869	-0.027301	-0.09114	-0.013055	-0.03225	0.106191	-0.027409	-0.029315	0.036507	0.00358	-0.012188	-0.16037	0.215856	-0.034298	-0.033125	-0.030252	0.045647	-0.082109	-0.045408	-0.03161	0.093132	0.06196	-0.138639	0.135278	-0.014194	0.121841	0.156427
chr10:119162433:T>G:-	0.142362	-0.118045	-0.01422	0.004579	0.034852	0.174418	-0.0077	0.159355	0.011719	0.14661	0.09656	0.11307	0.0311	-0.224082	0.159042	0.07813	0.141101	0.009488	0.09003	-0.07632	0.0431668	0.064831	0.123696	-0.107714	-0.065783	-0.011206	-0.126317	0.073951	-0.022571	-0.032077	0.20505	0.19232	0.04175	-0.060651	0.186744	-0.015999	-0.0377959	0.04523	0.107653	-0.228221	0.091721	-0.01186	0.06642	0.00954	0.10014	0.07845	-0.06287	-0.06513	0.035497
chr10:119162434:A>G:-	0.03925	-0.044232	0.05449	-0.029921	0.028036	0.12198	-0.0541383	0.106468	0.070035	0.031503	0.060809	-0.004573	0.019371	-0.111459	-0.151303	0.095201	-0.059423	-0.028748	0.06591	-0.217983	0.0018585	0.00214	-0.003333	0.005706	-0.04785	0.0513595	0.01532	0.034035	-0.001093	-0.0163485	0.255904	0.00115	0.03031	-0.0871579	0.10237	-0.031845	-0.102593	-0.000339	0.022009	-0.43888	-0.182001	0.06744	8.5e-05	0.09205	0.056265	0.237535	0.146364	-0.17183	-0.131411
chr10:119162434:A>T:-	0.06929	0.040681	-0.04833	0.092863	-0.123581	0.0283182	0.016857	-0.0070255	-0.00168	-0.042198	-0.0777502	-0.098232	0.113474	-0.007534	-0.0245728	0.181738	-0.047403	-0.318068	-0.031383	0.017018	0.0607546	-0.069491	-0.286495	-0.049053	0.072411	0.005192	-0.063587	0.027993	0.051474	0.03321	0.370005	0.12218	-0.080575	0.010249	0.079822	-0.019628	0.031687	-0.181811	0.000821	-0.01064	0.169576	-0.063078	0.042915	-0.02816	-0.037971	0.101737	0.3107	-0.096298	-0.140198
chr10:119162455:T>C:-	0.24566	-0.08654	-0.10201	0.005317	-0.017045	0.089068	-0.155146	0.05334	0.040925	-0.177339	-0.161112	-0.110741	0.080866	0.178459	0.14075	0.026126	0.08109	0.003629	-0.01179	-0.0907766	0.043524	-0.0603932	0.114872	0.0470951	-0.127999	0.0270538	-0.225498	0.105956	-0.10425	0.03695	0.060285	0.233174	-0.0481757	-0.1127	0.099673	-0.079386	0.015197	0.049233	0.000527	0.072552	0.087391	-0.201793	0.023848	0.096833	-0.122669	-0.009975	-0.045273	0.024719	0.053239
chr10:119396668:T>C:+	-0.006593	0.00688	0.14354	0.083065	0.103678	-0.01659	-0.05777	0.014607	-0.0703	0.078928	0.020225	0.00886	0.1706	-0.090102	0.01738	0.15857	-0.090001	-0.06345	0.0395052	0.000854	-0.007758	0.049912	-0.027859	0.074462	-0.120051	-0.048046	-0.0714432	-0.056431	-0.026068	-0.08319	-0.242383	0.049414	0.00185	-0.076841	0.152652	0.026507	-0.06453	-0.01379	0.03748	-0.046074	-0.12376	-0.06312	-0.0115	-0.08008	0.019166	0.11357	0.216299	-0.051492	0.014189
chr10:119396674:T>C:+	-0.00623	-0.013398	0.120721	0.06719	-0.04469	0.05645	-0.00696	-0.03453	-0.07427	0.05491	0.01058	0.01514	0.11479	-0.149652	0.00557	0.03551	0.023365	-0.095579	-0.01813	0.01007	-0.001375	-0.01869	-0.01625	-0.086615	0.035054	-0.02062	0.0443862	-0.02882	-0.013953	-0.07192	0.01544	-0.06366	-0.05162	-0.043506	-0.04877	0.04089	0.030943	-0.01376	0.007	-0.081578	-0.038245	-0.01148	0.03208	-0.063412	0.02407	0.11032	0.02249	-0.08982	0.00848
chr10:119396686:C>G:+	0.06748	0.104781	-0.289952	-0.075083	-0.05464	-0.07554	-0.03676	-0.027535	0.00707	-0.01973	-0.0473	0.02504	0.040236	0.0451762	0.21188	0.02612	0.174419	0.025895	-0.04899	-0.02757	0.0095715	-0.051454	0.01632	0.055796	-0.002322	0.027522	-0.000256	0.04302	-0.099393	0.01846	0.094451	-0.00464	0.00567	-0.059199	0.019741	0.089967	0.049147	-0.07403	-0.02176	0.071183	0.150699	-0.08451	0.07984	0.125722	-0.235646	-0.00938	0.0006	-0.027165	0.016514
chr10:119396784:T>G:+	-0.114946	-0.0093709	-0.0395	-0.049498	0.00249	-0.0119	-0.168981	-0.02507	-0.102749	0.02409	0.04928	-0.01175	-0.066634	0.03838	0.051388	-0.019447	0.0749704	-0.021832	0.05592	0.05279	-0.002395	0.01603	-0.087147	0.028118	-0.098738	0.088321	0.054961	-0.00311	-0.0168302	-0.104203	0.031438	-0.19525	0.11558	-0.102927	-0.009125	-0.033855	0.0861	-0.090761	-0.07034	0.060932	0.031979	0.03833	0.0164	-0.044539	-0.104699	0.067251	0.132915	-0.154794	-0.067951
chr10:119396792:C>T:+	-0.08366	-0.171024	0.14067	0.00624	0.195393	0.13453	0.073789	0.00763	-0.102285	-0.0565	-0.03338	-0.08376	-0.01677	0.15718	-0.26457	-0.12532	-0.13393	-0.000764	0.06203	-0.0151	0.157545	-0.131077	0.01427	0.038729	0.0139261	0.00741	-0.05743	0.0444	0.002903	-0.097849	-0.0939459	0.098991	-0.02007	0.013633	-0.005834	-0.03842	-0.112026	0.131364	0.135034	-0.260534	-0.16698	0.10316	0.206344	-0.170058	0.083242	0.04748	-0.023696	-0.070581	-0.03102
chr10:12210261:G>A:+	0.013184	-0.055188	0.220695	-0.04433	-0.085041	-0.07158	-0.01485	-0.079976	0.00634	-0.01899	0.028306	-0.032477	-0.01608	-0.137988	-0.35693	0.01106	-0.142514	0.019039	0.148061	-0.006512	-0.0472319	-0.078714	-0.129933	0.032605	0.03206	-0.032773	0.117524	-0.048901	0.044959	0.02999	-0.098415	-0.0308133	-0.05738	0.07031	-0.34793	-0.016775	-0.058065	-0.0458804	0.034723	-0.005139	-0.091912	0.05337	-0.13403	-0.10251	0.38172	-0.07979	-0.06387	0.03343	-0.098
chr10:12210326:A>G:+	0.016521	-0.050852	0.00938	0.06393	-0.06235	-0.0284	0.003535	-0.040055	-0.074261	-0.14968	-0.1178	-0.13797	0.09882	0.04027	-4e-05	0.0539	0.031478	0.27956	-0.11832	0.01796	0.0438	-0.267804	0.072623	0.130687	-0.099081	0.087037	-0.10917	-0.02331	0.0602536	-0.0639376	0.02662	-0.00394	-0.10293	-0.06022	0.0912494	-0.066291	0.017049	-0.044765	-0.228832	0.030096	-0.02179	-0.12339	-0.072305	0.161627	0.03307	0.041444	0.07162	-0.00221	0.088768
chr10:125661043:T>C:-	0.08297	0.0618084	-0.01695	-0.0294765	-0.024859	-0.03693	-0.15074	0.02304	0.073818	0.02024	-0.011612	0.04089	0.078347	0.113733	0.143859	0.23336	0.090784	-0.108127	0.0319848	0.002355	-0.02832	0.24872	0.08815	-0.018079	-0.190348	-0.058373	0.0756279	0.051654	-0.0042949	0.110942	0.09784	0.014084	-0.096866	-0.085606	0.186112	0.037604	0.0433521	-0.015617	0.029489	-0.021856	-0.014246	-0.11862	0.0796438	0.079013	0.10228	0.015634	-0.009176	0.119181	0.037543
chr10:125661091:T>C:-	0.17418	-0.037898	-0.15436	0.073614	0.01574	-0.053364	-0.089319	-0.075121	-0.072051	-0.063921	-0.107824	-0.062674	0.05519	0.090583	0.05843	0.086412	0.0502266	0.07188	-0.02064	-0.05324	0.06395	-0.0300534	0.13556	0.007915	-0.142556	0.050145	-0.28701	-0.058428	0.0223052	0.0264	0.06926	0.215478	-0.083404	-0.114317	0.114723	-0.102485	0.103584	0.057438	0.092865	-0.05535	-0.01886	-0.04781	0.04567	0.019753	-0.01932	0.001034	0.05878	-0.074536	0.0876152
chr10:125661129:G>A:-	0.165186	-0.0434561	-0.167816	-0.0168583	-0.072245	0.08945	0.02131	0.077691	0.108387	0.01071	-0.020775	0.01668	-0.0314516	-0.0172952	0.11745	-0.158983	0.089124	0.0512612	-0.002852	-0.125836	0.00759	0.03095	0.172317	-0.019111	0.0039481	0.039785	-0.110276	0.131057	-0.046824	-0.02235	-0.113147	0.189591	-0.04065	-0.111644	-0.00097	-0.021975	0.051513	0.084521	0.141523	0.016343	-0.067833	-0.088035	0.04573	0.009081	-0.03043	-0.146223	-0.12418	0.052993	0.085941
chr10:125661138:A>G:-	0.01189	-0.077966	-0.025914	0.006858	0.066516	0.05383	-0.09475	0.04411	-0.02334	-0.05201	-0.01742	0.00366	-0.105817	-0.271704	-0.225846	0.043063	-0.116505	0.129151	0.049184	-0.06576	0.0631202	-0.16642	0.032064	0.011113	0.013492	0.056264	-0.0592313	0.03441	-0.0185479	-0.110513	-0.088981	-0.02903	-0.094757	-0.015711	-0.033996	-0.064973	0.076985	-0.01439	0.075673	-0.183339	-0.039443	0.01532	0.02378	-0.01328	0.00819	0.00576	-0.09409	-0.037797	-0.028033
chr10:126109745:C>T:-	-0.324819	0.050344	0.0346	0.029065	0.026557	-0.078645	-0.031525	-0.129029	-0.295827	0.0507137	0.07466	0.010105	-0.079942	-0.07944	-0.139484	-0.07747	-0.00393	-0.143255	0.193113	-0.011187	-0.047414	-0.041746	0.024667	0.003522	0.083347	-0.016481	0.145011	-0.081509	0.01268	0.005781	-0.056834	-0.374832	0.182733	0.17174	-0.145976	-0.018311	0.014851	0.050912	-0.066924	0.045802	0.01896	0.167257	-0.07167	-0.0833773	-0.02733	-0.0932522	-0.027525	-0.0286815	-0.04312
chr10:126109779:C>T:-	0.00548	-0.008031	0.04254	-0.020511	0.072279	-0.02519	-0.227494	-0.0314	-0.02024	-0.0521466	-0.074854	-0.045754	-0.030651	-0.14482	-0.169416	-0.034551	-0.220641	0.01537	0.033802	-0.05511	0.04269	-0.0467567	-0.073725	-0.0026416	0.027249	0.034365	0.010154	-0.033644	-0.0949533	-0.048255	-0.041641	-0.025497	0.0582169	0.061181	-0.071884	-0.057911	0.0014141	-0.0882106	-0.063721	-0.155631	0.036212	0.179034	0.02029	-0.05934	0.047917	-0.06802	0.054627	-0.12273	-0.113463
chr10:126109792:C>T:-	-0.23308	0.179787	0.300259	-0.047429	0.0474835	-0.04256	0.00377596	-0.010455	-0.0591378	0.106883	0.073578	0.110714	-0.07859	-0.128571	-0.31245	-0.247275	-0.27334	-0.06269	0.02576	-0.06854	0.001411	-0.0085161	-0.099048	0.000145	0.0612129	-0.034961	0.101182	-0.081575	0.134062	0.085331	-0.210299	-0.337903	0.02593	0.0627022	-0.140452	-0.000723	0.052748	-0.060826	-0.059103	-0.23945	-0.090776	0.137565	0.0292	0.018271	0.017298	-0.027881	0.01168	0.01247	-0.111357
chr10:126109793:G>A:-	-0.133574	0.27706	-0.13748	-0.139656	0.0422528	-0.174882	0.040298	-0.116353	-0.180215	0.0352874	0.0690251	0.0117252	-0.206127	0.02987	0.1208	-0.241562	0.139534	0.107879	0.001705	0.17352	-0.054029	0.009992	0.05977	0.0698614	0.015743	-0.060165	0.079838	0.104311	-0.094387	0.138977	0.07066	-0.162123	0.064798	0.078516	0.02334	0.037749	0.015462	0.013201	-0.108096	0.35909	0.1124	0.118005	0.104635	0.132036	-0.353834	-0.081336	-0.17213	0.050071	0.174693
chr10:126109801:G>C:-	-0.0407377	0.015977	-0.198788	0.09382	-0.166378	-0.12393	0.02056	-0.135136	-0.01203	-0.171138	-0.214103	-0.187749	0.14105	0.15998	0.14143	0.03454	0.04804	0.00226472	-0.1373	0.11327	0.144723	-0.163878	-0.005203	0.06822	0.02045	0.08378	-0.0952227	0.007284	-0.041368	-0.002879	0.231528	0.110355	-0.08779	0.086709	0.08637	-0.051795	0.379975	-0.037814	0.035955	0.052295	0.215108	-0.06521	-0.00675	0.1278	-0.08178	0.02932	0.15078	-0.08049	0.253027
chr10:126109817:T>G:-	0.077959	0.04885	0.04467	-0.07701	-0.0016896	0.059526	-0.0209385	0.053686	0.010252	0.227085	0.11045	0.196598	-0.0456	-0.072268	0.048765	-0.059223	0.162262	-0.122221	-0.0007	0.030194	-0.038084	0.102292	-0.05441	-0.041551	-0.116181	-0.0243644	0.08959	-0.028163	0.0458021	0.080716	0.088243	-0.111265	0.124771	-0.077497	-0.090103	0.120086	0.054485	-0.121468	-0.0679149	0.143635	-0.118923	0.0738	0.087123	0.079937	0.053346	-0.013543	-0.048838	0.045029	0.104698
chr10:126109827:G>T:-	-0.000251	0.101149	-0.01932	0.099008	0.02571	-0.07611	0.010921	-0.05017	0.004292	-0.11061	-0.16771	-0.109	0.150788	0.01203	-0.0496939	0.152428	-0.1763	0.009845	-0.175817	-0.178382	0.141918	-0.087635	-0.22237	-0.004847	-0.052796	-0.0155044	-0.209672	-0.230205	0.072589	-0.100485	0.123077	0.018066	-0.10569	-0.0656742	0.06891	-0.023651	0.127512	-0.027105	-0.022598	-0.090937	-0.049441	-0.14037	-0.03917	-0.200764	-0.02964	-0.125935	0.244733	-0.186147	-0.278812
chr10:126109846:A>C:-	-0.161421	0.013523	-0.0238076	0.029698	-0.162627	-0.24685	-0.108092	-0.170964	-0.077476	-0.145377	0.08183	-0.184208	0.170537	0.120405	0.0146593	0.076554	0.152667	-0.152314	0.060187	0.258713	-0.04346	0.01925	0.061627	0.170381	-0.026101	0.022618	0.25733	0.01294	-0.009517	-0.127128	0.111902	-0.024504	-0.197272	0.089146	-0.012538	-0.0474167	-0.13589	-0.081553	-0.013519	0.079464	0.154245	-0.05012	-0.31501	0.28002	-0.154647	0.184171	0.07896	-0.06684	0.0220288
chr10:126109850:G>A:-	0.02498	0.0291907	-0.00768	-0.067582	-0.144225	0.0467	0.0838	-0.072742	0.07574	0.01005	0.01071	-0.09443	-0.07461	0.056859	0.04122	-0.08906	0.0209222	0.1126	0.04342	-0.01435	-0.0763071	-0.0425	0.04794	-0.057726	0.080628	-0.00538	0.0137688	0.09625	0.095672	0.06849	0.13423	0.102097	-0.08283	0.180183	-0.038618	-0.062889	-0.127416	-0.00035	0.03487	-0.001576	0.150624	0.00434	0.0344	0.04529	0.09862	-0.06864	-0.1512	0.01776	0.031409
chr10:126109855:C>T:-	-0.164948	-0.072164	0.271	-0.00595	-0.092701	-0.08195	0.01043	-0.152901	-0.01111	-0.08564	0.0122	-0.05359	-0.02879	-0.030009	-0.366838	-0.01849	-0.248543	-0.00363	0.03239	0.0676413	0.0346817	-0.109517	-0.221103	0.078099	0.08968	0.00394	0.11727	-0.01487	0.022564	0.0362	-0.101392	-0.037497	0.01097	0.163578	-0.36048	-0.059904	-0.090149	0.00784	-0.082323	0.030736	-0.0463689	0.07262	-0.08577	-0.104998	0.270411	-0.08719	-0.00242	-0.018731	0.01151
chr10:126109864:A>T:-	0.07666	-0.0223	-0.030076	0.0918	0.02863	-0.01575	-0.199255	-0.03411	-0.08273	-0.05447	-0.01403	-0.01433	0.10732	-0.01648	-0.013995	0.180501	-0.0204522	-0.16556	-0.02346	0.12634	0.031597	0.00147	-0.287565	0.0636076	0.03805	0.022213	-0.062266	-0.121018	0.032471	-0.058174	0.03415	0.05866	-0.07765	-0.02154	-0.023924	-0.010447	0.044747	-0.286103	-0.014199	0.02332	-0.00257	-0.050718	-0.004999	-0.174654	-0.039499	0.109489	0.196384	-0.0483691	-0.0390175
chr10:126109868:T>A:-	-0.047468	0.038773	-0.264622	0.00425	0.010388	0.0062	0.161336	-0.00538	0.04705	0.04112	0.01868	0.038352	0.05469	0.00698	0.167047	-0.00783	0.032848	-0.09241	-0.02338	0.085458	0.053455	0.077693	0.0150721	-0.071952	0.010239	0.001732	0.02902	0.023619	-0.128558	0.046651	0.10366	-0.0876331	0.01713	-0.055753	0.04548	-0.0214488	0.028836	-0.013849	0.040386	0.091497	0.110574	-0.00933	0.117546	0.111395	-0.14773	0.009006	0.04038	-0.014083	-0.011893
chr10:126109878:C>A:-	0.250695	0.0989204	-0.126465	-0.02953	0.096693	0.181811	0.155369	0.130585	0.23683	0.21385	0.01422	0.165894	0.02447	-0.207095	0.094518	0.17301	-0.108096	-0.053392	-0.020622	-0.207619	0.067068	0.26535	-0.0363375	-0.142005	-0.072364	-0.071599	-0.129147	-0.117547	-0.0293631	0.133904	0.166562	0.04963	0.120339	-0.0547924	0.227608	0.057565	0.0955207	0.056762	0.110319	-0.125608	-0.002582	0.04282	0.118695	-0.218162	0.161897	-0.105606	0.11844	-0.0821584	-0.115814
chr10:126109878:C>T:-	0.004226	0.11124	0.035698	-0.074658	0.06423	-0.13618	-0.01893	-0.117964	0.017359	0.101657	0.06103	0.069097	-0.0707	-0.141054	-0.259935	0.03312	-0.0861792	0.054247	-0.014222	0.010979	0.013576	0.037704	-0.027839	-0.076438	0.063062	-0.0316761	0.023324	-0.106738	0.015347	0.0623096	-0.008191	-0.052689	0.080575	0.0113729	-0.009625	0.018863	0.0711247	-0.037704	3.6e-05	0.0370993	0.113219	0.03609	-0.04163	-0.073138	0.054197	0.026765	0.03397	-0.0728024	-0.103974
chr10:132145078:T>C:+	0.371533	-0.083331	0.131531	0.271727	0.094549	-0.0218072	-0.090104	0.019912	-0.085017	0.082682	0.0612032	0.05134	0.278524	0.025938	0.0325225	0.324232	0.04627	-0.0416	0.02394	-0.146489	-0.0421596	-0.04211	0.0219	-0.038363	0.02852	0.0375162	-0.0904386	0.035627	-0.008349	-0.034978	-0.211983	0.264233	0.119902	-0.055908	-0.025521	-0.028672	-0.101583	-0.00684	-0.094393	-0.031879	-0.081695	-0.00033	-0.03277	-0.080891	0.011463	0.16585	0.223068	-0.09682	-0.149056
chr10:132145084:G>A:+	0.010933	-0.01434	0.241524	0.030696	-0.070688	-0.043212	0.097806	-0.067379	0.02675	-0.043463	-0.00049	-0.041654	-0.023069	-0.0301	-0.31259	-0.02746	-0.101625	-0.01761	0.185527	-0.00552	-0.020518	0.014938	-0.188846	0.0139114	0.07208	-0.000954	0.095473	0.0092324	-0.0348996	0.01161	-0.0295	0.003942	-0.0084037	0.066765	-0.12776	0.022039	-0.043894	-0.103191	0.077908	0.04861	0.01797	0.0649201	-0.051192	-0.099976	0.248993	-0.0755	-0.02287	0.00544	-0.084569
chr10:132145084:G>T:+	-0.02743	-0.0204	0.317658	-0.317174	0.022252	0.05535	0.026046	-0.010067	0.055831	0.027542	0.08679	0.036763	-0.40763	-0.039437	-0.189921	-0.26915	-0.113506	0.004765	0.257141	-0.130432	0.002697	0.0351668	-0.060258	-0.0192	0.0078	-0.019081	0.141365	0.111918	-0.0339834	-0.00048	-0.08921	-0.091342	0.0908142	0.055865	0.07925	0.010946	-0.003242	-0.0288307	0.137946	0.06574	-0.05644	0.17811	0.030042	0.045022	0.308988	-0.14493	-0.43029	-0.0587	0.00017
chr10:132145088:C>A:+	0.045435	0.137267	-0.0782596	-0.0247	-0.184756	-0.08134	0.0047	-0.068072	0.02914	-0.17274	-0.130559	-0.173984	0.04732	0.108618	-0.121542	-0.03207	0.026234	0.118967	0.001672	0.308464	-0.0847513	-0.134072	-0.102782	0.00778	0.091868	0.026725	0.102854	0.06877	-0.009036	0.13499	0.259578	0.051458	-0.12902	0.097804	-0.254365	0.00097	-0.003565	-0.094528	-0.073331	0.11196	0.09428	-0.01072	-0.09704	0.03619	-0.03105	-0.02143	0.01526	0.103125	0.073679
chr10:132145097:C>T:+	-0.02844	-0.00547	0.011168	0.025624	0.04731	0.09609	0.006303	-0.0151	0.00375	0.10466	0.03876	0.0157	-0.05262	0.00927	-0.04614	-0.0292005	-0.02126	0.010378	0.02109	-0.064063	-0.0737292	0.05292	-0.025327	-0.002924	0.113361	0.003504	-0.014795	0.01322	-0.005364	0.112137	-0.117754	-0.025681	0.05226	0.00916	-0.01652	0.015252	-0.0321851	-0.019358	-0.00867	-0.066895	-0.014574	0.06481	0.06452	-0.0316	0.032085	-0.005327	-0.0628039	0.035171	-0.041443
chr10:132145110:C>T:+	-0.0832594	-0.0324441	-0.066761	0.022712	0.052257	-0.062261	0.077162	-0.022508	0.010325	0.0637	-0.03073	0.03777	0.02154	0.072946	0.06301	0.014978	-0.04266	-0.025467	-0.04517	-0.08998	0.024631	0.075528	-0.047896	0.009743	0.031944	0.0387515	-0.139365	-0.054107	-0.110155	0.042607	-0.012325	-0.026749	0.08776	-0.019406	0.117857	-0.003075	-0.0145971	-0.026061	-0.086098	-0.105107	-0.042736	-0.130479	-0.065424	-0.120182	-0.11298	0.01243	-0.006099	-0.07985	-0.121452
chr10:132145140:G>A:+	0.142266	0.124571	0.04853	-0.0582545	0.131988	-0.0968	-0.03517	-0.03485	-0.11238	0.20385	0.080157	0.17495	-0.077379	-0.144761	-0.10252	0.014719	-0.27706	0.007485	-0.07149	-0.00163	0.095547	0.02017	-0.0889138	-0.11333	0.040024	-0.02579	-0.16011	-0.168825	-0.011788	0.018706	0.138041	-0.041176	0.055191	-0.00219	-0.068668	-0.041086	0.145924	-0.063659	-0.243528	0.014662	0.09466	-0.041253	-0.0302	-0.182	0.033751	-0.07446	0.0583981	-0.113353	-0.117319
chr10:132145141:C>A:+	0.05895	0.132721	-0.096733	0.067619	0.068748	-0.01192	0.13183	0.00643	0.139242	-0.05836	-0.267018	-0.09941	0.189061	0.159458	0.06703	0.246487	-0.198895	0.049299	-0.217685	-0.02193	0.017253	0.01166	-0.106705	-0.12026	-0.006083	-0.04315	-0.246447	-0.148923	-0.006999	0.06472	0.234024	0.023774	-0.15182	-0.13015	0.048804	-0.031911	0.166963	-0.0221364	-0.09693	-0.01261	0.294049	-0.209397	0.01466	-0.09093	-0.039652	0.02555	0.167486	-0.020354	-0.277316
chr10:132145147:C>T:+	-0.033741	0.180526	-0.30656	0.193866	0.058071	-0.02022	-0.023586	-0.042244	-0.12719	-0.06101	-0.18957	-0.07444	0.205187	0.179182	0.172037	0.213773	0.012499	0.028277	-0.165284	0.051047	0.159322	-0.113911	-0.00065	0.06695	0.02064	0.087501	-0.204698	-0.00366	-0.080104	0.13862	0.100594	0.001812	-0.08885	0.00873	0.176781	-0.012977	0.013601	-0.0071119	-0.0565086	0.001365	0.258663	-0.13866	-0.029875	-0.01902	-0.30923	0.122881	0.205078	-0.050311	0.04343
chr10:132145156:A>G:+	-0.083588	-0.031122	-0.11369	-0.01822	-0.03617	0.04434	0.03693	0.127918	0.110571	-0.04896	0.00296	-0.07579	-0.0122	0.09124	0.104963	0.03729	0.137077	-0.01798	0.02382	-0.02825	-0.085983	0.0451	0.152613	0.13938	-0.0777302	0.063681	0.153812	0.192464	-0.064081	-0.169423	-0.05951	0.057065	-0.12728	0.034144	0.085852	-0.045704	-0.048531	-0.071438	-0.01305	-0.00182	0.05729	-0.00699	-0.05229	0.17619	-0.00242	0.0449	0.00046	-0.136574	-0.270258
chr10:132145160:C>G:+	0.019319	0.0808458	-0.110824	0.145543	0.0258799	-0.01678	0.07561	-0.07112	0.01451	-0.185804	-0.252587	-0.184885	0.213414	0.183358	0.084345	0.247316	-0.00736	0.026234	-0.36301	0.091697	0.006978	0.003702	-0.051928	0.08313	-0.07525	0.002834	-0.138028	-0.121637	-0.0388918	0.058936	0.196822	0.144229	-0.34694	0.008564	0.162235	-0.054082	-0.164317	-0.037965	-0.02036	-0.048027	0.094053	-0.315213	0.00423	0.0359	-0.08929	0.05107	0.196001	0.0135	-0.122557
chr10:132145213:G>T:+	0.019418	-0.002104	-0.00939	-0.029872	0.146305	0.210392	0.130607	0.115407	0.05311	0.248426	0.08368	0.196196	-0.100601	-0.026652	0.09146	-0.087198	-0.0302351	-0.0470526	-0.04441	-0.155544	-0.0324418	0.124732	-0.007924	-0.174867	0.003291	-0.08787	-0.06768	0.048919	-0.100833	0.336685	-0.05684	-0.06602	0.27474	-0.081193	0.041635	0.106534	0.068408	0.0384819	-0.043757	0.159692	0.01471	0.066092	0.288154	-0.259155	0.012879	-0.05365	-0.016592	0.03269	0.005158
chr10:132145492:T>C:+	0.02963	-0.033397	0.0744	0.120407	0.01244	-0.00517	-0.0366	0.01661	-0.03202	-0.01389	-0.0259	-0.02762	0.201742	-0.05128	-0.08182	0.15989	-0.0501103	-0.015819	-0.00945	0.05235	-0.0289931	0.07125	-0.025538	-0.00865	-0.052331	-0.0321	-0.100872	-0.082439	-0.029218	-0.05993	0.042398	-0.08128	0.01045	-0.0648579	0.0221393	-0.04395	-0.063573	0.01057	-0.02773	-0.089924	-0.104241	-0.00529	-0.01388	-0.078941	-0.01521	0.122745	0.18128	-0.066791	0.028151
chr10:132145500:T>C:+	0.00939	-0.028432	0.060395	0.052504	0.08645	0.05627	-0.0832	0.10746	-0.10449	0.02569	0.03926	0.06998	0.17187	0.006722	0.171359	0.18078	0.154342	-0.115551	0.03008	0.11431	-0.009892	0.0198	-0.074574	0.025346	-0.090839	0.053247	0.046836	0.004717	0.005057	-0.00189	0.134303	-0.044638	-0.02395	-0.085781	-0.00631	0.082955	-0.0279165	0.00436	-0.02492	0.1001	0.060996	0.04568	0.02659	0.02899	-0.07047	0.207253	0.15822	0.006356	-0.00496
chr10:132145521:A>G:+	0.01538	0.01637	-0.30548	0.03964	0.0865013	-0.02867	0.0156359	0.0092	0.02742	-0.01238	-0.01308	0.02329	0.02108	0.03259	0.338103	0.229588	0.105178	-0.014503	-0.078484	-0.04756	0.052889	0.046144	0.144802	0.027132	-0.190608	0.013427	-0.155139	0.06148	-0.053707	0.026758	0.05062	0.10518	-0.04706	-0.148562	0.32317	-0.0114491	-0.02622	0.095108	-0.02568	0.00197	0.0803	-0.09116	-0.055932	0.24579	-0.04763	0.216183	0.01274	-0.037467	-0.000476
chr10:132145522:T>C:+	0.05347	-0.257624	0.213826	-0.041253	0.098572	0.00278	0.009233	0.02059	-0.003588	0.027213	-0.011715	-0.044936	0.00091	-0.101259	-0.130247	0.097571	-0.133559	0.15254	-0.006865	-0.05227	0.029386	-0.02686	-0.04332	0.025581	-0.00742	-0.006472	-0.164572	-0.11277	-0.011079	-0.103883	-0.45841	0.145624	-0.034974	-0.05371	-0.02765	-0.077375	0.0144365	-0.01861	-0.047241	-0.098013	-0.154008	0.0159764	-0.0982895	-0.09543	0.09989	0.0413072	0.0192	-0.07898	-0.093016
chr10:132145555:G>A:+	0.049483	0.034436	0.064942	0.024246	0.044782	0.04158	-0.13459	0.080252	0.061135	0.071936	0.01201	0.057625	-0.08213	-0.17341	-0.071768	-0.03706	-0.02376	-0.001313	0.283011	-0.112024	0.02884	0.065909	-0.0244045	-0.00599	0.089729	-0.08795	0.0976514	-0.008619	0.024787	0.059243	-0.026727	-0.044062	0.142131	-0.0258396	-0.019517	0.032225	-0.0188943	0.032511	0.168159	-0.122887	0.031878	0.03257	0.00149	-0.06533	0.074134	-0.06954	-0.00925	0.022068	0.04829
chr10:132145558:G>A:+	-0.097171	-0.054843	0.010605	-0.04414	0.009945	-0.02726	0.0784778	-0.03318	0.197395	0.01367	0.01348	-0.02739	-0.06206	-0.06977	-0.10629	-0.11542	-0.220261	-0.143829	0.13908	-0.02326	0.035703	0.029158	-0.11857	-0.001603	0.165442	-0.020794	0.00804	-0.03958	0.002432	0.04325	-0.0239	-0.069418	0.03077	0.106923	-0.069146	0.000908	0.022967	-0.15276	0.08491	0.00694	0.01307	0.2466	0.139765	-0.04402	0.05233	-0.109132	-0.06567	-0.004332	-0.09637
chr10:132145589:C>T:+	0.007494	-0.104452	0.005441	0.0499389	0.124183	0.073227	-0.049723	-0.094286	-0.0724369	0.08527	0.00727	0.01203	-0.013058	0.03221	-0.06099	-0.039384	-0.00403	-0.057777	0.013762	-0.065296	0.037644	0.012566	-0.0282282	0.04704	-0.169582	0.087022	-0.04833	-0.039693	-0.019205	-0.09874	0.031518	-0.055957	0.04526	-0.143726	-0.113568	-0.041813	-0.0304962	0.041991	0.01983	-0.00606	-0.062111	-0.00774	0.033763	-0.13923	-0.05703	0.1071	0.0513894	-0.099099	0.017605
chr10:132145616:C>T:+	0.004985	0.043628	-0.07167	-0.0294	0.10091	-0.03271	-0.106689	-0.067269	-0.093374	0.08663	0.0904	0.03034	-0.134458	-0.0717393	-0.031685	-0.229131	0.0539164	0.067523	0.04687	-0.129213	-0.01143	-0.02873	0.0477297	0.017089	0.142153	-0.003308	0.0955119	0.077558	0.059683	-0.08872	-0.208435	0.026061	0.0604	0.136199	-0.0251765	-0.007617	0.036277	0.068224	-0.022924	0.047324	-0.024617	0.02052	-0.00705	-0.078024	-0.078193	-0.128696	-0.149554	-0.107028	0.00662
chr10:132147921:C>T:+	-0.00168	-0.16294	0.025734	0.093155	0.0937656	0.138927	0.011981	-0.02044	-0.108513	-0.06465	-0.14376	-0.06862	0.136835	0.08645	-0.10723	0.051407	-0.08834	-0.0493391	-0.08587	-0.28253	0.13876	-0.108621	-0.03706	0.00868	-0.142916	0.088762	-0.17687	-0.0202	0.0290977	-0.165439	-0.043986	0.0915814	-0.07208	-0.123838	0.127744	-0.026172	-0.0753068	0.038038	0.14916	-0.263117	-0.052161	-0.09877	0.23496	-0.276558	0.018561	-0.04259	-0.04463	-0.258828	-0.051195
chr10:132147923:C>G:+	0.004786	-0.040339	0.157024	0.05226	0.136126	-0.01055	0.073942	-0.04628	-0.040151	-0.06576	-0.09748	-0.12174	-0.00732	0.11466	-0.171673	-0.0288609	-0.16207	-0.130248	0.02954	-0.130565	0.02839	-0.05813	-0.044139	0.056317	-0.119195	0.12746	-0.08127	-0.151819	0.087785	-0.05566	-0.096976	0.01909	0.078	-0.10269	-0.08385	-0.07108	-0.06697	0.0617091	0.070592	-0.149315	-0.139458	0.06503	0.145032	-0.207427	0.127823	0.00621	0.01597	-0.191301	-0.07819
chr10:132147923:C>T:+	-0.039125	-0.058256	0.125394	0.06475	0.114744	0.10141	0.041583	-0.04446	-0.033437	0.0021	-0.0718	-0.08725	0.0093	0.14443	-0.141944	-0.060473	-0.1459	0.007769	0.00773	-0.12809	0.127618	-0.06385	0.001824	0.01027	-0.041968	0.140875	-0.09676	-0.05965	0.0475667	-0.181296	-0.138294	0.057032	0.0264	-0.050126	-0.073252	-0.091167	-0.0696063	0.148282	0.070911	-0.11154	-0.117139	0.07697	0.118312	-0.236636	0.113193	-0.03427	-0.007178	-0.198146	-0.081816
chr10:132147929:C>T:+	-0.00307	0.036625	0.05414	0.039326	-0.00693	0.0787	0.137341	-0.00398	0.078226	-0.00626	-0.03695	-0.0419	-0.00717	-0.01974	-0.10405	-0.000746	-0.227677	0.092377	0.04831	-0.218337	-0.0146651	0.042237	0.026107	-0.011456	0.06151	-0.050212	-0.09255	0.05555	0.022035	0.014277	-0.12903	0.148275	-0.01609	0.051353	0.116752	-0.097696	-0.099871	0.072191	0.095463	-0.163807	-0.12785	0.03991	-0.17512	-0.103059	0.152958	-0.169697	-0.094759	0.118474	0.0817693
chr10:132147931:C>T:+	-0.058451	-0.017351	0.00751	0.020096	-0.090369	-0.06785	0.046532	-0.01258	0.0529262	-0.02382	-0.02191	0.01855	-0.0019	-0.04506	0.0545549	-0.146771	0.036585	0.088229	-0.02733	-0.109751	0.030586	-0.093976	-0.05902	-0.003726	0.065662	0.004933	-0.01806	-0.014264	0.0237398	-0.018786	0.110157	-0.034599	0.00342	0.087584	-0.131761	0.003434	-0.004417	0.013801	-0.044545	0.2947	0.000651	-0.02022	-0.04599	-0.126425	-0.00656	-0.21965	-0.089921	0.0226146	-0.060215
chr10:132147948:G>A:+	0.003271	0.052327	0.041194	0.047888	0.015241	-0.059137	-0.145262	-0.0679638	0.046759	-0.01452	-0.01537	-0.02069	0.02348	-0.01089	-0.145692	-0.010733	-0.152717	0.0279	-0.054185	0.0025648	0.071699	0.050872	-0.107031	0.037341	0.141929	-0.0090763	0.036177	-0.160478	0.122602	-0.005509	-0.247614	0.0506	0.00284	0.065334	-0.153689	-0.0406398	0.143833	0.066732	-0.025514	0.001742	-0.099054	0.12868	0.027843	-0.033492	0.121427	-0.094296	0.027472	-0.058768	-0.0325205
chr10:132147957:A>G:+	0.001713	-0.005872	-0.097366	0.003559	-0.03539	0.0121465	-0.237892	0.006058	-0.118652	-0.089877	-0.090242	-0.114404	0.009477	0.098549	0.08882	-0.00191	-0.01567	0.132829	-0.0734586	0.000591	-0.159785	-0.043863	0.18296	0.058231	-0.069136	0.03747	-0.043322	-0.139218	0.043517	0.104212	0.049649	-0.029976	-0.0140293	-0.087511	-0.077431	-0.021103	-0.039943	0.155908	0.055896	-0.05091	-0.099055	-0.091304	-0.0437691	0.034322	-0.055437	0.02522	-0.010176	0.081071	0.125596
chr10:132147959:A>G:+	0.00609	-0.216091	0.034748	-0.02398	-0.041415	-0.059849	-0.154608	-0.081716	-0.128894	0.0299623	0.0352311	0.074332	0.005525	-0.018643	0.195802	-0.01165	0.1834	0.00289	-0.061263	0.000808	0.140718	-0.008963	0.1192	0.0386666	-0.085151	0.082605	-0.079269	-0.10354	0.061953	-0.039484	-0.015413	-0.02677	0.0139218	-0.062337	-0.019866	-0.012839	0.058434	0.11144	-0.053857	0.127246	-0.016499	-0.078366	-0.182367	0.0191134	-0.332038	0.0023	-0.017847	-0.007042	0.104849
chr10:132147962:T>C:+	0.17865	-0.34694	0.16423	0.06137	3e-06	0.06064	-0.042597	0.03457	0.11042	0.025687	-0.048686	-0.00382	-0.02527	-0.07032	-0.106082	-0.02713	-0.06402	-0.0697	-0.03657	-0.07715	-0.04473	-0.041396	-0.01324	-0.00662	-0.00096	-0.024931	-0.136732	0.08216	0.0412977	-0.151042	-0.088028	0.212488	-0.00988	-0.043073	-0.095974	-0.099761	0.080573	-0.00135	-0.00195	-0.04005	-0.125709	-0.1248	-0.071423	-0.100991	0.0936	-0.076652	0.01488	0.00541435	-0.0727729
chr10:132147979:C>G:+	-0.13349	-0.08097	-0.164637	0.005414	-0.063857	-0.226175	-0.226323	-0.200273	-0.12937	-0.0699529	0.1313	-0.067361	0.02062	0.18999	0.102735	0.030518	0.241717	-0.072875	0.0128	0.225599	-0.030346	0.069021	0.11261	0.248255	-0.03848	0.170024	0.243768	0.0778528	-0.03302	-0.02853	0.010958	-0.025802	-0.240628	0.126338	-0.0189839	-0.001319	-0.374539	-0.090024	-0.111506	0.15009	0.152189	-0.187589	-0.195778	0.308871	-0.24685	0.130485	0.012019	-0.145434	0.003197
chr10:132147980:G>A:+	0.038597	0.0852264	0.03981	-0.072448	-0.02614	0.06345	0.007333	0.07842	0.120061	-0.02246	-0.04457	-0.03129	-0.039473	-0.052699	-0.026775	0.0124015	-0.085033	-0.032217	-0.02002	-0.060893	-0.03261	-0.01624	-0.023521	-0.030722	0.075291	-0.110125	0.01278	-0.044016	-0.086979	0.20863	0.014284	0.008228	-0.06554	0.058221	-0.095061	-0.0263026	0.037348	0.039017	-0.010678	-0.0471	0.084379	-0.03491	0.023334	-0.037245	0.12376	-0.101658	0.019186	0.0183992	-0.096889
chr10:132147984:C>T:+	0.045755	-0.0524378	-0.06008	0.0021	-0.172019	-0.0527329	-0.004704	-0.144979	-0.0620738	-0.116276	-0.08752	-0.137298	0.014896	0.105396	0.127835	-0.047826	0.165394	0.133215	0.08161	-0.022712	-0.252673	-0.267941	0.0506817	0.002471	0.055947	0.01447	0.008049	0.03702	0.009584	-0.009257	-0.114363	0.116111	-0.001314	0.0537888	0.016923	-0.0103056	0.060614	0.058355	-0.104927	0.261418	0.035395	0.045571	-0.120024	0.035767	-0.0945758	-0.077632	-0.033003	-0.044049	-0.064636
chr10:132147990:C>T:+	-0.142331	0.007204	-0.137422	0.069208	-0.130931	-0.05763	0.086922	-0.03774	-0.01337	-0.038696	-0.073459	-0.025757	0.09622	0.123296	0.02533	0.03068	-0.04669	-0.0380233	-0.03903	-0.02361	0.001147	0.0222574	0.0404805	-0.073251	0.0397895	0.013963	0.067891	0.05919	0.006943	0.120063	-0.124479	-0.121039	0.012573	0.008536	-0.008121	0.046894	0.02229	0.029141	0.052955	0.06039	0.21775	0.060861	0.06281	-0.0535928	-0.120059	-0.1039	0.07717	0.017489	-0.06006
chr10:132147996:G>A:+	0.068417	-0.004923	0.03903	0.03618	0.067825	0.0072	-0.0313	-0.04337	-0.01383	0.01513	-0.01429	0.02639	-0.09612	-0.04646	-0.24524	-0.02492	-0.210254	0.132015	0.04231	0.057211	0.040237	0.015967	-0.047408	-0.05435	0.112682	-0.058909	-0.004068	-0.185364	0.104329	0.050397	-0.261177	-0.01181	0.00263	0.068548	-0.167265	0.020684	0.150963	0.0546925	-0.0469222	-0.021164	-0.42799	0.12106	0.064142	-0.138159	0.093319	-0.07438	-0.01261	-0.042566	0.066815
chr10:132148003:G>A:+	-0.00185442	0.378762	0.02908	0.052745	-0.042213	-0.067331	0.00436	-0.0405515	0.037636	-0.077523	-0.04821	-0.048728	0.05719	-0.11527	-0.16919	0.005756	-0.153687	0.038096	-0.05892	0.082364	0.061012	-0.0921572	0.003378	-0.030737	0.134248	-0.051139	6e-05	0.111104	0.001196	0.021364	0.032512	0.043507	-0.089407	0.150801	-0.01764	-0.087953	0.0186944	0.02543	0.00438	0.029035	-0.148637	-0.03277	-0.07688	0.072782	0.051031	0.03049	0.08013	-0.185038	-0.216907
chr10:132148008:A>G:+	-0.137419	-0.010402	-0.03419	0.008194	-0.160236	0.02712	0.08255	0.05078	-0.02298	-0.2113	-0.11774	-0.16448	0.041313	0.165009	0.03975	-0.00287	0.168546	-0.01088	0.081149	0.10303	-0.0519283	-0.021435	0.093279	0.0459	0.081804	0.095846	0.273037	0.169089	0.073448	-0.076981	-0.068964	0.0400107	-0.195599	0.043164	-0.045734	0.083312	-0.179887	-0.028078	-0.12483	-0.004759	0.071782	0.11806	-0.0004	0.187068	-0.105811	0.09262	-0.013052	0.0442685	0.198387
chr10:132148067:C>A:+	-0.12156	0.037943	-0.069247	0.105706	-0.038016	-0.24423	-0.154066	-0.234644	-0.203705	-0.224222	-0.170245	-0.202728	0.160261	0.229396	-0.125538	0.069337	-0.193281	0.171015	-0.116748	0.181803	0.011404	-0.159704	0.018501	0.075884	0.064596	0.058402	-0.070781	-0.111368	0.00681289	-0.109964	0.008018	0.026063	-0.106826	0.0637922	0.0664913	-0.052565	-0.081797	0.106226	-0.261357	-0.078316	0.061268	-0.14204	-0.162968	0.094606	-0.228436	0.074643	0.17347	-0.0363012	-0.0180704
chr10:132148069:A>T:+	0.032532	-0.070456	0.046	-0.018228	0.039728	0.009058	-0.00628	0.059285	0.0375078	0.10622	0.123198	0.108424	-0.011829	0.129984	0.132596	0.004599	0.112282	0.0420464	0.086588	0.02895	0.030561	0.087945	-0.0606711	-0.01044	0.132363	-0.06652	0.04086	0.0782332	-0.0251528	0.01516	-0.0236211	-0.003257	0.109305	0.045842	0.061355	0.133549	-0.050164	-0.0126991	0.076698	0.00405	0.009007	0.186819	0.123906	0.005587	0.045186	0.02495	-0.046867	0.009188	0.08787
chr10:132149383:C>T:+	0.0197426	0.103991	-0.305186	0.082265	-0.043951	-0.00558	0.01445	0.01256	-0.018356	-0.02146	-0.146192	-0.00774	0.10559	0.115429	0.17286	0.0428	0.01297	-0.010059	-0.184594	0.00686	0.093217	-0.005313	-0.079543	-0.00725	0.00626	-0.069197	-0.115103	-0.000294	-0.185126	0.200711	0.164715	0.011227	-0.02703	-0.025519	0.07197	0.060378	0.080189	-0.08789	-0.007759	0.053826	0.105891	-0.0573	0.1627	-0.06637	-0.184818	-0.01197	0.244587	0.019108	0.0327382
chr10:132149384:G>A:+	0.045869	0.153794	-0.02677	-0.0562292	0.053256	0.172574	-0.070482	0.204915	0.046361	0.078351	-0.016551	0.114811	-0.0715449	-0.109184	0.0549139	0.100275	-0.077441	-0.056137	-0.022599	-0.0672486	-0.17767	0.0878329	-0.03155	-0.124882	-0.114889	-0.017956	0.058445	-0.131436	-0.03696	0.190911	0.105154	-0.051979	0.134236	-0.10412	-0.025892	-0.00288	0.186976	-0.099043	0.044561	0.0875725	-0.022263	-0.01588	0.0472	-0.0284493	0.077009	0.019978	0.135997	-0.017899	-0.031579
chr10:132149399:C>T:+	0.055255	0.02413	0.046719	-0.039515	0.06344	0.05773	0.109016	0.04313	0.009011	0.0129	-0.03025	0.05144	-0.06863	0.04392	-0.03034	-0.05247	-0.03251	0.081527	0.01737	-0.08481	0.019195	0.02342	0.017389	0.04096	0.082113	0.039102	-0.164456	0.039971	0.029277	0.029909	-0.0843336	0.109396	0.05534	0.051785	0.066892	0.00499	-0.012268	-0.00078	0.02967	-0.075789	-0.044314	-0.01074	0.01792	-0.113856	0.078726	-0.108827	-0.11931	0.078666	-0.07659
chr10:132149403:C>T:+	0.075	-0.004297	-0.197356	-0.144664	0.054493	0.05719	0.01659	0.02855	0.03114	-0.04517	0.00777	-0.00442	-0.17697	-0.107018	0.02197	-0.15819	0.03293	0.173636	0.08078	-0.067797	0.053637	-0.095245	0.08316	0.02184	0.034409	0.026115	-0.057758	0.04856	-0.032665	-0.03431	-0.114557	0.142109	0.04479	-0.020396	-0.072081	-0.0362	0.00545023	0.029776	0.090465	0.048473	-0.02877	0.01467	0.04042	0.003391	0.001062	-0.241838	-0.215464	-0.071602	0.074954
chr10:132149405:G>A:+	-0.02069	-0.0661686	0.150259	0.057342	0.0164	0.03184	0.01772	-0.05511	0.04372	-0.03011	-0.04814	-0.00279	0.00191	-0.01064	-0.160324	-0.034595	-0.108803	0.069353	-0.047325	-0.02388	-0.0005068	-0.05951	-0.07668	0.00354	0.106553	0.006417	-0.047484	-0.023577	0.043862	0.03179	-0.0410423	0.036674	-0.05498	0.046749	-0.06626	-0.044208	0.0410726	0.009792	-0.02066	-0.0281115	-0.040658	0.03378	0.01472	-0.05868	0.0678	-0.101383	-0.11287	-0.063825	-0.004028
chr10:132149405:G>C:+	0.03251	0.0016774	0.142659	-0.07836	-0.05022	0.02237	0.02192	-0.07037	-0.064666	-0.04875	0.04285	-0.01668	-0.028081	0.109647	-0.08458	-0.011273	0.04182	0.107468	0.08623	0.082313	0.0283079	-0.06317	-0.01472	-0.01128	-0.002485	0.028506	0.08517	0.02024	0.104008	0.02855	-0.012018	0.0888	0.042	-0.012563	-0.05744	-0.02641	-0.0312674	0.000791	-0.03786	0.08951	-0.003235	0.12771	0.02192	0.08063	0.02034	0.02786	-0.06471	-0.027904	0.080432
chr10:132149420:G>A:+	0.057078	0.039676	0.07973	0.02793	0.046999	-0.02114	-0.04964	-0.00273	0.07126	-0.04561	-0.04913	-0.05241	0.0297	0.02944	0.09858	-0.03361	-0.168251	0.079205	0.0115	0.03142	0.110128	-0.00945	-0.27324	-0.03678	0.005006	-0.00963	-0.06985	-0.245183	-0.028033	0.044956	0.08596	-0.03691	-0.08848	0.0326603	0.0164	0.096628	0.029414	-0.133599	-0.03341	0.142211	0.0738	0.06662	0.165204	0.07453	7e-05	-0.0114	0.06333	0.0573762	0.045919
chr10:132149433:G>T:+	-0.033573	-0.003655	-0.050401	-0.03228	0.060218	0.21289	0.040712	-0.0177	0.143332	0.04999	0.00081	0.00011	0.05276	-0.02598	0.04411	-0.0084818	-0.01254	0.033089	0.00027	0.032	-0.0580813	-0.01356	0.02059	-0.055315	0.132276	-0.102787	-0.03106	0.193598	0.0051085	-0.03936	-0.011087	0.105143	-0.00273	0.080048	0.086571	0.04658	0.033521	-0.097299	0.038328	-0.04837	-0.04511	0.04887	0.098486	-0.0343	0.104217	-0.08254	-0.082916	-0.00518	0.05756
chr10:132149441:C>T:+	0.118825	0.016886	-0.077508	-0.00076	0.05617	0.16348	0.012706	0.06092	0.050764	-0.05723	-0.122105	-0.00821	-0.05508	0.046274	0.101644	-0.152322	-0.004822	0.115229	-0.05447	0.00627	0.284294	0.043526	0.07866	0.060455	-0.0314457	-0.020408	-0.153099	0.043498	0.0115843	-0.071367	0.10357	0.205124	-0.07381	-0.03083	0.192072	0.04472	-0.048462	0.047098	0.134773	-0.085313	-0.004931	-0.11015	0.264369	-0.027772	0.04289	-0.11536	-0.09193	-0.000718	0.109081
chr10:132149446:A>G:+	0.016177	-0.117336	-0.07946	-0.003767	-0.009035	-0.06233	0.0954124	-0.00127	-0.0591061	0.05624	0.06508	0.0461	-0.04673	0.09216	0.113373	0.002703	0.09284	-0.065042	0.1007	-0.0528305	-0.003331	0.0807	0.060372	0.059323	-0.083527	0.0153322	0.00445	0.020159	0.0402397	0.003178	-0.003209	-0.021401	-0.0106	-0.088722	-0.047751	0.054664	0.0198039	-0.0292988	0.0767908	0.00369	0.12016	0.07187	0.010189	-0.038447	0.01283	0.0658	-0.048975	0.144112	0.0438401
chr10:132149452:C>T:+	0.008572	-0.000854	-0.07434	0.071002	-0.00455	0.006647	0.042346	-0.0052	0.058882	0.07643	-0.00986	0.04932	-0.01464	0.00471	0.02081	-0.015088	-0.01402	-0.025098	-0.02706	-0.033028	0.01362	0.0964126	-0.058102	0.002924	0.125658	-0.0385661	-0.03841	0.0392101	-0.023053	0.060152	-0.12681	0.051604	0.02612	0.0589512	0.084521	0.0279505	-0.042763	0.004046	0.048195	0.042573	0.21487	0.00416	0.118602	-0.132417	0.05523	-0.02906	-0.001228	0.012098	0.0013038
chr10:132149453:G>A:+	0.054955	-0.027016	-0.05026	0.01279	0.084621	0.146215	0.02589	0.03682	0.037035	0.01283	-0.03769	0.00975	0.02883	-0.04388	-0.09618	0.019784	-0.05253	0.020684	-0.01716	-0.005141	0.103977	-0.054974	0.077977	-0.028144	0.061976	0.0560947	-0.05531	0.0664367	0.062638	-0.043831	0.01414	0.04456	-0.02515	0.023971	-0.04021	-0.013014	0.043059	0.044615	0.029066	0.088497	0.01226	-0.05987	0.054207	-0.03924	-0.0811168	0.03326	0.060305	0.058351	0.05192
chr10:132149453:G>C:+	0.075605	0.014795	-0.03813	0.10934	-0.043219	0.161185	0.157496	0.10551	0.20679	0.01823	-0.00898	0.07861	0.129995	0.07182	0.31618	0.159233	0.05637	0.164599	-0.12032	0.14813	-0.090291	0.158126	0.18751	-0.157578	0.20237	-0.13747	-0.03815	0.122256	-0.0283811	0.19528	-0.019181	0.208532	-0.07825	0.172941	0.2348	0.078142	-0.020177	0.22257	0.05607	0.129577	0.24019	-0.07846	0.0815227	0.15806	0.013997	-0.00759	0.054287	0.263694	0.11178
chr10:132149459:C>T:+	0.00505	0.118744	-0.185975	-0.261544	0.075852	-0.00313	-0.014232	-0.00245	0.04046	0.11964	0.11268	0.08017	-0.280133	0.012224	0.11339	-0.344702	0.15885	0.073614	0.00944	-0.07218	0.064249	0.06378	0.136739	-0.042592	-0.00961	-0.04012	0.009108	0.081058	-0.094515	0.12935	0.006873	0.00751	0.0889	0.0116763	0.06162	0.044305	-0.073361	0.035857	-0.00661	0.124959	0.112543	0.05407	0.192472	0.019691	-0.235144	-0.159864	-0.167776	0.019001	0.029749
chr10:132149465:C>T:+	-0.09479	0.131983	-0.10522	0.03044	0.0097	-0.0089	0.00185	0.04036	-0.12656	-0.02324	0.021729	0.01298	0.04387	-0.00192	0.14396	0.0155	0.01328	0.02597	-0.067231	0.00109	-0.0606121	-0.048826	-0.02163	-0.06645	0.014358	-0.04323	0.02614	-0.056834	-0.142171	0.23553	0.00437	-0.073777	-0.01545	-0.0687033	0.049935	0.094193	0.095872	-0.015635	-0.03098	0.123322	0.05033	-0.09215	0.01104	-0.04161	-0.12801	-0.0166	0.06449	-0.09217	0.037028
chr10:132149467:G>C:+	0.067383	-0.0788	0.079776	-0.03708	0.049107	0.204634	0.002977	0.177283	0.056021	0.182395	0.090767	0.210969	-0.103201	-0.302723	-0.16162	-0.02942	-0.0581633	-0.106002	-0.000193	-0.180174	0.011695	0.137717	-0.117348	-0.00707	-0.09819	-0.010213	-0.098784	-0.073482	0.032764	0.06269	-0.071342	-0.097932	0.289541	-0.129138	-0.003568	-0.045364	0.097052	-0.009019	0.273572	-0.071008	-0.135737	0.09933	0.03018	-0.271951	0.22189	-0.0622	-0.07027	-0.0540894	-0.0877723
chr10:132149492:C>T:+	0.034667	0.07179	-0.36204	0.020663	-0.037373	-0.049953	0.0307163	-0.024876	0.004979	-0.054553	-0.106496	-0.0193027	0.08923	0.078082	0.20115	0.19866	-0.01406	-0.069369	-0.136048	-0.0626899	0.150605	0.12815	0.002771	0.040446	-0.035285	-0.0131044	-0.157594	-0.039693	-0.0538509	0.114158	0.192056	0.003183	0.0170624	-0.019508	0.21586	0.0406018	0.009442	0.070424	0.046366	0.022552	0.078972	-0.094356	0.192579	0.036108	-0.069783	0.01474	0.103591	0.036824	-0.012469
chr10:132149498:C>G:+	-0.121823	-0.275608	-0.068837	0.207267	-0.012351	-0.191111	0.004404	-0.186606	-0.11779	-0.169891	-0.063857	-0.151411	0.168601	0.191334	0.091038	0.08511	0.122043	0.186256	-0.100994	0.232011	0.0239715	-0.120035	0.18649	0.112229	0.073432	0.12148	-0.024942	0.168604	0.040391	-0.303129	-0.0508619	0.23127	-0.230807	0.069926	0.072809	-0.087932	-0.177413	0.113771	-0.10037	-0.00250682	0.208333	-0.233588	-0.228656	0.14463	-0.216386	0.13898	0.0549	-0.043765	0.010422
chr10:132149498:C>T:+	-0.049654	-0.12406	0.041669	0.09723	0.070278	-0.078781	0.115795	-0.0883577	-0.08457	-0.035673	0.053629	-0.01646	0.034118	0.06682	0.11511	-0.04636	0.050523	0.050129	0.052136	0.130661	-0.0741845	-0.024806	0.077268	0.003901	0.092754	0.00764478	0.00241	0.189992	-0.0287044	-0.0404781	-0.098337	0.110127	-0.014276	0.054185	0.000455	0.05371	-0.116026	0.073286	-0.054465	0.06592	0.107769	-0.045428	-0.02424	0.04428	-0.216656	0.12168	0.031037	0.039083	0.011742
chr10:132149500:A>T:+	-0.012688	-0.0475685	-0.2316	-0.072578	-0.280154	0.054079	0.101723	0.018722	-0.028711	-0.241658	-0.224142	-0.186864	0.072174	0.010474	-0.00114	-0.14292	-0.029466	-0.0492121	0.007002	-0.04745	0.092568	-0.384054	-0.016078	-0.005329	-0.0393341	0.014912	-0.066003	-0.023305	0.0009755	0.02028	0.03914	-0.030415	0.18169	-0.067306	-0.0659738	-0.002502	0.149326	-0.0348093	0.077524	-0.0233029	0.001782	-0.0398016	0.038666	-0.03279	0.023919	-0.20621	0.065134	-0.071417	0.145301
chr10:132149504:T>A:+	-0.057529	0.05692	0.06308	0.02185	0.001827	-0.08697	-0.061904	-0.04396	-0.183623	-0.03231	-0.06181	-0.04024	0.05164	0.01694	-0.10088	0.10891	-0.079764	0.0127154	-0.06758	0.095098	-0.05222	0.052455	-0.053603	0.01865	0.035954	-0.023903	0.0433	-0.120567	0.14921	-0.04132	-0.05503	-0.06562	-0.02343	0.058874	-0.07424	-0.016101	0.021906	-0.051987	-0.306744	0.032896	-0.09287	-0.0339	-0.058361	0.04756	-0.00205	0.101363	0.08049	-0.111605	-0.051802
chr10:132149509:C>T:+	-0.061457	0.205644	-0.05079	0.07419	0.0684135	0.131325	0.097157	0.05885	-0.083279	0.0697274	0.017921	0.0748219	0.079323	0.0768	0.133547	-0.05042	0.0292426	0.0349965	0.00366	0.056435	0.034123	0.007477	-0.065041	-0.017801	0.062152	-0.002969	-0.02364	-0.015806	-0.031433	0.292053	0.09679	-0.121363	-0.03624	0.107428	-0.00095	0.073222	0.019096	0.021381	0.060418	0.07955	0.03547	0.013	0.114967	-0.0167348	-0.08223	0.019565	0.063845	0.00630898	-0.009991
chr10:132149519:C>G:+	-0.03858	-0.0370409	-0.156422	-0.031056	0.02186	-0.030811	0.028139	0.02786	0.014517	-0.0363	-0.07345	-0.0541	-0.05485	-0.01925	-0.061221	-0.108255	-0.12202	-0.097869	-0.04878	-0.230847	0.01452	-0.00581	-0.076962	0.0971699	-0.01762	0.0177903	-0.1885	-0.073812	0.061604	-0.160714	-0.0043578	-0.024351	0.01544	-0.02248	-0.065996	-0.105065	0.037859	-0.095636	0.09915	-0.084743	-0.194327	-0.05288	-0.001321	-0.137465	-0.0527735	-0.119337	-0.081542	-0.167755	-0.007555
chr10:132149519:C>T:+	-0.04422	-0.0551539	-0.069391	-0.042416	0.11443	0.11129	-0.026549	-0.02373	-0.083009	0.08559	-0.05168	-0.0449	-0.06211	0.08685	0.11039	-0.150625	0.04102	0.0171834	0.05272	-0.134632	-0.074095	0.00229	0.01237	0.017294	0.03386	0.0106484	-0.10496	0.061979	-0.002972	-0.067988	-0.0237659	-0.003741	0.0485	0.02487	0.001557	-0.045817	-0.019572	0.009084	0.08428	-0.041294	0.01784	-0.00678	0.098049	-0.178892	-0.062989	-0.00922	-0.072642	-0.198732	0.061923
chr10:132149522:C>T:+	-0.0672	0.020371	0.03424	0.01021	0.188044	0.155866	0.189739	-0.03431	0.101863	-0.01187	-0.13249	-0.07208	-0.01076	0.192302	-0.05288	0.0185876	-0.21602	0.0067974	-0.03073	-0.120712	0.055719	-0.05063	-0.040623	-0.028072	0.023068	-0.024329	-0.20172	-0.072015	0.054567	0.02777	0.0275003	0.012398	-0.02511	-0.047998	-0.034243	-0.01962	-0.062357	0.114856	0.132254	-0.08542	-0.089231	0.00685	0.149311	-0.272746	0.095996	-0.127291	-0.016623	0.0192	-0.03703
chr10:13737845:T>C:-	-0.0602743	-0.038803	-0.05446	0.01081	-0.041924	-0.02616	0.15792	-0.068564	-0.043212	-0.05683	-0.03036	-0.08624	0.02398	0.1209	-0.02123	0.01792	0.138043	-0.026221	0.06956	0.06295	-0.055473	-0.062951	0.267812	0.033195	-0.069425	0.0681342	0.03331	0.149825	-0.036147	-0.0269306	-0.01031	0.07902	-0.0891	0.014513	0.01554	-0.070572	-0.0693742	0.132842	-0.0588261	0.030024	0.00577	-0.02067	-0.126257	0.067327	-0.02365	0.031919	-0.03432	-0.051743	-0.015167
chr10:13737941:A>C:-	0.135365	0.016473	0.05229	0.11203	-0.109774	-0.206586	-0.09101	-0.095877	-0.128803	-0.106906	-0.037101	-0.098097	0.17759	0.103585	0.02999	0.0952	-0.104538	0.142315	-0.103971	0.144228	-0.093942	-0.073026	0.106612	0.018507	-0.021586	0.004474	0.0460813	-0.064319	-0.010954	-0.07967	0.091675	0.139989	-0.06837	0.028581	-0.101059	-0.055996	-0.060831	-0.054556	-0.196739	0.00887	0.01258	-0.101302	-0.10575	0.087266	-0.113569	0.1036	0.17245	-0.00291	0.01487
chr10:13737948:G>A:-	-0.358584	0.030458	-0.0540853	-0.0779	-0.050419	0.09778	0.05568	0.066916	0.1213	0.0173	0.118577	0.022651	-0.07818	0.107479	0.0585838	-0.13249	0.088434	0.069734	0.053452	0.245734	-0.107387	0.0994416	0.07202	-0.01518	0.07011	0.036905	0.190029	0.248211	0.0423227	0.04862	0.159981	-0.221985	-0.07472	0.03672	0.036445	0.021373	-0.103845	0.047475	-0.00949	0.011292	-0.059653	0.06431	-0.01156	0.240242	0.07047	-0.05556	-0.15732	0.128081	0.133833
chr10:13762704:A>G:-	-0.04697	0.014128	0.145636	0.024488	-0.02741	-0.00359	-0.07523	0.03417	-0.163126	0.01004	0.056132	0.00155	0.00359006	-0.07515	-0.08887	-0.006642	0.057777	-0.073621	0.081962	0.07508	0.122058	-0.08806	-0.061507	0.042773	-0.100166	0.04798	0.103215	-0.030645	-0.0394971	-0.076973	0.04114	-0.106441	0.02918	-0.121343	-0.08022	-0.063479	-0.036226	0.0001	-0.08472	0.034678	-0.000207	0.0731	0.089962	-0.00309	-0.10285	0.164034	0.125073	-0.148539	0.053108
chr10:13858818:A>T:-	-0.304244	-0.043807	0.071752	0.050013	-0.076851	-0.202885	-0.148158	-0.10686	-0.26014	-0.130752	-0.068794	-0.119616	0.206529	0.044172	-0.173904	0.23689	-0.055949	-0.110941	-0.034443	-0.00257	-0.072789	-0.155194	-0.136397	0.081542	-0.039888	0.058314	0.02818	-0.132715	0.083061	-0.047599	-0.035961	-0.224833	-0.063501	-0.022055	-0.136012	-0.079691	-0.025925	-0.110837	-0.090677	-0.021403	-0.095975	-0.06122	-0.25093	-0.02854	0.03546	0.079764	0.109637	-0.062731	-0.057283
chr10:13858839:C>G:-	0.093622	0.15846	-0.08344	-0.091971	-0.00402	0.04781	-0.092195	0.11501	0.061923	0.05965	0.124443	0.14037	-0.087986	-0.292974	0.084909	-0.037979	0.175654	-0.059218	0.054084	0.07112	0.29361	-0.04678	0.029808	-0.137234	-0.0020896	0.007337	0.179438	0.0919481	-0.041481	0.048943	0.025359	0.0222207	-0.00939	0.004212	-0.067396	0.080895	-0.030342	-0.045646	-0.03116	0.0661045	0.101367	-0.0164	0.01111	0.108652	-0.10449	0.113846	-0.11322	0.06779	0.176985
chr10:13858853:T>G:-	0.046724	-0.123183	-0.012318	-0.066658	0.050661	0.08869	0.037988	0.045789	-0.0427	0.04218	0.095491	-0.00595	-0.0395318	0.002862	0.032458	-0.017384	-0.016729	-0.042233	0.109687	-0.104275	-0.020245	0.184895	0.0678052	0.020385	-0.022596	0.041291	-0.041946	0.07886	0.0196753	0.00607	-0.045691	-0.033899	0.06471	-0.045671	0.006994	-0.002442	0.026807	0.080999	0.02326	0.040992	0.023274	0.07614	0.03719	0.02471	0.059966	0.047684	-0.080114	-0.02417	0.060041
chr10:13858858:G>C:-	0.088104	0.038899	-0.228147	0.04856	-0.0246	0.01023	0.009891	-0.01054	0.0520273	-0.02266	-0.153806	-0.05452	0.162606	0.02874	0.162259	0.135584	0.001845	-0.0341291	-0.140054	-0.075077	0.036892	0.150415	0.0425208	-0.0214698	-0.103298	-0.056178	-0.196416	-0.0723728	-0.065526	0.105437	0.147119	0.125445	-0.09075	-0.057811	0.225126	-0.046118	0.030612	-0.0447745	0.097961	-0.0577317	0.097471	-0.196419	0.172206	-0.071935	-0.017461	-0.041589	0.130855	0.10333	0.0491391
chr10:13858877:A>C:-	0.104259	0.0167755	0.124044	0.065155	-0.104791	-0.129557	-0.119578	-0.08419	-0.187021	-0.08197	-0.05228	-0.098338	0.183426	0.0503059	-0.03664	0.138223	-0.11701	0.054948	-0.046508	0.15226	-0.066434	-0.04881	-0.010607	0.114786	-0.002962	0.071881	-0.019383	0.025746	0.0185663	-0.017637	0.049963	0.095852	-0.170656	-0.0752162	-0.03788	-0.050352	-0.0302387	-0.041859	-0.146638	-0.0259536	-0.0236168	-0.052572	-0.03191	0.031408	-0.156963	0.190016	0.150182	-0.042382	0.072524
chr10:13858898:G>A:-	0.05471	0.020727	-0.160069	0.116047	-0.0782829	0.174363	0.0463748	0.031657	0.231361	-0.091797	-0.238571	-0.097456	0.168362	0.111062	0.081883	0.057525	-0.201899	-0.021767	-0.158519	-0.136098	0.160277	0.008925	-0.026366	-0.0293501	0.0662	-0.103185	-0.313074	0.068941	-0.015755	-0.097485	0.101089	0.171614	-0.084404	0.03641	0.172463	-0.099159	0.030582	0.069108	0.091809	-0.111126	-0.019025	-0.158369	0.063614	-0.194082	0.127959	-0.23824	0.0914264	0.0091676	-0.066365
chr10:13858916:A>C:-	-0.01822	-0.0420099	-0.22677	0.122661	-0.014727	-0.04479	-0.132987	0.00347	0.048194	-0.138319	-0.20102	-0.115601	0.139196	0.016658	-0.0214	0.212997	-0.108807	-0.105994	-0.211199	0.176099	0.0523468	-0.04496	-0.054609	0.000812	-0.0416572	0.0798764	-0.26102	-0.079777	-0.0177347	-0.044131	0.180809	-0.03722	-0.06572	-0.063738	0.056468	-0.066314	0.055798	-0.030712	-0.00832	-0.140844	0.0217697	-0.187133	-0.00122	-0.0544978	0.02587	-0.02059	0.174681	-0.01222	-0.051217
chr10:13858920:G>C:-	0.088479	0.013758	0.01519	0.04098	-0.03294	0.02154	0.166092	0.06328	0.101417	-0.04537	-0.12444	-0.02932	0.02601	0.222838	-0.05817	0.0838821	-0.163192	0.061395	-0.09498	-0.074238	0.008507	0.0737	-0.056076	0.03136	0.0264839	-0.009562	-0.200004	-0.094413	-0.066215	0.102495	0.058422	0.115095	-0.00142	-0.001691	0.117251	-0.00737	-0.032629	0.039286	0.02692	-0.113922	-0.082734	-0.03792	0.04921	-0.111186	0.07347	-0.069135	0.152454	0.097324	-0.125799
chr10:17126712:T>C:-	-0.0476436	0.001236	-0.030487	0.010783	0.211375	-0.08977	-0.057636	-0.03118	-0.119927	0.268236	0.280229	0.192833	0.03422	0.067409	0.089214	0.0221	-0.0333	-0.089693	0.066267	0.02249	0.005776	0.408505	0.02482	0.0722356	-0.11689	0.040554	0.0556	0.06389	-0.011779	-0.010853	0.000643	-0.107278	-0.0150559	-0.07079	0.014866	-0.0047987	-0.11723	-0.030726	-0.206167	0.045286	-0.006306	-0.034233	0.01502	0.0432282	-0.143708	0.260041	0.06513	-0.091968	0.013544
chr10:17126713:A>C:-	-0.043385	-0.0993516	-0.00594	0.142642	0.118091	-0.209217	-0.074351	-0.152528	-0.135102	0.037195	0.054701	0.012795	0.092228	0.077123	0.004626	0.120035	-0.0098034	0.020041	-0.132717	0.065601	0.004783	0.290988	-0.054527	0.052994	-0.078635	0.116666	-0.052822	-0.07018	0.004462	-0.142356	0.13834	0.07677	-0.150662	-0.004347	0.171553	-0.0250691	-0.021133	-0.004732	-0.033897	0.07113	0.035829	-0.277611	-0.119489	0.087022	-0.30387	0.25573	0.01447	-0.0346299	-0.0380966
chr10:17126720:T>C:-	0.0511362	-0.029922	0.026293	-0.04484	-0.035575	-0.17614	-0.215367	-0.149865	-0.196867	-0.08615	-0.05263	-0.03689	0.00235	-0.068675	0.01367	-0.04611	0.15492	0.163649	0.070487	0.06451	-0.032995	-0.025685	0.26269	0.149995	-0.121001	0.12526	0.010585	-0.05164	0.007633	-0.112184	-0.0573	0.054923	-0.00462	-0.02964	-0.061542	-0.0322	-0.027067	0.294195	-0.11203	0.047195	0.009213	-0.106802	-0.214089	0.028709	-0.0806565	0.05336	-0.03219	-0.04735	0.06618
chr10:17126745:G>A:-	-0.082427	-0.017472	-0.03772	0.0451847	-0.045432	0.0088	0.165511	-0.083618	0.086675	-0.02531	-0.03118	-0.00653	-0.05184	0.078376	0.039065	-0.07049	0.0173128	0.084381	-0.04945	-0.006396	-0.0485429	-0.0392	0.083367	-0.077054	0.087839	-0.053178	-0.01507	0.084777	-0.0258235	0.081488	0.0835	-0.018285	-0.05508	0.091563	-0.0745	0.091311	-0.0225473	0.012123	-0.014496	0.059128	0.02992	0.01343	0.187126	0.075094	0.08003	-0.112061	-0.20718	0.149334	-0.003507
chr10:17126748:G>A:-	0.06475	0.100161	-0.310525	-0.071031	-0.050519	0.041569	0.044694	0.000385	0.101868	-0.07776	-0.059034	0.047463	-0.114124	-0.0032672	0.09933	-0.227237	0.024623	0.104782	-0.0783407	-0.0241278	0.211025	-0.00176	0.040533	0.0738517	0.01963	0.042583	-0.053173	-0.048592	-0.001773	0.009462	-0.03378	0.016316	-0.05218	0.0364634	-0.0888847	0.063727	0.065711	0.032323	0.0260161	0.075	-0.134515	0.02322	0.262554	0.014044	-0.115325	-0.161209	-0.148408	-0.0404659	0.005413
chr10:17126762:T>C:-	-0.128099	-0.127772	-0.087482	0.03467	-0.05386	-0.176455	-0.019724	-0.084563	-0.109854	0.0386	0.07807	0.01928	0.03987	0.07416	0.02893	0.01216	0.230289	-0.033898	0.03633	0.04805	0.0387558	-0.02407	0.024624	0.08058	0.047088	0.108845	0.03379	0.132175	-0.0478614	-0.3877	-0.10357	-0.00998	-0.10551	0.050029	-0.034915	-0.02449	-0.08114	-0.042038	0.0619765	0.000102	0.148151	-0.01272	-0.222862	0.07596	-0.158427	0.061354	-0.086224	-0.140323	-0.012056
chr10:17126806:A>G:-	0.034515	-0.042612	0.03361	0.010199	-0.00424	-0.018326	0.00305	0.06851	-0.041161	-0.00571	-0.0036	0.03395	0.06647	-0.09973	-0.052294	0.064081	-0.063358	-0.084177	0.02183	-0.01024	0.03715	0.0293	0.066129	-0.053402	-0.084766	0.056888	0.058876	0.01341	-0.066066	0.046019	-0.220827	-0.0723036	-0.00941	-0.070381	0.072958	-0.0477983	0.0164197	0.059869	-0.0740329	0.049268	0.03301	-0.00159	-0.180638	-0.043202	-0.118864	0.170678	0.134235	-0.0462902	-0.0485368
chr10:17126807:T>C:-	0.11556	0.023228	-0.118371	0.005336	-0.0419	0.08492	0.01666	0.05317	-0.001825	-0.00338	0.04673	-0.02767	0.06288	0.047824	0.08828	-0.012065	0.11999	-0.04476	-0.000437	-0.017732	0.063949	-0.03521	0.069328	-0.042478	-0.094409	-0.021117	-0.021264	0.02469	-0.018509	0.056134	0.0155631	0.058298	0.02983	-0.108066	0.0346233	0.0125	0.019634	-0.032449	0.047191	-0.023648	0.121778	-0.04062	0.08249	0.01976	-0.0556	0.095865	0.04237	-0.014609	0.019958
chr10:17126812:A>C:-	-0.00563	-0.047588	-0.03775	-0.087463	0.01952	-0.14675	-0.084222	0.00092	-0.091559	0.05031	0.09921	0.01675	0.00813	0.02229	0.01035	-0.013042	0.06333	-0.062133	0.02362	0.01108	-0.005557	0.05978	-0.01583	0.170677	-0.110552	0.039417	0.140331	-0.03705	0.048637	-0.011567	0.010563	-0.143686	0.08271	-0.105083	-0.098774	-0.009557	0.0386557	-0.135118	-0.09124	0.028028	0.01925	-0.00923	-0.1046	0.059054	-0.11315	0.0773379	0.186195	-0.107213	-0.019586
chr10:17126828:T>A:-	0.0301044	-0.008288	0.10178	-0.026453	0.124832	0.02365	0.014046	-0.052961	-0.087279	0.01956	0.0037	0.01748	0.000578	0.0236383	0.019056	-0.109514	0.0219571	0.323217	0.089	-0.087577	-0.12626	-0.051802	0.068996	-0.042248	-0.00621	-0.036421	-0.03695	-0.023681	0.041869	0.03391	-0.253228	0.08326	0.05475	0.0317316	0.0988473	0.040888	-0.060817	0.010579	0.07886	-0.060203	-0.023958	-0.01696	-0.05256	-0.00712	0.050221	-0.00697	-0.165441	0.060348	0.0386772
chr10:17126830:G>A:-	-0.004744	0.0993533	-0.207816	-0.01969	-0.0886176	0.053477	0.0349592	-0.033535	0.153995	-0.103665	-0.086692	-0.079606	0.034236	0.095507	0.0318	-0.131463	0.08856	0.004	-0.046096	0.030461	0.246727	-0.060207	0.03743	-0.107063	0.005732	0.031949	-0.03788	0.039418	0.001548	0.019673	0.133769	0.085386	-0.077827	0.096726	-0.05167	0.134415	-0.024864	0.135992	0.116263	0.035164	0.085956	0.037624	0.159149	0.030214	0.06748	-0.077828	-0.054186	0.130729	0.119522
chr10:17126845:T>C:-	0.077147	-0.0776741	-0.213317	-0.013326	-0.0893142	-0.038786	-0.12267	-0.019252	-0.103887	-0.108682	-0.004312	-0.0647491	-0.0366457	0.0511372	0.124072	-0.065932	0.182815	-0.029878	0.1145	0.006266	0.08125	-0.089444	0.164996	0.0668975	-0.12459	0.0808225	-0.076531	-0.009372	-0.080995	-0.053699	0.059262	0.067398	-0.0519689	-0.117384	0.07567	-0.007836	-0.225744	-0.0228521	-0.0241183	-0.050844	0.041865	-0.160842	-0.068864	0.085132	-0.0024049	0.044541	-0.106474	-0.051538	0.083921
chr10:17126851:A>G:-	0.082748	-0.29691	0.11307	0.007942	0.027274	0.063563	-0.07121	0.154426	0.018755	0.022516	-0.040614	0.0611343	-0.064377	-0.054557	-0.03779	0.05743	0.062931	-0.081939	-0.004364	-0.048552	0.057966	0.071009	0.022013	-0.024442	-0.144127	0.037966	-0.037434	-0.0307691	0.044107	-0.184487	0.099635	-0.048485	-0.023535	-0.100096	-0.056498	0.01557	0.006341	0.034469	0.0272223	-0.004699	-0.358982	-0.060048	-0.079157	-0.0142	0.23789	0.028964	-0.0047	0.0174152	0.029053
chr10:18518309:G>A:+	-0.04238	0.14217	0.204577	-0.089244	0.00697	-0.02902	0.037318	0.00229	0.0029	0.04838	0.128745	0.063381	-0.145634	-0.131325	-0.35047	-0.193312	-0.137155	0.057769	0.139955	-0.13134	-0.041305	-0.084252	0.00172	0.027369	0.141164	0.031479	0.153319	0.0773709	0.002574	0.015257	-0.23511	-0.090541	0.091997	0.0292012	-0.251207	-0.0896038	-0.099708	-0.029947	-0.089624	0.0410945	0.040738	0.155521	-0.076445	0.01199	0.06658	0.01475	-0.169373	-0.309721	-0.289382
chr10:18518319:C>G:+	-0.0082	0.122362	-0.02502	0.131861	-0.017121	0.07272	0.039698	-0.109059	0.1535	-0.11106	-0.201079	-0.16255	0.26375	0.020985	-0.018047	0.196758	-0.116861	0.0006379	-0.168017	-0.029526	-0.00342	0.004748	-0.140844	0.017852	-0.016112	-0.019695	-0.090295	-0.000885	0.066111	-0.02389	0.102528	0.200551	-0.06995	0.025253	0.135591	-0.0905649	0.042589	-0.045999	0.175077	-0.064197	-0.070925	-0.109084	0.03664	-0.066884	0.093294	-0.125326	0.0664624	-0.0678191	-0.073008
chr10:18518324:C>T:+	0.061149	-0.059208	0.09657	0.044888	-0.05707	0.11454	0.09861	0.03677	-0.00878	0.00806	0.02596	-0.00785	-0.04994	0.016113	0.01549	-0.120585	-0.01673	0.112554	0.04233	-0.126087	0.012361	-0.01703	0.10568	-0.076999	0.140985	-0.111999	-0.102874	0.13469	0.024893	0.02914	-0.123454	0.197423	0.0276	0.096642	0.031724	-0.019	-0.0850895	0.144916	0.078517	-0.019977	0.006574	0.03603	0.0057	0.0095129	0.136473	-0.082061	-0.170151	0.00426	0.03295
chr10:18518333:C>T:+	0.0623776	-0.020512	-0.35973	0.063539	-0.115115	0.047859	0.083104	-0.005853	0.039913	-0.144852	-0.172368	-0.101988	0.0866212	0.103174	0.192869	0.015754	0.123865	0.0965111	-0.101153	0.0484382	0.143962	-0.45154	-0.015078	-0.009964	0.104067	-0.096084	-0.264734	0.005806	0.024855	0.02306	0.124316	0.155464	0.081887	-0.001534	-0.088774	0.078077	-0.020171	0.0196986	0.074426	-0.036438	0.143418	0.089307	0.183656	-0.10929	-0.105633	-0.136206	0.056586	0.038323	0.043938
chr10:18518402:C>T:+	-0.062185	0.016656	-0.12546	-0.156945	-0.09768	-0.01643	0.13125	0.038476	0.034829	-0.05481	-0.04564	-0.0488	-0.257491	0.063328	-0.02961	-0.192645	-0.000857	0.056535	0.060789	-0.06301	0.004752	-0.06051	0.074104	-0.078992	0.090715	-0.076836	0.093723	-0.01415	-0.00812	0.087534	-0.096727	0.009018	0.02871	0.110184	0.02695	-0.01362	-0.050112	0.002501	-0.07506	0.020339	0.019902	0.06269	-0.04278	0.086137	-0.012396	-0.229679	-0.167369	0.045547	0.012998
chr10:18518412:A>G:+	-0.0419883	0.014668	-0.05505	0.0416524	-0.061688	-0.012835	-0.0184648	-0.019932	0.01148	-0.094179	-0.029037	-0.039163	-0.02378	-0.06737	0.049738	0.008025	-0.012024	-0.156997	0.027594	-0.081606	-0.092736	-0.048443	0.0304398	0.107025	-0.121788	0.121367	-0.030158	0.087888	0.027344	-0.092232	0.102397	-0.076208	-0.044287	-0.132356	-0.076463	0.014504	0.007229	-0.0132951	0.010473	-0.011068	0.047335	-0.0136006	0.05037	-0.014222	0.004273	0.053312	-0.0603738	-0.15882	0.01841
chr10:18518420:G>T:+	0.068667	0.077785	-0.0953	0.00212	0.117418	0.139487	0.101544	0.120497	0.0708459	0.07288	0.01407	0.09257	-0.11011	-0.11319	0.11145	-0.13895	0.086605	0.052944	0.03193	-0.161708	-0.01872	0.046615	0.043072	-0.150635	0.03874	-0.153974	-0.1074	0.0257823	-0.18039	0.15755	-0.04091	0.02693	0.16389	-0.038718	-0.05525	0.105472	0.039675	0.092922	0.050008	0.039455	0.02591	0.02883	0.164544	-0.146716	-0.14805	-0.107823	-0.06586	0.225895	0.144284
chr10:18518428:C>T:+	0.08301	0.012811	-0.134859	0.198447	-0.089747	-0.00024	0.150912	-0.04448	0.125895	-0.03509	-0.139098	-0.14009	0.083145	0.145203	0.098868	0.024594	-0.084201	-0.008966	-0.075176	-0.106	0.002406	0.02932	-0.0147384	-0.054857	0.042819	-0.022778	-0.174656	0.026713	-0.007528	0.04851	0.054833	0.160989	-0.05449	0.085642	0.174253	0.023766	-0.036306	0.096283	0.218561	0.00293989	-0.014403	-0.077106	0.134923	-0.048492	0.05605	-0.086601	-0.015743	0.09953	-0.0510094
chr10:18518441:G>C:+	0.042721	-0.055051	0.055507	-0.0978349	0.045488	0.120339	-0.008729	0.11054	0.0217715	0.116517	0.204323	0.095785	-0.18003	-0.264572	-0.05301	-0.176037	0.133561	-0.000511	0.160918	0.0381	0.38168	-0.148533	0.108678	-0.122527	0.077743	-0.043988	0.178732	0.243066	-0.015659	0.0225029	-0.075218	-0.0293991	0.098441	0.006598	-0.21431	0.018742	-0.08038	0.090378	0.056388	0.026961	-0.041144	0.189894	0.063605	0.08699	0.031659	0.0714495	-0.172936	-0.035904	0.008589
chr10:18536106:A>C:+	0.10525	-0.12546	-0.0086	0.09894	0.107196	0.230303	-0.019299	0.203315	0.00743	0.07024	-0.025092	0.06134	0.03821	-0.209382	0.144218	0.0096	0.08152	-0.005794	0.00524	-0.194582	0.034492	0.028687	0.143075	-0.026155	-0.04948	0.105886	-0.137476	0.012537	-0.004127	-0.00833	0.19686	0.003477	-0.039726	-0.062432	0.107728	-0.059374	0.021786	0.21185	0.177917	-0.150237	0.169244	-0.05839	0.10381	-0.010237	-0.01523	-0.02389	-0.09885	-0.0187769	0.042057
chr10:18536140:G>A:+	-0.0833187	-0.037339	0.01859	-0.016769	0.0248371	-0.102125	0.186386	-0.0619605	0.0718372	0.074726	0.125449	0.0479981	-0.052736	-0.062652	-0.04626	-0.066743	-0.0788	0.021165	0.0311446	0.014673	0.237819	-0.0493583	-0.193928	-0.123026	0.154966	-0.120095	0.069681	0.087283	0.0388467	0.035947	-0.022248	-0.009485	-0.00259	0.061207	-0.03442	-0.002565	-0.050795	-0.176622	-0.0223192	0.168916	0.0775763	0.07342	-0.033207	-0.000307	-0.00299	-0.0766463	-0.045154	0.0461539	-0.115784
chr10:18536146:C>T:+	-0.122663	-0.026428	-0.05967	0.019784	-0.067382	0.016255	0.0424123	-0.062313	0.0376403	0.047242	-0.015806	0.056994	0.0864356	0.00201	0.17663	0.030912	0.07618	-0.00411	-0.07323	0.00982	0.034606	0.110803	-0.03719	-0.054234	0.010076	-0.015149	-0.004473	-0.002233	-0.0348422	0.044442	-0.22944	-0.045065	-0.009347	-0.04692	-0.029746	0.088861	-0.011853	-0.02927	0.053462	0.060156	0.230293	-0.0703	0.146628	-0.0901829	0.02311	-0.139198	0.038992	0.204146	0.12974
chr10:18536166:A>G:+	-0.140023	-0.107691	-0.06742	-0.01879	0.0706	-0.158668	-0.03846	-0.102867	-0.138503	0.0816	0.215504	0.03277	-0.03115	0.07494	0.161079	-0.02744	0.28858	-0.010329	0.121507	0.06137	-0.032736	0.246251	0.118073	0.09248	-0.036251	0.06582	0.24425	0.187022	-0.098433	-0.00268	-0.01994	0.049826	0.06179	0.034848	0.119268	0.00676	-0.137355	-0.0286177	-0.0618838	0.023369	0.17072	0.01114	-0.206354	0.16328	-0.161417	0.130822	-0.06827	-0.022445	0.134347
chr10:18536169:A>G:+	-0.045869	-0.153794	0.02677	0.0562292	-0.053256	-0.172574	0.070482	-0.204915	-0.046361	-0.078351	0.016551	-0.114811	0.0715449	0.109184	-0.0549139	-0.100275	0.077441	0.056137	0.022599	0.0672486	0.17767	-0.0878329	0.03155	0.124882	0.114889	0.017956	-0.058445	0.131436	0.03696	-0.190911	-0.105154	0.051979	-0.134236	0.10412	0.025892	0.00288	-0.186976	0.099043	-0.044561	-0.0875725	0.022263	0.01588	-0.0472	0.0284493	-0.077009	-0.019978	-0.135997	0.017899	0.031579
chr10:18536174:A>C:+	0.150225	-0.0817426	0.07911	-0.109007	0.0663022	0.03387	-0.051723	0.063001	0.163679	0.08608	0.096866	0.058004	-0.159406	-0.040791	0.158808	-0.058751	0.0551673	0.11731	0.126854	-0.129941	-0.196606	0.066141	0.140926	-0.06761	-0.02102	-0.075321	0.0579072	0.100569	-0.001385	-0.00213	-0.135341	0.18625	0.08299	-0.0562952	-0.009486	0.013724	-0.061338	0.14111	-0.010833	-0.02254	0.054693	0.172662	-0.0291	0.130983	0.149467	0.0114834	-0.124264	-0.018583	0.04979
chr10:18536187:G>A:+	-0.158601	-0.085993	0.02721	0.013599	0.054665	-0.09238	-0.06858	-0.019929	-0.09264	0.130486	0.193076	0.112858	-0.0355667	-0.06435	-0.159694	0.029787	-0.067224	-0.047939	0.0073976	0.048797	-0.075567	-0.014701	-0.061366	-0.039821	0.0351601	-0.037028	0.174487	-0.0470234	0.035533	-0.11205	-0.111576	-0.195077	0.105421	0.052766	-0.140125	0.0724864	-0.0923572	-0.020188	-0.095949	-0.05454	-0.0161	0.108155	-0.00672	-0.034726	0.06809	0.018809	-0.0380494	-0.034522	-0.023652
chr10:18536192:C>G:+	-0.01625	-0.022541	-0.05904	0.150632	-0.008895	-0.02201	0.059424	0.05698	0.01326	-0.04141	-0.184446	0.01413	0.188002	0.098273	-0.02309	0.123571	-0.18612	0.0335498	-0.180022	-0.108565	0.129506	0.05506	-0.0674486	-0.02109	0.02702	-0.033344	-0.23704	-0.0714929	0.086915	-0.01171	0.040256	0.134783	-0.085582	-0.02886	0.152864	0.05982	0.070032	0.050667	0.03574	-0.105825	-0.173881	-0.179147	-0.02452	-0.143124	0.096226	-0.0616094	0.12137	-0.039553	-0.124632
chr10:18536195:C>A:+	-0.01975	0.032868	-0.0462598	0.053273	-0.059531	-0.08556	-0.0789366	-0.03334	0.010783	-0.06347	-0.078055	-0.08562	0.147758	0.151697	-0.075309	0.072064	-0.164107	0.041238	-0.10387	0.023578	0.042619	0.041253	-0.050793	0.04398	0.017788	0.0170195	-0.115181	-0.0224803	-0.0776772	0.001408	0.027533	0.06101	0.04012	0.036449	0.086312	-0.01653	-0.0025912	0.060059	-0.035876	-0.22151	-0.0598421	-0.074266	0.01257	-0.037572	-0.040322	-0.0140115	0.12113	0.004165	-0.054782
chr10:20819424:C>T:-	0.077547	0.085837	0.028537	-0.062149	0.133387	0.215761	-0.037343	0.18553	0.0680801	0.048503	-0.097678	0.105319	-0.063672	-0.043876	-0.229584	0.074976	-0.285064	0.043094	-0.134355	-0.115373	-0.06822	-0.011696	-0.051369	0.032064	-0.025997	-0.036469	-0.063174	-0.128854	-0.072755	0.172115	-0.01285	0.003733	0.048895	0.007591	0.048237	-0.119109	0.157921	0.006091	0.0100029	0.096066	-0.178341	-0.07373	0.08447	-0.070358	0.162639	0.0235737	0.123629	0.01185	-0.0570088
chr10:20819425:G>A:-	0.02985	0.0020868	-0.17978	0.081908	0.083606	-0.01724	0.081087	0.00482	0.134595	0.00149	-0.110494	0.02211	-0.00645	0.109694	0.18977	-0.021259	-0.01512	0.053461	-0.169536	-0.064088	0.148575	-0.031542	0.023921	0.027718	-0.0599	-0.0043	-0.228525	0.013213	-0.236396	0.199328	0.168254	0.053337	-0.00145	0.003243	0.15815	-0.030867	0.070931	0.0710104	0.086205	0.0801227	0.07116	-0.10589	0.104571	-0.0253	-0.17012	-0.075119	0.160203	0.067361	0.05581
chr10:20819436:C>T:-	-0.038714	0.071609	-0.0284744	0.04595	0.038293	-0.04817	-0.12878	-0.02009	0.00537	0.01804	0.02049	-0.02207	-0.00074	0.06926	-0.118488	-0.04016	-0.155696	0.095657	0.1297	0.0215	-0.014138	0.01162	-0.139835	-0.03683	0.13119	-0.01756	-0.0026766	-0.11665	-0.048725	-0.049832	0.01243	-0.005355	0.03772	0.175435	-0.059583	0.02986	0.183761	-0.002279	0.00824	-0.031224	-0.123811	0.14126	-0.01905	-0.02215	-0.02872	0.03568	0.01651	-0.10805	-0.080658
chr10:20819446:C>T:-	-0.03704	0.128571	0.037327	-0.042784	0.0290225	0.02891	0.003903	0.00249	0.010088	0.01261	0.017926	-0.00686	-0.080303	-0.098163	-0.108502	-0.120748	-0.277058	-0.101413	0.2112	-0.06309	0.006148	0.029772	-0.10813	-0.127025	0.17219	-0.0991201	0.067699	-0.022022	-0.130058	0.112126	-0.0612961	-0.098215	0.13925	0.099079	-0.0251412	0.029726	0.047825	-0.16586	-0.056146	-0.092954	-0.027183	0.287329	0.102191	-0.126286	0.153959	-0.05098	-0.068392	0.044106	0.103287
chr10:20819447:G>A:-	0.060687	0.40862	-0.313158	0.05753	-0.003062	0.00685	0.014429	0.04754	0.207176	-0.02532	-0.06373	-0.05185	0.07061	0.06927	0.212684	0.0987	-0.058696	-0.035003	-0.08879	-0.0455	0.095985	0.083501	0.04226	-0.032278	0.0090282	-0.0251	0.05245	-0.162114	-0.083322	0.148124	0.141143	0.009545	0.04061	-0.0760454	0.180267	0.131674	0.088408	-0.019659	0.009313	0.0310859	0.171834	-0.01262	0.0703584	-0.055945	-0.10436	-0.07032	0.1294	0.035623	0.146622
chr10:20819456:T>A:-	0.160819	0.153334	-0.15484	0.0621	0.000615	0.006	0.249121	-0.00508	0.187073	0.04655	0.01221	0.02207	0.12956	0.00391	0.1037	0.11232	-0.056063	0.021434	-0.02208	-0.01987	0.10223	0.169819	-0.040114	-0.087407	0.01506	-0.034447	0.01285	0.015467	-0.068337	0.080235	0.18852	0.04141	-0.03204	-0.010401	0.11987	0.03878	0.156442	-0.0108706	0.033293	0.160097	0.133585	0.03549	0.084011	0.129061	-0.08174	-0.06206	0.18759	-0.0575548	-0.063581
chr10:20819466:C>T:-	0.058102	-0.000844	0.014673	-0.086578	0.14718	0.08921	-0.03235	0.0166995	0.042997	0.009443	-0.136318	-0.063114	-0.110111	-0.084898	0.055388	0.02077	-0.02032	0.066847	0.124474	-0.00702	-0.079785	0.050025	-0.0291561	-0.0248919	0.001155	-0.019578	-0.121091	-0.024946	0.020809	0.179334	0.10294	0.0735199	-0.006939	-0.057604	0.045308	0.009814	0.056234	-0.049824	0.116368	0.072411	0.051328	-0.055524	0.055148	-0.04834	-0.0838604	-0.03278	-0.016622	0.059381	0.056856
chr10:20819490:C>T:-	0.0213866	-0.02908	0.02158	0.0154178	0.136847	0.112917	0.08908	0.127485	-0.035095	0.0819	0.049802	0.095712	-0.018674	-0.09545	0.00636	0.101998	-0.01546	-0.102994	0.054947	-0.058773	-0.0112116	-0.003336	-0.132685	-0.0344092	-0.0396976	-0.055399	-0.060039	0.031703	0.0279868	-0.050101	0.024036	-0.04204	0.31923	-0.048369	-0.056989	0.0725591	0.071064	-0.062001	0.0633964	0.0197	0.0586909	0.097674	0.213947	-0.11657	0.031815	0.04832	0.0625067	0.027936	-0.010183
chr10:20819523:G>C:-	0.03552	0.082863	-0.193924	0.0391177	-0.07658	-0.058	-0.02838	-0.085165	0.01009	-0.07879	-0.101266	-0.08266	0.023378	0.077688	0.13201	0.022469	0.0689555	0.002325	-0.098102	-0.05494	0.0611595	0.00119	0.060972	0.059865	-0.0132825	0.080403	-0.0349	0.040594	-0.085618	0.01005	0.086644	0.078049	-0.144658	-0.03573	0.10572	-0.01778	0.0111404	0.054388	0.02983	-0.00395	0.07418	-0.17395	0.03725	0.038231	-0.17003	-0.0573033	0.044956	-0.025323	0.015947
chr10:20819542:T>C:-	-0.005442	0.004915	-0.00345	-0.004516	0.02408	-0.07961	-0.0572	-0.07738	-0.115534	0.00029	-0.01291	-0.06175	-0.0110373	0.067091	0.141278	-0.013545	0.151758	0.136976	-0.00953	0.021958	-0.021485	-0.004424	0.147086	0.012284	-0.0631056	-0.053677	-0.018529	-0.0596749	0.0447376	-0.0323306	0.0591372	-0.0419484	-0.07543	-0.0789852	0.016144	0.002643	0.001722	0.0863885	0.063113	0.175609	-0.0797059	-0.03212	-0.06978	-0.003008	-0.06708	-0.020763	-0.0311787	-0.066052	-0.004645
chr10:20819545:G>C:-	0.054822	0.139993	-0.39127	0.032227	0.05891	-0.152983	0.007887	-0.207117	0.017476	-0.118348	-0.116963	-0.161935	0.039171	0.06798	0.213929	0.0543616	0.101446	0.012293	-0.173142	0.094817	0.0475843	0.021702	-0.01787	-0.030536	-0.004438	-0.001007	-0.054587	-0.028083	-0.007078	0.094114	0.185453	0.0650607	-0.127511	0.051865	0.1872	0.0176337	0.034735	-0.078533	-0.060252	-0.01163	0.153574	-0.171656	0.091647	-0.00499	-0.3072	0.037965	0.14928	-0.118195	-0.013824
chr10:23320718:C>T:-	-0.037303	-0.0611089	0.157546	-0.021691	0.04765	-0.06762	-0.012819	0.037099	-0.001593	0.02206	0.00909	0.030185	-0.115129	-0.152535	-0.194654	-0.069273	-0.140174	0.086525	0.017132	-0.01471	-0.0765115	0.01787	-0.076695	-0.00549843	0.022109	-0.00573	0.135535	-0.022136	0.042934	-0.044363	-0.159657	-0.0472437	0.0350842	0.023247	-0.19312	0.009149	0.05712	0.002199	-0.037529	0.067644	-0.0555321	0.028	-0.0192856	-0.065013	-0.05797	-0.042801	-0.00097	-0.068171	0.008492
chr10:23320752:C>T:-	0.051961	0.045026	0.0162763	0.01389	-0.0464502	0.0889	-0.01547	0.05295	0.090644	0.07876	0.03007	0.0669	-0.025	-0.08902	-0.120561	-0.02271	-0.0522	-0.02839	0.01995	-0.0322	0.001135	-0.003116	-0.09347	0.020476	0.0065	-0.0694657	-0.02713	0.03925	-0.0436805	0.053445	0.03457	-0.0160431	0.206778	-0.03771	0.061469	-0.005911	-0.025798	-0.05817	0.202584	-0.00761	-0.02964	0.095476	0.015669	-0.01347	0.084153	-0.107131	-0.02435	-0.069483	-0.203646
chr10:23320791:A>G:-	-0.02755	-0.049086	-0.01296	-0.109735	-0.089295	-0.04742	-0.189985	0.07767	-0.089543	0.07012	0.135463	0.07195	-0.083148	-0.0571	0.0179379	0.031164	0.20678	0.000969	0.0605	0.099028	-0.051205	0.03763	0.007017	0.04765	-0.125897	0.078036	0.234264	0.060499	0.006038	-0.070598	0.040377	-0.1897	0.05343	-0.094252	-0.114604	0.016482	0.0159928	-0.127881	-0.109619	0.083741	0.0253202	0.11534	0.04433	0.114721	-0.08406	0.143768	0.01011	-0.0110329	-0.00512
chr10:23320799:C>T:-	-0.01865	-0.02086	0.070683	-0.057678	0.0840678	0.206754	0.043148	0.142867	0.298086	0.166088	0.1202	0.126477	-0.04773	0.004182	0.00384	-0.03122	-0.080303	-0.032809	0.04107	-0.00886	-0.110455	0.107809	-0.0766	-0.055983	0.080551	0.004631	0.049177	0.11428	-0.018566	0.0672	-0.09832	0.071817	0.081944	0.120673	-0.07297	0.04843	0.029183	-0.06756	0.0426778	-0.0102	-0.00344	0.147284	0.15863	-0.00089	0.174322	-0.02227	-0.114624	0.082748	-0.060693
chr10:236870:G>A:+	-0.10206	0.01745	0.090149	-0.0001	0.0498577	-0.02315	0.104685	0.00118	0.14194	0.04838	0.04941	0.03892	-0.00293	-0.11999	-0.02892	-0.02919	-0.194876	0.00059	0.04111	-0.017	-0.000871	0.060573	-0.372127	-0.07393	0.080357	-0.0226	-0.01125	-0.12536	0.02643	0.009982	0.02489	-0.154698	0.0501	0.047008	-0.02368	0.0255633	0.059213	-0.244349	0.04333	0.044908	0.0056	0.18125	0.119059	0.00413	0.03538	0.0028	-0.01121	-0.015632	-0.059865
chr10:236902:G>A:+	-0.053691	-0.014784	0.0504	0.01195	0.023877	0.04723	-0.0604869	-0.04389	0.00067	0.05718	0.02348	-0.0208	0.01377	-0.06186	-0.135317	0.041769	-0.05899	0.020837	0.02931	-0.0384578	0.017743	-0.014866	-0.034853	-0.033104	0.058999	-0.009554	0.02676	0.101778	-0.00998948	-0.03936	-0.01232	-0.030458	-0.00823	0.0705675	0.0045	-0.060223	-0.080957	0.0082915	-0.054023	-0.043272	-0.084736	0.01084	0.024885	-0.069545	0.02781	0.082909	0.03768	-0.01555	0.00306
chr10:236913:A>G:+	-0.09175	-0.027647	-0.0464	-0.152797	-0.021	0.05663	-0.02165	0.07568	0.141483	0.07054	0.37354	0.08421	-0.00458	0.02501	0.15943	-0.01876	0.21928	0.029505	0.297116	0.14714	-0.080729	-0.02796	0.16261	0.13761	0.018757	0.0134	0.309522	0.212521	-0.291164	0.001419	-0.0710573	0.01752	0.02543	0.165199	-0.02733	-0.008745	-0.112209	-0.0664711	-0.10821	0.173006	0.15163	0.42156	-0.05548	0.2343	0.01815	0.12356	-0.08165	0.084879	-0.237954
chr10:247354:T>C:+	0.04663	-0.0094188	0.140362	0.231677	0.01735	-0.00159	-0.06049	0.00826	0.04071	0.03698	0.03279	0.00357	0.364992	-0.022221	0.153962	0.24655	0.12355	-0.09516	-0.05792	-0.08119	-0.001511	0.11541	0.00452	-0.048052	-0.103506	-0.029625	-0.035851	0.07948	-0.013445	-0.03256	0.001447	0.01061	-0.04906	-0.125732	0.147605	0.00517	-0.050946	0.02215	-0.04572	0.0089321	0.017531	-0.06865	-0.180819	0.03851	-0.02197	0.20076	0.22053	-0.001658	-0.100523
chr10:247435:G>A:+	-0.071562	0.20584	-0.03458	-0.0449174	0.019206	0.04898	-0.03825	0.07184	0.04558	0.006017	-0.027018	-0.005878	-0.0104901	-0.0933837	-0.11384	-0.047857	-0.26949	-0.012754	-0.0450939	-0.040535	-0.011614	-0.0211	-0.08324	-0.02663	0.144984	-0.044977	-0.050544	-0.034897	-0.007436	0.12855	-0.0337754	-0.030395	0.046197	0.119014	-0.018936	0.02377	0.008255	0.0422569	0.1305	-0.039075	0.02262	0.084539	0.04866	-0.103054	0.115859	-0.06515	-0.008006	-0.177425	-0.219621
chr10:247462:A>T:+	-0.214869	0.064997	-0.044694	-0.00988	0.02696	-0.04734	0.158887	-0.04612	-0.13174	0.10562	0.194966	0.12104	0.02694	0.00363	-0.060283	0.03259	0.03794	0.01151	0.00156	0.05643	0.012406	-0.023241	0.06282	0.080376	-0.07759	0.048382	0.114132	-0.02624	-0.0252767	-0.0973083	-0.02644	-0.266613	0.10763	-0.03896	0.003001	0.026283	-0.063567	0.07647	-0.05354	0.054663	-0.00144	0.01405	-0.086336	0.06815	-0.08768	0.02826	0.05313	-0.0875756	-0.00179033
chr10:247486:G>C:+	-0.15773	-0.0578111	0.241582	-0.146784	0.059233	0.086817	-0.066019	0.051239	-0.045924	0.178743	0.270201	0.104125	-0.185885	-0.117615	-0.161492	-0.11513	0.111304	-0.034655	0.23162	0.021291	-0.014365	0.098403	-0.047776	0.0912348	0.080665	-0.0818907	0.228563	0.118968	0.0203179	-0.021888	-0.15698	-0.04592	0.193254	0.055687	-0.06765	0.0383351	-0.063252	-0.059253	-0.08626	0.0955889	-0.406934	0.32896	0.051807	0.0244162	0.133801	0.002335	-0.162709	-0.024643	0.052509
chr10:24871965:C>T:-	-0.06552	-0.010686	0.108857	0.032077	-0.15702	0.08916	-0.005402	0.06162	0.128336	0.06987	0.0887	-0.02378	-0.03393	0.01851	0.051098	-0.101865	-0.0071268	-0.286138	0.0541	0.03709	-0.082541	-0.01761	-0.07333	-0.130969	0.199069	-0.000313	0.081065	-0.000865	-0.0057764	0.0739148	-0.04439	-0.07966	0.09788	0.15829	-0.207123	0.072059	0.005376	0.079766	0.167219	0.00464	0.02987	0.119845	0.129414	-0.037214	0.1317	-0.0924003	-0.07111	0.11806	0.052881
chr10:24871968:T>A:-	-0.058925	-0.04816	-0.03782	-0.14638	0.080265	0.154263	0.149028	0.141014	0.098554	0.179348	0.110234	0.169688	-0.14801	0.0513692	0.21625	-0.0958802	0.13143	-0.029969	0.099043	-0.09255	-0.19809	0.089339	0.071121	-0.044951	0.058323	-0.0775	-0.051544	0.178639	0.0099603	0.001811	-0.00074	0.03316	0.153882	-0.0842103	0.047958	0.0712671	0.069987	0.06032	0.175158	0.010888	0.084656	0.161563	0.210816	-0.084489	0.02865	-0.144536	-0.183873	0.045949	0.02476
chr10:24871978:G>T:-	-0.151534	0.0544438	-0.121032	0.115299	-0.0566102	-0.175295	0.0221188	-0.149302	0.0421027	-0.107653	-0.0985292	-0.103049	0.153716	0.0476986	-0.099506	0.0685322	-0.076365	-0.0332309	-0.077949	0.0044	-0.032769	-0.0236222	0.04339	0.055002	0.04594	0.0319724	-0.002911	0.0398027	-0.001741	0.04176	0.069721	-0.160727	-0.078493	0.10425	0.02478	-0.07738	-0.049951	-0.036211	-0.061635	-0.09163	-0.142615	-0.20271	-0.134581	0.10754	0.0218683	0.009881	0.12033	-0.055467	-0.192587
chr10:24871989:T>C:-	0.01889	-0.200134	-0.08667	0.0164265	-0.057054	0.05472	0.06557	-0.05885	-0.00695	-0.025842	-0.088754	-0.033703	0.0300213	0.144038	0.279594	0.101291	0.155602	-0.021601	-0.050419	-0.00198	0.070138	0.051719	-0.031149	-0.054971	-0.092142	0.027778	-0.103441	0.0281	-0.099201	-0.18519	0.186958	0.03322	-0.055441	-0.06692	0.130461	0.016574	0.058508	-0.085302	0.07183	0.209621	0.078735	-0.159917	0.04277	-0.0062	-0.03456	-0.00473	0.039365	-0.058903	0.008287
chr10:24871992:A>G:-	-0.135316	-0.080544	0.27665	0.046238	0.01137	-0.09937	-0.04805	-0.05731	-0.184401	0.0008	0.033168	-0.01173	0.12123	-0.063001	-0.120271	0.1409	-0.0353806	-0.079949	0.069053	0.053	-0.096553	-0.04245	-0.135033	0.013567	-0.142841	0.0749301	0.0610509	-0.102469	0.0392957	-0.10911	-0.026787	-0.208228	-0.0224	-0.0115801	-0.081347	-0.026362	-0.06374	-0.054866	-0.03621	0.02745	-0.0104	0.05095	-0.02116	0.00656	0.01848	0.12676	0.12314	-0.047805	-0.065551
chr10:24872005:G>A:-	0.155535	0.13461	-0.11508	0.07396	0.016023	0.1127	0.124663	0.002337	0.12735	-0.151411	-0.26143	-0.169402	0.066269	0.09961	0.13921	-0.09486	-0.076901	0.166715	-0.16419	-0.018079	0.087409	-0.083277	0.04649	-0.00085	-0.00751	-0.093774	-0.186307	0.043519	-0.051151	0.062686	0.115126	0.172813	-0.116232	0.008633	0.194833	0.0551832	0.29737	0.100034	0.148139	0.043459	0.07818	-0.08272	0.166767	-0.0357	-0.03599	-0.129199	0.089413	0.0475	0.080635
chr10:24872020:T>A:-	0.264565	0.030599	-0.17587	-0.098197	0.02904	0.15194	0.100797	0.139953	0.178272	0.0707	0.04438	0.10745	-0.083995	-0.058605	0.109777	0.02054	-0.025682	0.097027	0.089071	-0.02549	0.063495	0.0262	0.107588	-0.065189	0.0884252	-0.067185	-0.061323	0.100603	-0.0478189	0.065529	-0.059659	0.237722	0.12175	-0.011482	-0.036901	0.036251	-0.100705	0.117085	0.154061	-0.05922	0.011389	0.130686	0.204434	-0.08186	0.063348	-0.132587	-0.183688	0.132356	0.25706
chr10:24872020:T>C:-	0.29347	0.078331	-0.111333	-0.025726	-0.01118	0.02215	0.037905	0.058433	0.207518	-0.08467	-0.172555	-0.053504	0.110077	0.107421	0.046077	0.271573	-0.142976	0.0509231	-0.163289	0.08353	0.060488	-0.01791	-0.078435	-0.010529	-0.0216718	-0.043767	-0.165161	0.0139583	-0.086561	0.003851	0.110711	0.3333	-0.090977	-0.009548	0.10275	0.014837	-0.008015	-0.0468515	0.197391	-0.093578	-0.056211	-0.165773	0.174924	-0.04212	0.023715	-0.055114	0.0855454	-0.002782	0.174972
chr10:24872025:G>T:-	0.033523	0.33058	-0.195593	0.070108	-0.001976	-0.195398	-0.061734	-0.082134	-0.261826	-0.09063	-0.14022	-0.10467	0.10971	0.132373	0.143205	0.087661	-0.0838	0.075271	-0.21953	-0.00794	0.016175	-0.03963	-0.061011	0.009699	-0.0423615	0.03122	-0.095996	-0.24253	-0.036625	0.107164	0.20039	-0.0216344	-0.01013	0.003246	0.122215	0.021352	0.0695606	-0.044687	-0.261718	-0.000222	0.085224	-0.08902	-0.035896	-0.072817	-0.16573	-0.0158382	0.178005	-0.171391	0.000232
chr10:24872031:G>A:-	-0.05426	0.26246	-0.177128	-0.088856	-0.107391	-0.12973	-0.002579	-0.12729	-0.115961	-0.006852	0.009735	0.001363	-0.04033	0.037436	0.086043	-0.12079	-0.02233	-0.004432	-0.00993	0.231304	-0.003966	0.068818	-0.00216	-0.066859	0.036476	-0.0237277	0.187232	-0.0139	0.0472778	0.227061	0.06609	-0.02014	-0.00443	0.053461	0.015115	0.080509	0.023168	-0.04164	-0.04096	0.250863	0.138887	-0.02535	-0.011793	0.070718	-0.180763	-0.157857	-0.0592	0.0178259	0.165951
chr10:24872033:T>C:-	0.50403	0.217584	-0.124461	-0.058615	-0.08782	0.047326	0.022816	0.051688	0.086763	-0.172277	-0.182143	-0.0312224	0.02923	0.139411	0.105528	0.180707	0.123499	0.360226	-0.085949	0.039806	0.047513	-0.262328	0.153288	-0.077256	-0.130232	0.017674	-0.137959	0.0319	-0.0073571	0.174677	0.10545	0.356016	-0.042078	-0.120583	0.242525	0.031844	0.083746	0.113384	-0.000872	0.0352603	-0.049294	-0.151196	0.073178	0.080759	0.02839	0.052244	0.03075	0.0240484	0.055333
chr10:24872037:C>T:-	-0.11096	0.027229	-0.00622	-0.083167	0.01267	0.053916	0.0159347	0.0417129	0.126964	0.185004	0.226046	0.106547	-0.071711	0.012052	0.00919	-0.00948	-0.08141	0.007898	0.007198	0.03658	-0.005552	0.09204	-0.160419	-0.0699293	0.169321	-0.0199191	0.120997	0.127586	0.0208661	0.152727	-0.094963	-0.071194	0.105078	0.110013	-0.071625	0.056601	-0.028923	-0.126555	-0.000727	0.070133	0.0339788	0.316725	0.165596	-0.0289387	0.14062	-0.046255	-0.018532	0.042887	0.024401
chr10:24872045:C>T:-	-0.0194004	0.002154	0.0627	-0.00174	-0.207257	0.07181	0.048723	0.08875	0.0878073	-0.00987	0.02565	-0.02276	-0.07405	-0.03417	-0.15359	-0.1763	-0.157111	-0.161553	0.06008	0.04469	0.01851	-0.094454	-0.044483	-0.012213	0.256218	-0.01653	0.0186	-0.07753	0.029297	-0.005618	-0.06306	0.028916	0.00896	0.21306	-0.266076	0.072608	-0.036822	0.0626635	-0.006625	-0.080201	-0.06171	0.14424	0.129483	-0.111631	0.10358	-0.088465	-0.03417	0.0724833	0.081048
chr10:24872046:A>G:-	-0.207594	-0.186438	0.17932	0.0199	0.01322	-0.04912	-0.08995	-0.04585	-0.125907	-0.00721	0.05442	0.00351	-0.09455	-0.11678	-0.201838	-0.07016	0.0532	0.0693862	0.243548	0.08357	-0.062102	-0.047164	0.02245	0.093	0.07285	0.04644	0.225069	0.018574	0.072932	-0.185137	-0.270901	-0.06713	0.00681	0.202756	-0.12684	-0.00031	-0.1821	-0.044563	-0.058983	-0.179315	-0.05955	0.07564	-0.06552	0.09437	0.09021	0.06676	-0.22791	-0.00033	0.038721
chr10:24872054:A>C:-	-0.119207	0.0050233	0.083344	-0.077321	-0.04857	-0.203051	-0.070259	-0.124327	-0.088317	-0.161352	-0.0274586	-0.163372	-0.104035	0.07746	-0.0957	-0.06216	0.039414	0.002908	0.013723	0.0711	-0.044654	-0.071464	-0.068529	0.09752	0.02402	0.0873928	0.117922	0.003918	0.036182	-0.032275	-0.002597	-0.049988	-0.136072	0.09717	-0.092769	-0.0356789	-0.147194	-0.165674	-0.194343	-0.028983	0.035627	-0.049697	-0.222589	0.202169	-0.052198	-0.020024	-0.073604	-0.099386	0.034605
chr10:24872066:G>A:-	0.120438	0.007851	-0.397774	-0.048451	-0.321799	0.0274804	0.0667093	0.009978	0.183691	-0.185579	-0.140492	-0.132796	0.018609	0.073968	0.3179	-0.065375	0.23074	-0.0015	-0.151532	0.0033076	0.213397	-0.412242	0.054285	-0.0132953	0.065406	0.00938736	-0.310295	0.035314	0.048562	0.072311	0.215203	0.048317	0.009669	0.077323	-0.221536	0.039117	-0.052545	0.064497	0.120671	0.099522	0.218478	0.146386	0.079128	-0.030545	-0.01179	-0.18484	0.0488202	0.034226	0.0924274
chr10:24872074:G>A:-	0.03316	-0.006128	-0.0477768	-0.23156	0.00304	0.03382	0.02153	-0.05089	-0.02258	-0.05641	0.02357	-0.06535	-0.18565	0.138896	0.01391	-0.14798	-0.003119	0.064296	0.04079	0.121574	-0.0907639	-0.01458	0.04499	0.0411	0.10142	0.070966	0.100117	0.04014	0.053229	0.06218	0.06062	0.01835	0.03308	0.10901	0.006222	-0.05471	0.0548533	-0.037504	0.00723	0.063679	-0.112867	0.07851	0.01718	0.148703	0.04469	-0.15943	-0.13125	0.03093	0.02208
chr10:24872075:A>T:-	-0.03675	0.076424	0.064278	-0.049236	0.02065	-0.00424	-0.08917	-0.100274	0.02431	-0.0272	-0.03708	-0.07732	0.06309	-0.0300415	-0.116932	0.04465	-0.050321	-0.079403	-0.02269	0.00141	-0.061014	-0.08515	-0.107775	0.0369	0.021334	0.03544	0.062082	-0.143741	-0.022864	-0.08409	-0.15232	-0.02751	-0.02123	-0.005644	-0.078151	-0.12653	-0.0008764	-0.052678	-0.04931	-0.002115	-0.12595	0.03358	-0.01419	-0.091322	0.04632	-0.0288	0.06023	-0.057462	-0.050761
chr10:24872078:A>G:-	-0.04775	-0.072826	0.103903	0.13639	0.05433	-0.00984	-0.09219	-0.02139	-0.13742	0.01457	0.00313	0.03216	0.10758	-0.230071	-0.02711	0.04493	0.067683	-0.07287	-0.02668	0.02415	0.107168	-0.03283	-0.04242	-0.103302	-0.07022	0.0067	0.0115006	0.00819	0.030907	-0.09534	0.00551	-0.09838	-0.05265	-0.031683	-0.09728	0.02308	0.000184	-0.01283	0.03531	-0.073873	-0.049539	-0.00795	0.0541	-0.055225	-0.01244	0.12743	0.01608	-0.158317	-0.02752
chr10:24872082:A>G:-	-0.13722	0.00302	0.0936024	0.12433	0.088452	-0.05317	-0.04752	0.01295	-0.00506	0.08237	0.03156	0.07854	0.07067	-0.222539	-0.10252	0.01305	-0.123947	0.01208	0.00644	-0.29153	0.072795	-0.03164	-0.07481	-0.00357	-0.04303	-0.034429	-0.1406	-0.1258	0.099219	-0.10538	-0.207221	-0.04383	0.07552	-0.08499	-0.06307	0.03145	-0.001794	-0.03694	-0.05809	-0.007024	0.165991	0.01289	-0.04786	-0.206064	-0.05771	0.05559	0.03805	-0.11894	-0.01834
chr10:24872086:G>A:-	0.00094	-0.004605	0.010049	-0.04799	0.00729	0.05623	0.04906	-0.04799	0.01608	-0.03023	-0.04121	-0.00668	-0.10098	0.17392	-0.0053	-0.11966	-0.06118	0.049093	0.03511	0.01863	0.011353	-0.059067	0.0214	0.06517	0.0842012	-0.081733	-0.027867	0.0588	-0.014213	0.012961	-0.05613	0.11227	-0.0136	0.079045	0.002283	-0.013277	-0.002171	0.082425	0.08708	-0.047192	-0.065037	0.04776	0.01316	-0.0195594	0.02069	-0.06666	-0.00917	0.078537	0.00825
chr10:24872094:A>G:-	0.405474	-0.026049	0.0782	0.108356	0.073044	0.025679	-0.02147	0.096882	-0.05529	0.07843	0.098241	0.078594	0.116322	-0.130212	-0.00079	0.207484	-0.050967	-0.061954	0.02805	-0.0478733	0.001661	0.026267	0.01811	-0.042148	-0.02603	0.0495408	-0.02432	0.0594938	-0.015683	-0.097573	-0.078435	0.245342	-0.020714	-0.115735	0.002312	0.013432	0.031195	-0.03656	-0.098502	-0.083547	-0.126838	-0.051645	0.02215	-0.062906	0.136063	0.229333	0.192368	-0.068134	-0.144528
chr10:24872101:C>T:-	0.022181	0.141769	-0.049717	0.040107	0.0626173	0.104654	0.002319	0.1092	-0.0805485	0.030467	-0.029985	0.026719	-0.035718	-0.036016	-0.118715	0.038446	-0.114919	-0.012151	0.06978	-0.028572	-0.081659	-0.001093	-0.034318	-0.085456	-0.085745	0.00188465	0.022933	-0.157023	-0.0217596	0.253549	0.007498	-0.085542	0.064931	0.0667793	-0.151056	0.039874	0.084565	-0.00354	-0.029324	-0.00333637	-0.150397	0.00176	-0.001033	-0.0150515	0.056232	-0.040381	0.108025	0.122115	-0.077507
chr10:24872110:A>T:-	-0.11575	-0.012233	0.091687	0.273582	-0.00778	-0.07566	-0.10618	-0.001116	-0.05537	-0.05391	-0.038956	0.00966	0.287937	-0.057249	-0.125377	-0.01433	-0.089915	-0.08998	-0.068021	-0.0349	-0.083749	0.01642	-0.09943	0.088589	-0.00144	0.022956	-0.040039	-0.05856	0.03147	-0.057164	-0.0289716	-0.07329	-0.076652	0.013223	-0.252213	-0.047319	-0.0474987	-0.01526	-0.00647	-0.0684361	-0.064533	-0.023453	-0.04752	-0.141227	-0.0427	0.06801	0.12711	-0.137025	-0.178159
chr10:26735200:C>A:+	-0.078772	0.127602	-0.03605	0.027972	0.0283	-0.0604915	0.0541858	-0.134797	-0.02157	-0.02109	-0.01512	-0.03857	0.07279	-0.017737	-0.159551	-0.007363	-0.1083	0.037941	-0.09527	0.110567	-0.026286	-0.04916	0.02887	-0.00833078	0.15622	0.0325794	-0.03949	0.099784	-0.006071	0.089775	-0.053299	0.076651	-0.01505	0.0886	0.027581	-0.012191	-0.03071	0.0541373	-0.090651	-0.00464	-0.01386	-0.03478	-0.0705579	0.156479	-0.062518	-0.06543	-0.074277	0.126099	-0.033706
chr10:26735240:G>T:+	-0.0208	-0.066184	0.012658	-0.0293581	0.05352	0.059	-0.009029	-0.04423	-0.064613	0.095074	0.090914	0.07132	-0.123904	-0.110082	0.0314194	-0.31205	0.057088	0.017838	0.134254	-0.08491	-0.0221516	-0.078551	0.060904	-0.038875	0.058246	-0.081854	0.045416	-0.020698	0.019138	0.00275	-0.192615	0.01616	0.10409	0.042676	-0.062621	0.0472894	0.167902	0.064438	0.02824	0.096335	0.078204	0.140653	0.06199	-0.00216	0.08035	-0.102961	-0.166492	-0.017258	0.037442
chr10:26735246:G>A:+	-0.069993	0.022871	0.140982	-0.114714	-0.05942	-0.02447	0.03232	0.00359	0.10074	-0.05469	0.03204	0.01079	-0.044267	-0.081554	-0.149359	0.0316	-0.067451	-0.00376	-0.01127	-0.0079	0.001056	-0.02371	-0.00759	-0.0027	0.122796	0.013347	0.078917	0.03049	0.046282	-0.01408	0.036391	-0.02067	-0.03708	0.108665	-0.04541	0.027033	-0.0059005	0.021978	-0.04283	0.01551	0.032163	0.0522	-0.06605	0.02909	0.03214	-0.112432	-0.08302	-0.033733	-0.0258763
chr10:26735260:C>G:+	0.023697	0.080414	0.011631	0.106786	-0.06091	-0.157857	0.030665	-0.077866	0.06296	-0.15746	-0.14573	-0.08306	0.168892	0.07596	-0.08091	0.093399	-0.19312	-0.045354	-0.066844	-0.155758	-0.007541	-0.094618	-0.039889	0.147115	-0.0388	0.0833744	-0.170057	-0.142135	0.127142	-0.0690289	-0.012649	0.021064	-0.09582	-0.02721	0.037905	-0.109658	-0.013545	0.00825518	-0.094451	-0.110103	-0.084369	-0.212001	-0.0320914	-0.057801	0.079571	-0.106843	0.13171	-0.0013929	-0.0900417
chr10:26735261:G>A:+	0.016115	0.008606	-0.126473	-0.06555	0.00764	0.042949	0.00536	-0.02306	0.16156	0.04409	-0.05169	-0.06622	0.01214	-0.0403	0.008247	-0.013773	-0.08739	-0.008715	-0.06596	-0.110015	0.046541	0.031074	-0.033426	-0.05195	0.02034	-0.0015102	-0.07522	0.060232	-0.030077	0.029328	0.127946	0.03266	-0.06662	0.074939	-0.034593	-0.034517	0.03178	0.0108226	0.0392129	0.01109	0.024188	-0.07026	0.0585024	-0.04361	0.090328	-0.05735	0.032739	0.011993	-0.087768
chr10:26735268:T>C:+	-0.06704	-0.08903	0.404034	-0.045232	-0.07118	-0.039133	-0.071052	0.026724	-0.0675439	-0.02152	0.09347	-0.018073	-0.071639	-0.07772	-0.18578	-0.064352	0.021075	-0.011186	0.153523	0.075939	-0.172857	-0.021188	-0.082672	0.038173	0.02437	0.009699	0.1948	0.097064	0.158095	-0.296683	-0.178281	-0.06003	0.0073	0.058291	-0.137927	-0.184887	-0.106227	-0.078069	-0.132162	0.01266	-0.06461	0.08466	-0.29871	0.0904898	0.146834	0.067802	-0.048797	-0.068205	-0.172291
chr10:26735282:G>A:+	-0.210238	0.079525	0.01121	0.022098	-0.02837	-0.05416	-0.049818	-0.08185	0.03346	-0.00668	-0.02087	-0.06235	-0.016822	-0.189938	-0.11789	-0.097598	-0.176018	-0.01863	-0.012439	-0.00234	0.051723	-0.001214	-0.0323506	0.003491	0.053554	-0.0121522	0.064548	0.035138	0.019926	-0.006463	0.005935	-0.14554	-0.01228	0.093863	-0.069354	-0.127731	0.0600019	-0.0566479	0.011371	-0.108855	-0.176672	-0.00974	-0.116404	0.036125	0.00109	-0.0567754	-0.087975	-0.07783	-0.10518
chr10:26735293:C>T:+	-0.055542	0.166183	-0.090441	0.03802	-0.04739	-0.0409	-0.060015	-0.00554	-0.05729	-0.04893	0.00672	-0.02031	-0.0298	0.09376	0.086902	-0.050378	0.0876454	-0.04465	0.00996	0.09276	0.012047	0.007421	-0.023085	-0.022634	0.091504	0.065639	0.120844	0.07461	-0.0585454	0.194595	0.25315	-0.07529	0.00093	0.037692	-0.0535176	0.021045	-0.009774	-0.056696	-0.05654	0.054588	0.39917	0.01682	0.028138	0.096623	-0.16145	0.0382892	0.00732	0.019186	0.083958
chr10:26735301:A>G:+	0.24477	-0.04817	-0.05163	0.083338	-0.0404796	0.0060492	-0.162334	-0.026255	-0.0339	-0.158688	-0.161689	-0.125443	0.119754	0.049732	0.15637	0.144054	0.018496	0.064657	-0.00729	-0.019206	0.092797	-0.124491	0.10595	0.0395425	-0.124252	0.07097	-0.19207	-0.01198	-0.029699	0.01253	0.04023	0.149115	-0.146616	-0.10991	0.071231	-0.052645	-0.00681	0.0913	0.071484	-0.0559189	0.07439	-0.148743	-0.0093	-0.051866	-0.111795	0.009604	0.12597	-0.030554	0.043507
chr10:26735311:A>G:+	-0.13091	-0.11886	0.00319	0.034683	0.181144	-0.164368	-0.139254	-0.120926	-0.185244	0.171508	0.189111	0.101271	-0.01813	0.002802	0.011636	-0.051698	-0.003595	-0.03097	0.026982	0.018287	0.053652	0.322276	0.01912	0.074679	-0.042318	0.0388783	-0.084686	0.002229	0.055659	-0.199469	-0.137708	-0.04034	0.021298	-0.022559	0.156536	-0.0682682	-0.136296	0.01658	-0.066511	-0.022418	-0.018138	-0.057833	-0.072213	-2.9e-05	-0.2887	0.215922	0.02593	0.001529	0.149715
chr10:26735328:T>G:+	-0.073504	-0.114034	-0.058753	0.079883	-0.329385	-0.059961	-0.107383	-0.115606	-0.13032	-0.318505	-0.252034	-0.239436	0.115876	0.080852	-0.104999	0.118145	-0.030875	0.038743	-0.05412	0.062699	0.141636	-0.4432	0.001436	0.162466	-0.0646775	0.150316	-0.282067	-0.055359	0.094577	-0.169318	-0.00313	0.007416	-0.127024	0.0164911	-0.098242	-0.086422	-0.097362	-0.04822	-0.011305	-0.105543	-0.095769	-0.057821	-0.053546	0.151235	0.234204	0.0714762	0.023707	-0.066432	0.008156
chr10:26735342:A>G:+	-0.044831	0.02256	-0.05456	0.059764	0.23075	-0.188277	-0.035145	-0.10294	-0.156986	-0.0001	-0.02835	0.028	0.09418	-0.01763	0.06278	0.1732	0.032731	0.178315	-0.02368	-0.05706	0.050387	0.147476	0.056643	0.119027	-0.094738	0.039996	0.01859	-0.00774	-0.063847	0.04325	0.05417	-0.120491	-0.115066	-0.17557	0.42241	-0.02709	0.072921	0.003544	-0.044416	-0.03953	0.00209	-0.163006	-0.100966	0.122822	-0.11857	0.15358	0.0266	-0.023413	0.0549336
chr10:26742462:T>C:+	0.127731	-0.0818	0.128851	0.00832	0.303272	-0.00431	-0.193371	0.03261	-0.160241	0.12636	0.09983	0.08094	0.00421	-0.089366	-0.234673	0.03734	-0.1729	-0.130201	0.07793	-0.06891	0.080563	0.266581	-0.02049	0.0276713	-0.05792	0.066998	-0.052784	-0.06132	-0.027713	-0.137686	-0.14721	0.093177	0.000429	-0.04847	0.0275332	-0.0880657	-0.054486	-0.03027	-0.002204	-0.159882	-0.119744	-0.006863	-0.0121082	0.029743	0.019966	0.23084	-0.04158	-0.089195	-0.064121
chr10:26742474:G>A:+	-0.22294	-0.005397	-0.125118	-0.014183	0.11601	-0.00958	-0.03835	0.066936	0.177313	0.218034	0.2368	0.16716	-0.036449	-0.111429	0.052635	-0.02661	-0.00494	-0.069352	0.032721	-0.02153	-0.005321	0.187511	-0.199624	-0.05701	0.01424	-0.015971	0.0759467	0.078875	-0.012919	0.027711	-0.0342414	-0.03352	0.101439	0.091001	0.0644	-0.005239	0.014421	-0.061809	0.047854	-0.00914	0.008469	0.068658	0.099085	0.048643	0.03192	0.0249	-0.08016	0.027291	0.0065265
chr10:26742474:G>T:+	0.178905	0.034085	-0.012939	-0.004116	-0.039352	0.0559	0.04936	0.066886	0.239143	0.239824	0.2597	0.16499	-0.047039	-0.091404	-0.04241	-0.0823	0.03337	-0.002863	0.020685	0.078658	-0.011997	0.161109	-0.051642	-0.092703	0.06809	-0.090495	0.186242	0.149709	-0.011112	0.103181	-0.0935514	0.235346	0.098739	0.089001	-0.265109	0.060718	0.006616	0.02498	-0.006345	0.09838	0.042493	0.122228	0.088965	-0.083855	0.09274	-0.02715	-0.02971	0.10913	0.0233525
chr10:26742486:T>C:+	-0.00944	-0.0470519	0.106056	0.16664	-0.01473	-0.0252	-0.02361	0.02443	-0.04243	0.07093	-0.00287	0.0499	0.22596	-0.142145	-0.05165	0.18258	-0.0277532	-0.02909	-0.06818	-0.03694	0.089192	-0.00968	-0.05086	-0.048254	-0.03974	0.00073	-0.075168	-0.132922	0.011634	-0.04592	0.03381	-0.01644	-0.03291	-0.105945	-0.02557	0.05446	0.0409624	-0.03709	-0.03092	-0.003101	0.060371	-0.07479	0.01698	-0.13421	-0.05263	0.13214	0.11762	-0.10278	-0.062017
chr10:26742488:T>C:+	-0.13722	0.00302	0.0936024	0.12433	0.088452	-0.05317	-0.04752	0.01295	-0.00506	0.08237	0.03156	0.07854	0.07067	-0.222539	-0.10252	0.01305	-0.123947	0.01208	0.00644	-0.29153	0.072795	-0.03164	-0.07481	-0.00357	-0.04303	-0.034429	-0.1406	-0.1258	0.099219	-0.10538	-0.207221	-0.04383	0.07552	-0.08499	-0.06307	0.03145	-0.001794	-0.03694	-0.05809	-0.007024	0.165991	0.01289	-0.04786	-0.206064	-0.05771	0.05559	0.03805	-0.11894	-0.01834
chr10:26742502:A>G:+	-0.0722641	0.059103	0.062967	-0.00945	-0.117809	-0.054655	-0.01954	0.033164	-0.068168	-0.03318	0.06619	0.00804	-0.020877	0.07702	0.010327	-0.020759	-0.01576	-0.10421	0.007622	0.09509	0.027037	0.0157	0.061429	0.025499	-0.058308	0.100609	0.060841	-0.062743	0.0343732	-0.0783075	-0.030793	-0.086156	-0.01205	-0.036357	-0.0816519	0.012008	-0.0804612	-0.034816	-0.095958	-0.03687	-0.057663	0.002312	-0.0181073	0.04776	0.0101011	0.03182	0.044103	-0.013741	-0.02526
chr10:26742521:A>C:+	0.212363	-0.041639	0.099255	-0.05562	0.0499	0.12077	-0.0168563	0.04202	0.013817	0.17885	0.133714	0.15443	-0.0808818	-0.059291	0.31445	0.114719	0.30625	-0.025025	0.083275	0.08115	0.069098	0.110075	0.044602	-0.11595	-0.072391	-0.0353325	0.070901	0.048974	-0.0239572	0.08468	0.174901	0.159037	0.13457	-0.0947497	0.028649	0.085824	-0.044545	0.007081	0.138688	0.322981	0.037116	0.0462	0.064591	-0.002882	-0.04001	0.130378	-0.130831	0.059221	0.064762
chr10:26742525:G>A:+	0.023217	-0.044582	0.038619	0.0398491	0.149871	0.194544	-0.023147	0.192554	0.04741	0.117324	0.000414	0.042998	-0.0272219	0.033611	-0.141861	0.049312	-0.26905	0.020752	-0.101055	-0.043619	-0.049929	0.072967	-0.003712	0.007114	0.02405	-0.004541	-0.0306692	0.036822	0.0176014	0.20746	-0.023198	0.025325	-0.008023	0.069261	-0.011777	-0.04374	0.0446506	0.035292	0.033373	-0.091356	-0.188818	0.021574	0.13649	0.005292	0.091244	0.061025	0.041351	0.057701	-0.0375305
chr10:26742528:G>A:+	-0.00991	0.408535	-0.108192	0.01917	0.013879	-0.026479	-0.163372	0.026563	0.0405103	-0.138152	-0.227676	-0.067353	-0.007078	-0.088599	-0.164661	-0.048299	-0.19146	-0.047431	0.0403382	-0.098867	0.001938	-0.09874	-0.08199	-0.0796987	0.0346053	-0.0389	-0.245433	-0.187683	0.042439	0.294122	0.076314	-0.05198	0.189105	0.125783	-0.108357	-0.014596	0.162757	0.000596	0.0352916	-0.0141247	0.064433	0.0460716	0.092573	-0.108211	0.057151	-0.140916	0.057663	-0.085716	-0.124424
chr10:26742569:G>A:+	0.006356	0.030233	0.325199	-0.056137	-0.01338	0.004909	0.03121	-0.009967	-0.01101	0.061965	0.057142	-0.001506	-0.016908	-0.079288	-0.185433	-0.03453	-0.054371	0.01058	0.14183	0.066505	-0.029556	0.000608	-0.169081	-0.098359	0.049	-0.129146	0.079057	0.117995	-0.0381441	0.077782	-0.07837	-0.028018	0.033695	0.083388	-0.11609	0.027674	-0.069401	-0.165939	-0.028078	0.069369	0.300389	0.077019	-0.03914	0.00495	0.263618	0.02111	0.002329	0.01584	0.05702
chr10:26742589:T>G:+	-0.00757	0.02583	-0.11184	0.17962	0.004399	-0.01851	-0.06075	-0.00691	-0.01091	-0.005693	0.004731	0.023157	0.2107	-0.01489	0.06998	0.03131	0.109571	-0.01146	-0.0976881	-0.059547	0.10089	-0.02277	-0.00183	0.023992	-0.124147	0.0338	-0.125679	0.00501	0.00266	-0.0934	0.04194	0.00727	-0.000539	-0.167339	0.05017	-0.020502	0.062578	-0.01655	-0.00572	0.020193	0.108929	-0.167464	-0.01766	-0.112285	-0.29188	0.07785	0.14083	-0.06474	-0.00293
chr10:26742591:T>C:+	0.01597	-0.084156	0.015587	0.17683	0.053113	0.00777	-0.01163	0.00737	-0.09355	0.11351	-0.01119	0.05255	0.20252	-0.134714	-0.01753	0.08763	-0.0718	0.0114	-0.01282	-0.212245	0.0403724	-0.015719	0.04504	0.01915	-0.039359	-0.0467	-0.163792	-0.07777	0.026506	-0.10413	-0.217678	-0.04104	0.05767	-0.080251	0.020538	-0.05306	0.0242418	0.126416	0.06104	-0.121903	-0.053495	-0.03585	0.07099	-0.197441	-0.00509	0.0141	0.06091	-0.04933	0.0225
chr10:26742594:A>T:+	0.0555785	-0.01155	0.015455	-0.08229	0.032313	0.03526	0.00405	0.031674	0.0599	0.062781	0.0846142	0.072976	-0.15696	0.02788	0.00918	-0.09583	0.062693	0.05955	0.034544	-0.00141	-0.008915	0.05632	0.1921	-0.035874	-0.00617	0.012637	0.058103	0.06277	-0.069966	0.05084	-0.053574	-0.0096	0.094923	0.00545	0.003401	0.00688	0.0237071	0.065986	0.029887	-0.00097	-0.043747	-0.00577	-0.02888	0.080291	0.03693	-0.05592	-0.1129	0.02894	0.034892
chr10:26742597:A>C:+	-0.075412	0.00989	0.089275	0.034749	0.023844	-0.113799	-0.2311	-0.0862767	-0.101092	0.015543	0.018074	-0.0727079	0.177919	-0.060261	-0.350571	0.106117	-0.19052	-0.09645	-0.051011	0.06603	-0.016435	-0.011272	0.02178	0.031995	0.01261	0.039552	-0.0155491	-0.087192	0.0548734	-0.157586	-0.07731	-0.103366	-0.08219	0.01586	-0.068588	-0.109596	0.031469	-0.03651	-0.0680939	-0.14065	-0.02984	-0.021858	-0.00762	-0.126163	0.020656	0.005777	0.178204	-0.186327	-0.080104
chr10:26742602:G>C:+	0.051025	-0.293679	0.0788	-0.091436	0.038945	0.175292	0.350494	0.230345	0.140084	0.243807	0.122484	0.221179	-0.0145	-0.111329	-0.09134	0.00025	-0.07516	-0.00306	0.02209	-0.0359	-0.173158	0.072904	-0.02899	-0.108647	-0.100531	-0.176153	-0.021081	0.01435	-0.041223	0.0527248	0.052274	-0.003094	0.199085	-0.123375	0.042337	0.0536	0.112231	-0.01677	0.019011	0.0389667	-0.124447	0.047414	-0.0681665	-0.094871	0.079791	-0.06831	0.03702	0.0985372	-0.058108
chr10:26742605:A>G:+	-0.09564	-0.170985	-0.144375	0.053122	-0.099502	-0.10821	-0.073498	-0.138317	-0.095343	-0.01129	0.166558	-0.03792	0.101132	0.029496	0.093115	-0.010635	0.273496	0.040923	0.045577	0.09339	0.163702	-0.038637	0.128334	0.10741	-0.079907	0.127942	0.02496	0.062973	-0.14661	-0.227192	0.01245	0.105058	-0.0454	-0.043606	0.091793	0.06557	-0.112191	0.005712	0.0337465	-0.0987533	0.180509	0.01572	-0.05297	0.13518	-0.161191	0.07537	-0.003766	-0.104312	0.020192
chr10:27205183:T>A:-	0.0555785	-0.01155	0.015455	-0.08229	0.032313	0.03526	0.00405	0.031674	0.0599	0.062781	0.0846142	0.072976	-0.15696	0.02788	0.00918	-0.09583	0.062693	0.05955	0.034544	-0.00141	-0.008915	0.05632	0.1921	-0.035874	-0.00617	0.012637	0.058103	0.06277	-0.069966	0.05084	-0.053574	-0.0096	0.094923	0.00545	0.003401	0.00688	0.0237071	0.065986	0.029887	-0.00097	-0.043747	-0.00577	-0.02888	0.080291	0.03693	-0.05592	-0.1129	0.02894	0.034892
chr10:27205240:T>C:-	0.26532	-0.186838	-0.199851	0.08412	-0.0990997	0.00416	0.068505	0.054262	0.040469	0.021498	-0.126478	0.011592	0.111817	0.133613	0.235543	0.292998	0.15734	-0.101197	-0.10315	0.06497	0.035996	0.098041	-0.0291662	-0.045832	-0.128944	0.016716	-0.160561	-0.072637	0.0018134	0.0788142	0.246084	0.271828	-0.015964	-0.203107	0.182045	0.218817	0.054563	0.003192	0.01764	0.13337	-0.002887	-0.144158	0.10284	-0.05671	0.00903	-0.010063	0.139596	0.13298	0.18274
chr10:27205242:A>C:-	0.364934	-0.000591	-0.0147	0.026026	-0.070584	-0.055009	-0.25413	-0.056301	-0.111138	-0.149261	-0.165729	-0.108498	0.019157	0.202422	0.04407	0.181694	-0.02342	-0.00567	-0.125683	0.172427	-0.0493159	-0.0215132	0.0006	0.106448	-0.079318	0.044953	-0.116621	-0.048574	0.0419917	0.016328	0.096667	0.386016	-0.055401	-0.04	-0.009169	-0.043326	0.078729	0.01745	-0.022121	0.303705	-0.059739	-0.138578	0.100883	-0.008167	-0.162745	0.054384	0.109003	0.045194	0.123364
chr10:28147464:C>T:-	0.072574	0.0872089	-0.0375599	0.052232	0.064325	0.100064	0.002508	0.060177	0.0351878	0.053629	-0.015611	0.041718	0.00121	-0.0950864	0.0173639	0.003527	0.0794158	0.002921	-0.0084456	0.033347	-0.034834	-0.042704	0.0061572	-0.021784	0.036879	-0.02259	-0.0257108	-0.018986	-0.0452	0.204183	-0.05018	-0.050833	0.067838	0.002626	-0.100811	0.0194901	0.177097	0.01387	-0.0458439	0.09596	-0.00872	0.028054	-0.013257	-0.061124	0.002574	-0.0253175	0.085101	0.0479049	-0.0192894
chr10:28147491:T>G:-	0.203408	0.062279	-0.055281	-0.093001	-0.033363	-0.008023	-0.028928	0.05807	0.130994	0.04714	0.06105	0.10326	-0.060979	0.01074	0.08176	0.060131	0.02214	-0.0169936	-0.053929	0.065008	0.010394	0.039078	0.031169	-0.084861	0.039685	-0.028761	0.0533	0.024658	0.019594	0.04594	0.0627535	0.098892	0.04848	0.0731205	0.106345	0.064147	0.069829	-0.0800585	-0.048618	0.10314	0.018776	-0.02224	-0.14933	0.14244	-0.0607321	-0.05532	0.034208	0.061683	0.02023
chr10:28147525:C>A:-	0.04446	-0.046364	0.125488	-0.050701	0.02564	0.163295	0.128565	0.010063	0.051149	0.08379	0.169813	0.110224	-0.148609	-0.164202	-0.0508575	-0.280685	0.0236752	-0.006145	0.0905482	0.029485	-0.009004	0.00076	0.031018	-0.043626	0.19232	-0.027183	0.085076	0.156855	-0.0549571	0.015646	-0.095674	0.072726	0.092257	0.0780698	-0.200329	0.064377	-0.074804	0.010214	0.027904	0.134896	0.132331	0.217009	0.130281	-0.065581	0.132904	-0.088675	-0.203814	0.185339	0.22113
chr10:28147537:T>C:-	0.029891	0.0457076	-0.11738	0.051386	0.101888	0.00495	0.0838584	-0.004406	-0.008267	0.029242	-0.0379607	-0.024568	0.09355	0.165959	0.14403	0.099264	0.017222	0.014697	-0.03019	0.074313	0.092631	0.157354	0.00730002	-0.0070847	-0.062033	0.005374	-0.102044	0.014006	0.0226728	0.01285	0.138449	0.059437	-0.0086	-0.088687	0.208332	-0.046387	0.0622562	-0.006471	0.056076	-0.065959	-0.002694	-0.082958	-0.01218	-0.059701	-0.00548	0.048176	0.0631988	0.0451213	0.015471
chr10:28147570:C>T:-	-0.04133	0.0024092	0.021148	0.0144349	-0.03147	-0.06726	0.026427	-0.06358	0.011954	0.03412	0.066521	0.04189	0.024864	-0.147076	-0.14541	0.0601	-0.0365458	0.033905	0.067969	-0.02872	-0.033569	-0.0574	0.008159	-0.080176	0.057348	-0.069667	0.055838	0.005228	-0.069491	-0.003222	-0.130254	0.046114	-0.064674	0.145584	-0.01821	0.00933	-0.084607	0.010849	-0.141852	0.019532	-0.087784	0.07695	-0.0469	0.052777	0.05076	0.00444	-0.140376	0.043559	0.01155
chr10:28147571:G>A:-	0.00326	0.040547	-0.048212	-0.01597	0.00513	0.05042	0.04998	-0.02034	-0.01309	0.08552	0.08993	0.05366	-0.03283	0.0378092	0.10998	-0.07319	0.088064	0.038084	0.03397	-0.00424	-0.10255	0.06761	0.040732	-0.096208	0.066262	0.056493	-0.08737	0.085491	-0.016103	0.069067	-0.039597	0.102546	-0.02706	-0.017055	0.05202	0.078385	-0.031263	0.050543	-0.04068	0.0249406	0.023994	-0.00486	0.08577	0.026763	-0.01272	0.008698	-0.0073	0.112863	-0.064919
chr10:28147602:A>C:-	-0.063617	0.060338	-0.04926	0.012366	-0.07991	-0.02008	-0.01105	0.000242	-0.121883	-0.02539	0.03243	0.03559	0.066325	-0.002674	0.089126	0.121324	0.040731	-0.108729	0.01155	0.04365	0.015151	-0.04068	0.01416	-0.038229	0.026758	0.001769	-0.0351806	0.02151	0.0225287	0.00902	0.23335	-0.130478	0.00708	-0.152301	0.001607	-0.01268	-0.055249	-0.087338	-0.008572	0.01484	0.155639	-0.03948	-0.02467	0.14148	-0.170074	0.172731	0.139709	-0.033027	0.015892
chr10:3099239:A>T:+	0.077704	-0.0102245	-0.185009	-0.19974	0.05873	0.00795	0.07819	-0.006938	0.01649	0.01644	0.02377	0.00872	-0.16761	-0.0464085	-0.02141	-0.03996	-0.103278	0.06895	0.06175	-0.05423	-0.0422748	0.01954	0.06302	0.024533	-0.02612	-0.006262	-0.09323	-0.02263	-0.0779598	-0.01659	-0.082414	0.06406	-0.04066	0.019048	0.198589	-0.016747	-0.0041237	0.039483	0.01912	0.010018	-0.006884	0.02351	0.00629	0.013059	-0.04693	-0.14845	-0.12814	0.05127	0.121331
chr10:3099285:G>T:+	0.27138	0.078613	-0.162976	-0.00316	0.149774	0.180497	0.1319	0.14089	0.210096	0.275147	0.04981	0.260192	0.032146	-0.150946	0.116733	0.083328	-0.239148	-0.013415	-0.187633	-0.2828	0.068724	0.124908	-0.164607	-0.221657	-0.081472	-0.0859825	-0.30982	-0.166684	-0.0771528	0.107949	0.248458	0.05311	0.099593	-0.100716	0.143722	0.048436	0.137876	-0.055514	0.133678	-0.268213	-0.056129	-0.080178	0.244563	-0.31156	0.112134	-0.13428	0.069312	-0.0637732	-0.203467
chr10:3099296:G>A:+	0.108391	0.367664	0.019544	-0.06218	-0.035728	-0.03951	-0.187704	0.00279	-0.00467	-0.10335	-0.14803	-0.05814	-0.03157	-0.10441	-0.214935	-0.03625	-0.23865	-0.00457	0.229707	-0.0863	0.024731	-0.078135	-0.087349	-0.110629	0.043472	-0.050707	-0.166122	-0.198282	-0.022137	0.182655	-0.00279	-0.009593	0.10833	0.047101	0.023389	0.0395	0.107042	-0.003606	0.10193	-0.021213	-0.03316	0.06105	0.02914	-0.08809	0.06064	-0.05603	0.03877	-0.060646	0.017102
chr10:31852498:C>T:-	-0.08575	-0.052173	-0.012608	0.006723	-0.045215	0.01943	-0.0276	0.026549	0.061015	-0.094698	-0.055456	-0.082038	-0.0557614	-0.12088	-0.113756	-0.0529775	-0.142512	-0.118186	0.0271175	0.050161	-0.002888	-0.0499551	-0.128363	-0.000557	0.076321	-0.02194	0.063258	0.098825	0.037277	-0.0619037	0.023224	-0.07415	-0.122046	0.051601	-0.00635	-0.016705	-0.034392	-0.1748	0.0314881	-0.0217971	0.049793	-0.046991	0.035229	0.085052	0.161293	0.045849	-0.060702	-0.071339	-0.051254
chr10:31852532:T>C:-	0.40771	0.02721	-0.18816	0.019	-0.07713	0.01688	-0.110406	0.01726	0.097459	-0.138088	-0.097537	-0.100818	0.12361	0.07211	0.06329	0.16563	0.159154	-0.00609	0.11726	-0.00668	0.047403	0.084247	0.207036	0.047932	-0.117498	0.031546	-0.037309	0.27318	-0.10497	0.0494505	0.08236	0.38233	-0.03158	-0.162914	0.13517	-0.0918007	-0.097225	0.0596805	0.140277	-0.079783	0.00598	-0.08988	-0.043254	0.041	0.06527	0.07566	0.0163	5.3e-05	0.012853
chr10:31852539:C>A:-	0.02084	0.097743	-0.002993	-0.073147	0.04196	0.06503	0.039397	0.06827	0.082588	0.19634	0.13293	0.08182	-0.06413	-0.149763	0.162643	0.0313752	0.168751	-0.0019312	0.053963	0.008011	-0.0700367	0.10209	0.133906	-0.140983	0.0871532	-0.093059	0.092704	0.079023	-0.0154852	0.3108	0.078902	-0.017809	0.0872	0.017983	0.075895	0.142556	-0.0454164	0.064391	-0.089116	0.0850766	0.079659	0.03844	-0.02879	0.03296	0.03758	0.117923	0.0325151	0.146031	-0.056591
chr10:43200165:G>A:-	-0.036521	-0.107096	-0.064354	0.021032	0.0591782	0.134008	0.1293	-0.052047	-0.105045	-0.088414	-0.04711	-0.104074	-0.032961	0.174902	0.04974	-0.067239	-0.01476	0.147561	0.031033	-0.048343	-0.221873	-0.105969	0.072522	0.018525	0.10774	0.025793	-0.136509	0.1377	-0.010576	0.005515	-0.15178	0.115082	-0.01038	0.086276	0.049081	-0.003262	-0.0944993	0.100115	0.011017	-0.005127	0.088782	0.01421	0.154953	-0.010679	-0.107578	-0.089895	-0.03874	0.088835	0.022271
chr10:43200227:G>A:-	0.057295	0.0974679	-0.190275	-0.205554	-0.096019	0.03922	0.087429	0.0645	-0.04673	-0.042332	-0.110795	-0.036749	-0.210741	0.00818	-0.007294	-0.197398	-0.0954038	0.05299	-0.148769	0.077619	0.030622	0.059892	0.0645	-0.082597	0.037891	-0.0275956	0.003427	0.053397	-0.091109	0.122539	0.2295	-0.064867	-0.100837	0.0409182	0.076921	0.0179447	0.072402	0.040778	0.05473	0.04741	-0.022064	-0.0860035	-0.011642	0.02916	-0.0242	-0.201472	-0.0409592	0.047085	-0.01633
chr10:43200242:G>A:-	-0.00984	0.074004	-0.25094	0.11794	0.014852	0.03603	-0.006252	-0.088877	0.149882	-0.035227	-0.047044	-0.109453	0.01958	0.108405	0.15235	-0.0621	0.168546	0.070657	-0.131642	0.112489	0.119876	-0.046219	-0.003215	-0.078248	0.030787	-0.066719	-0.026362	-0.056682	0.0277628	0.077726	0.305275	0.051565	0.025651	0.029741	-0.05276	0.18971	-0.022148	0.012958	0.060012	0.016123	0.137812	-0.00775	0.27432	-8e-05	-0.07434	-0.06809	0.019648	0.177252	0.0205775
chr10:43200282:G>A:-	0.008259	-0.05208	0.04769	-0.13483	0.0354	0.07598	0.11124	-0.00913	0.07126	0.04488	0.04734	0.05877	-0.18274	-0.05177	-0.149203	-0.138731	-0.164565	0.089427	0.07818	-0.14935	-0.005256	0.017152	0.05577	0.006417	0.112837	-0.000983	-0.046325	-0.007	0.023786	0.014489	-0.12924	0.095373	0.02578	0.093601	-0.027636	-0.058667	-0.058276	0.073932	0.112446	-0.108122	-0.10996	0.06932	0.141388	-0.160045	0.193415	-0.231355	-0.18732	0.104357	0.04803
chr10:46013534:G>A:+	0.065625	-0.04842	0.046254	-0.080379	-0.010944	0.155944	0.45102	0.128617	0.151502	0.109995	0.131836	0.144846	-0.220579	-0.018552	0.054928	-0.097817	0.05754	0.04947	0.185691	-0.06389	-0.04782	0.080837	-0.02844	-0.034276	-0.00032	-0.064159	0.143017	0.260172	-0.071291	0.05211	-0.07407	0.086916	0.125128	0.01844	0.026741	0.098216	-0.016011	0.02941	0.0182069	0.079991	-0.00558	0.137308	0.08287	0.02031	0.115199	0.008729	-0.231944	0.11937	0.043144
chr10:46013537:T>C:+	0.214405	-0.071841	0.100999	-0.065498	0.146853	0.013189	0.008831	-0.01625	-0.025529	0.019572	0.08036	-0.056043	-0.0166925	-0.073379	-0.17587	0.071538	-0.00203	0.0282014	0.073317	0.019112	-0.0123894	-0.014018	0.217871	0.038168	-0.063769	-0.0247414	0.092357	0.042428	-0.01593	0.03306	-0.18173	0.188627	-0.003907	-0.066048	0.221587	-0.252835	-0.029285	0.07399	-0.08533	-0.031574	0.001691	0.00058	-0.293785	0.197779	-0.070064	0.27826	-0.047787	-0.091281	-0.092309
chr10:46013540:C>T:+	0.04786	0.132329	-0.040797	-0.100153	-0.03443	-0.020635	0.054511	-0.025207	0.03194	-0.069069	-0.0504149	-0.060576	-0.090173	0.175085	0.201777	-0.045105	0.23631	0.100253	-0.073774	0.244896	0.00609	0.021423	0.03359	-0.0784258	0.01783	-0.003785	0.049625	0.037552	-0.055172	0.120453	0.236514	0.13957	-0.027733	0.00425	-0.01227	0.0941496	-0.103122	0.038863	-0.0577146	0.53271	0.027599	0.02174	0.01756	0.121171	-0.00299	-0.05129	-0.15213	0.149926	0.0984507
chr10:46013541:T>A:+	-0.248596	-0.10129	0.265922	0.0786038	-0.065825	-0.263744	-0.01188	-0.202099	-0.39533	-0.0946596	0.035927	-0.054894	0.129452	0.007072	-0.207457	0.10944	-0.0613399	-0.22409	-0.002514	0.108855	0.002365	-0.101628	-0.138928	0.092083	0.00738	0.063453	0.084822	-0.084281	0.038336	-0.135725	-0.05416	-0.244278	-0.076999	0.01764	-0.04271	-0.037511	-0.104278	-0.090516	-0.117611	0.050249	-0.05215	-0.018784	-0.177464	0.007458	-0.05487	0.08033	0.151997	-0.086692	0.0047624
chr10:46013541:T>C:+	-0.0394504	-0.175811	0.36924	-0.0134816	0.098394	-0.01439	-0.01895	0.050392	-0.127061	0.07615	0.065398	0.06811	0.101236	-0.067174	-0.042091	0.213786	-0.067879	-0.035587	0.0436436	-0.007784	-0.269411	0.033379	-0.051065	-0.039861	-0.039984	-0.015207	0.035649	-0.076894	-0.0238078	-0.127406	-0.145921	-0.00369384	0.0162	-0.055445	0.04656	0.021317	-0.010205	-0.0387063	-0.0744537	-0.022677	-0.02685	0.022438	-0.06296	-0.009192	0.124551	0.11268	0.098533	-0.00349	0.0466614
chr10:46013557:C>A:+	-0.032163	0.230599	-0.07025	-0.051935	-0.09796	-0.03944	-0.027611	0.00267	0.154512	-0.05645	-0.11281	-0.04865	0.006745	0.0309487	0.002934	0.047799	-0.01533	-0.056231	-0.132662	0.01288	0.021634	-0.168468	-0.006991	-0.013102	0.066314	-0.0465866	0.0517067	-0.0176636	-0.0357823	0.067883	0.095385	-0.024836	-0.00281	0.072076	-0.035013	0.022654	0.0346309	0.007203	-0.005716	0.088686	-0.02902	-0.07732	-0.03949	-0.00118	-0.0601	-0.082961	0.108604	-0.028952	-0.0534388
chr10:46013565:C>T:+	-0.026556	0.081784	-0.160817	-0.00364	-0.03605	0.07593	0.173248	0.04362	-0.08307	0.01065	-0.06799	0.0033	0.08735	0.0599	0.243782	-0.01808	0.045698	-0.036827	-0.187478	-0.02392	-0.014624	0.10551	-0.097602	-0.059387	0.0164	-0.008864	-0.081644	-0.0464286	-0.049606	0.0748087	0.24083	-0.109177	-0.06594	-0.01403	-0.101	0.000557	0.0134596	-0.048742	0.00236	0.181792	0.039831	-0.143421	0.070862	-0.120374	-0.10642	-0.159146	0.02522	0.105125	0.012496
chr10:46013575:G>C:+	0.03993	-0.017018	0.121839	-0.068312	-0.03074	-0.07484	-0.01237	0.00838	-0.00588	-0.00897	0.04564	0.01361	-0.12075	-0.042326	-0.05099	-0.050654	0.04426	0.0358155	0.111943	0.00566	0.0067068	-0.07399	0.109663	-0.043603	-0.020211	0.085464	0.088703	0.00354	0.003432	-0.03498	-0.110186	-0.034252	0.00589	0.014179	-0.05984	0.00646	-0.009994	0.071921	-0.058228	0.066678	-0.002219	0.03645	-0.10248	0.0597771	0.061786	0.03175	-0.059266	0.073591	0.099281
chr10:46013577:G>A:+	-0.069993	0.022871	0.140982	-0.114714	-0.05942	-0.02447	0.03232	0.00359	0.10074	-0.05469	0.03204	0.01079	-0.044267	-0.081554	-0.149359	0.0316	-0.067451	-0.00376	-0.01127	-0.0079	0.001056	-0.02371	-0.00759	-0.0027	0.122796	0.013347	0.078917	0.03049	0.046282	-0.01408	0.036391	-0.02067	-0.03708	0.108665	-0.04541	0.027033	-0.0059005	0.021978	-0.04283	0.01551	0.032163	0.0522	-0.06605	0.02909	0.03214	-0.112432	-0.08302	-0.033733	-0.0258763
chr10:46013584:T>C:+	-0.019012	0.003733	-0.011728	-0.0190868	-0.12367	-0.00275	-0.119369	0.102815	0.027408	-0.10347	-0.07249	-0.06848	-0.031671	-0.00732	-0.03564	-0.0627207	0.00727	0.0251403	-0.002406	0.047209	0.098786	-0.065002	0.006699	-0.006581	-0.045645	0.097261	0.0314078	0.0448013	-0.072082	-0.081418	-0.000731	0.008387	-0.036077	-0.01002	0.0265543	0.03883	0.04878	0.055145	-0.055675	-0.01974	-0.014555	0.015367	0.052378	-0.003416	0.008373	0.03319	0.0255239	0.0292343	0.065536
chr10:46013585:C>T:+	-0.04653	0.084116	-0.08763	-0.084655	-0.0131	-0.024975	0.130914	0.004427	0.0806303	0.035956	-0.01683	0.023313	-0.008409	-0.0894	0.0632	0.040642	-0.0769974	-0.172717	-0.0874356	-0.064799	0.019923	0.0265277	-0.01565	-0.031181	0.0667138	-0.0127097	0.001376	0.0156825	-0.031095	0.068683	0.0024021	-0.079407	-0.035065	0.003371	-0.013727	0.128564	0.0362232	0.041531	0.004384	0.007265	0.114168	-0.018114	0.146986	-0.058439	-0.038091	0.00899	0.109606	-0.0021539	-0.077113
chr10:46013604:A>C:+	0.065835	-0.026588	0.02023	-0.130528	0.108641	0.068558	0.021239	0.032422	-0.009209	0.158925	0.149147	0.100215	-0.111809	-0.051746	0.149216	-0.025639	0.25186	-0.033209	0.140603	-0.03944	-0.0313295	0.022703	0.079276	-0.025255	-0.0426265	-0.070724	0.0427815	0.177125	0.0134806	0.0371835	0.040856	-0.009985	0.123426	-0.0336115	0.038819	0.00887	0.015356	0.100313	0.097662	0.0283291	0.0609986	0.21585	0.141	-0.056484	0.113363	-0.00141	-0.054368	0.101492	0.006306
chr10:46013614:A>G:+	-0.057979	0.051405	-0.07796	0.01607	-0.083109	-0.10959	0.12337	-0.082217	-0.01286	-0.13979	-0.12222	-0.12049	0.04105	0.01569	0.000121	0.05921	0.016199	0.052847	-0.231647	0.02966	0.029832	-0.033875	0.047483	0.086118	-0.036917	0.033402	-0.027066	0.0808	0.0016419	-0.0811352	-0.00805	0.00911	-0.16313	-0.061769	0.01083	-0.077333	-0.133229	-0.036727	-0.193137	0.058586	-0.067456	-0.1281	-0.09723	0.0885	-0.04328	0.02641	0.08055	-0.0357905	-0.059563
chr10:46013618:G>T:+	0.250695	0.0989204	-0.126465	-0.02953	0.096693	0.181811	0.155369	0.130585	0.23683	0.21385	0.01422	0.165894	0.02447	-0.207095	0.094518	0.17301	-0.108096	-0.053392	-0.020622	-0.207619	0.067068	0.26535	-0.0363375	-0.142005	-0.072364	-0.071599	-0.129147	-0.117547	-0.0293631	0.133904	0.166562	0.04963	0.120339	-0.0547924	0.227608	0.057565	0.0955207	0.056762	0.110319	-0.125608	-0.002582	0.04282	0.118695	-0.218162	0.161897	-0.105606	0.11844	-0.0821584	-0.115814
chr10:46013626:A>G:+	-0.229972	-0.117483	-0.071522	0.111475	-0.118812	-0.164762	0.07262	-0.18434	-0.116196	-0.220216	-0.02424	-0.19978	0.053709	0.07534	-0.091826	-0.098434	0.026859	0.025631	0.075154	0.115078	0.0677839	-0.100662	0.08353	0.169867	0.051229	0.124459	0.135942	0.09229	0.044882	-0.117632	-0.169602	-0.060648	-0.195428	0.154984	-0.152935	-0.0528383	-0.111663	0.050536	-0.067643	0.064252	0.038098	0.081437	-0.0499499	0.144612	-0.107255	0.084822	0.047271	0.110235	0.328194
chr10:46013631:T>G:+	-0.093499	0.079825	0.00084	0.10382	-0.127601	-0.143596	0.018315	-0.092779	-0.003519	-0.300828	-0.146918	-0.244786	0.09095	0.147117	-0.07971	0.095301	0.0023929	0.080132	-0.0165982	-0.010761	0.0418094	-0.215418	0.0369467	0.0636696	-0.0336772	0.0316859	0.040258	-0.05245	0.00722	-0.360583	0.081987	0.00598155	-0.3285	-0.049342	-0.0505515	-0.076985	0.08694	-0.10702	-0.07536	-0.140327	-0.011761	-0.138546	-0.180469	0.101687	-0.0146501	-0.02918	0.108963	-0.0749653	-0.006276
chr10:46013636:A>G:+	0.46443	0.049256	-0.04054	-0.009106	-0.057576	0.081767	-0.10559	0.043557	0.0254194	-0.113828	-0.107758	-0.096069	0.04559	0.067726	0.132931	-0.029596	0.130788	-0.012951	-0.04491	-0.001827	0.140864	-0.0397241	0.368634	0.0495686	-0.192071	0.050916	-0.121969	0.01356	0.0262139	-0.113738	0.01795	0.3202	-0.090026	-0.206509	0.08268	-0.006677	-0.018015	0.224156	0.0061109	-0.088328	-0.01792	-0.15732	0.049058	-0.023122	-0.05405	0.0786792	0.06084	-0.096872	0.093352
chr10:46013637:A>G:+	0.0378	-0.037414	-0.353256	-0.035141	0.102828	0.0354207	-0.066048	0.0243136	-0.0335681	0.057483	0.067434	0.051641	0.067336	0.031907	0.30939	0.159594	0.18426	-0.046681	-0.02668	-0.045615	0.0667282	0.042076	0.146562	0.040355	-0.186866	0.0325061	-0.0286685	0.01603	0.046648	-0.040241	0.0817	0.083886	0.040405	-0.16071	0.3731	-0.043399	-0.013919	0.035317	0.0748087	-0.054928	0.06207	-0.027534	0.07176	0.114136	-0.242178	0.235136	0.03267	-0.011151	0.101261
chr10:46013643:G>A:+	-0.00254538	-0.049945	-0.027772	-0.049615	0.144965	0.053545	0.133075	0.051682	0.02659	0.26686	0.213294	0.18138	-0.237298	0.0177342	-0.0222579	-0.165288	-0.0935477	-0.320183	0.146559	-0.047241	-0.007256	0.43872	-0.07423	-0.045994	-0.02538	0.057909	0.036155	0.188135	-0.006753	0.049792	-0.086577	0.004091	0.083034	0.02602	-0.00505	-0.00564	-0.031073	-0.01144	0.071672	-0.050098	-0.125966	0.0721343	0.159391	-0.088862	0.091893	-0.024946	-0.27641	-0.025976	-0.053
chr10:46013663:G>C:+	0.05719	-0.067496	0.171927	-0.04292	0.011711	0.191737	0.025536	0.20584	0.354766	0.003868	-0.002785	0.046989	0.01891	-0.181521	-0.30394	-0.116554	-0.278227	0.08866	0.086343	-0.27991	-0.0337042	-0.0597979	-0.00826	-0.023676	0.101579	-0.0847311	-0.003464	0.108021	-0.0379165	0.029919	-0.281119	0.02544	0.05206	0.010078	-0.194838	-0.0291001	-0.014154	0.074687	0.129192	-0.48189	-0.06319	0.154506	0.140071	-0.057271	0.413808	-0.197866	-0.01977	-0.06398	-0.176643
chr10:46013665:A>G:+	-0.00638	-0.0803266	0.043464	0.111064	-0.026757	0.03181	0.091664	0.027849	0.00682	-0.163701	-0.158059	-0.105369	0.0473962	0.023926	-0.021072	-0.00093	-0.09304	0.06357	-0.072968	-0.02187	0.04437	-0.079118	-0.0307	0.039626	-0.11544	0.0553598	-0.084409	0.057686	0.0627805	-0.085455	-0.0706297	0.012326	-0.164815	-0.039849	-0.028019	-0.008786	-0.0161152	0.03059	0.04057	-0.0123	-0.0289825	-0.154794	-0.03542	-0.059901	0.044342	-0.01307	0.065143	-0.024398	0.013524
chr10:48236455:C>T:-	-0.02298	0.05173	0.03413	-0.00515	0.079019	-0.03639	0.071014	0.0002	0.0715	0.17812	0.1064	0.16073	0.00806	-0.07279	-0.0091	-0.03762	-0.25999	-0.009363	-0.18511	-0.06501	0.0473921	0.098483	-0.208062	-0.1001	0.0644668	-0.099952	-0.0255985	-0.228385	0.0200331	0.0231424	0.125397	-0.182905	0.11326	0.039643	0.033671	0.02967	0.010752	-0.085055	-0.01054	-0.01821	-0.00636	0.07393	0.114061	-0.07704	-0.04784	-0.02946	0.02703	0.002802	-0.010128
chr10:48236464:G>T:-	-0.348633	0.222551	-0.2196	0.115707	-0.094285	-0.01093	-0.094843	0.00189	0.03421	-0.17956	-0.241203	-0.195732	0.204353	0.02759	0.125195	0.046053	-0.121494	-0.012159	-0.386902	-0.00313	0.0787454	-0.124232	-0.271976	-0.052812	0.028759	-0.034356	-0.113441	-0.34214	-0.0186364	-0.026651	0.34289	-0.281498	-0.196532	0.0557312	0.16313	0.0049575	0.29828	-0.120122	-0.04398	0.059826	0.189331	-0.211388	0.044084	-0.07436	-0.25756	-0.11183	0.324938	-0.100199	-0.057768
chr10:48236469:G>C:-	-0.03354	0.087467	-0.13121	0.09222	-0.05225	-0.03476	-0.05998	-0.00863	-0.015186	-0.04354	-0.10676	-0.05248	0.15752	0.1453	0.15442	0.08898	0.05087	0.064588	-0.208175	0.12475	0.0724145	-0.10398	0.03285	0.06034	-0.072025	0.10437	-0.24725	-0.06519	-0.142616	-0.0074	0.211369	0.04479	-0.1114	0.003521	0.11056	-0.067803	0.164706	-0.0056146	-0.080167	-0.015652	0.09076	-0.217258	-0.04309	0.08318	-0.11187	0.04728	0.21425	-0.123853	-0.195721
chr10:48236484:C>A:-	-0.05414	0.0423165	0.0763	-0.315129	0.001732	0.144115	0.113668	0.094831	0.01754	0.143133	0.182444	0.093182	-0.51393	-0.03179	-0.10114	-0.29257	-0.166278	0.10547	0.193686	0.010895	-0.03801	-0.002754	0.06555	-0.129895	0.187537	-0.179636	0.13454	0.02815	0.02678	0.026384	-0.08492	0.00972	0.155738	0.142183	-0.07337	0.044368	0.0301221	0.04481	0.00465	0.077592	-0.03206	0.208365	0.053506	-0.03199	0.08682	-0.19275	-0.233435	0.150692	0.118113
chr10:48236488:C>G:-	0.008284	0.171277	0.070709	-0.061992	0.123666	0.09734	-0.04246	0.106276	0.046011	0.060886	0.070141	0.06535	-0.0616222	-0.238927	-0.061017	0.0742	0.042993	-0.02589	0.176548	0.03942	-0.089689	0.06147	-0.047102	-0.049379	0.039191	-0.0668218	0.067888	-0.018045	-0.0625307	0.35671	-0.0397757	-0.05385	0.164437	0.010946	-0.093975	0.083556	-0.00667	-0.019425	0.02145	0.030497	-0.0535104	0.113759	0.07462	-0.01829	0.152299	0.03917	-0.0975252	0.0250353	0.0056015
chr10:48236489:G>A:-	-0.067135	0.179815	-0.11429	-0.049825	-0.004261	-0.152274	-0.02547	-0.089194	-0.097403	-0.006043	0.00725	-0.008594	0.00135	0.06364	0.02817	-0.097911	-0.008368	0.096255	-0.03098	0.230522	-0.021566	0.0318105	0.03381	-0.018678	0.050143	-0.0516791	0.00743	0.0338579	-0.104487	0.185118	0.07207	-0.131895	-0.01758	0.023898	-0.02047	0.0515417	-0.000274	0.005324	-0.0916794	0.220414	0.06241	-0.02472	-0.030941	0.138503	-0.218611	-0.01202	-0.044023	0.116064	0.166962
chr10:48236495:G>A:-	-0.04654	-0.0196412	-0.09898	0.0353399	0.114722	-0.04712	0.101326	-0.028442	-0.091071	0.052916	-0.05449	-0.001603	0.100381	0.16774	0.172625	0.007766	-0.03315	0.036984	-0.14146	0.015581	-0.130166	0.120492	0.038272	0.0814	0.034514	0.037811	-0.11061	-0.009776	-0.094359	0.176583	0.0569571	0.081698	0.05854	-0.008073	0.109854	0.0238048	-0.16661	0.113724	-0.087666	0.0971178	0.09396	-0.176189	0.02062	-0.00936	-0.198432	-0.019388	0.064765	-0.02095	-0.0110051
chr10:48236498:A>G:-	0.071359	0.0121164	-0.034516	0.012665	-0.05591	-0.02211	0.0475902	0.04829	-0.001322	-0.00574	0.03375	0.02672	0.00727	0.01773	0.038493	0.161935	0.158225	-0.017645	0.05369	0.093212	-0.001936	-0.01946	0.048261	0.008318	-0.129859	0.007029	0.08465	-0.053666	0.0006945	0.099351	0.028032	0.020415	-0.05475	-0.065565	-0.029723	0.008057	-0.035847	-0.0292661	0.011324	0.045265	0.053968	0.01389	-0.076861	0.152212	-0.020037	0.104698	0.026385	0.164833	0.197253
chr10:48236507:G>A:-	-0.011191	0.046255	-0.118179	0.019026	-0.120802	0.101234	0.048841	0.02909	-0.007182	0.02491	-0.02737	-0.012586	0.079376	0.202654	0.284799	0.0667535	0.0784081	0.0188021	-0.04383	0.0740059	-0.0215125	0.107006	-0.084593	-0.013972	-0.027186	-0.045496	0.005148	-0.14532	-0.03833	0.05862	-0.173281	0.003638	-0.08495	0.007784	-0.002483	0.028935	-0.057597	0.009318	-0.004776	0.079854	0.218038	-0.02064	0.018334	-0.071857	-0.077879	-0.110631	0.0474531	0.146549	0.0450326
chr10:48236510:A>T:-	0.27246	0.066418	0.01352	0.0848564	-0.080726	-0.02163	-0.106315	0.03427	0.10982	-0.137221	-0.100414	-0.106275	0.142926	0.041686	-0.091021	0.07457	-0.020657	0.0872659	-0.066876	0.083955	0.037576	-0.062256	-0.144717	-0.019312	0.036055	0.014086	-0.114987	-0.099603	-0.024118	0.070183	0.0967442	0.228648	-0.0285762	0.07082	-0.017965	-0.018974	0.010383	-0.0909238	0.01897	-0.0249628	0.005068	0.045639	-0.04701	0.100766	0.103291	0.02358	0.04968	-0.0389406	-0.136276
chr10:48236513:G>A:-	-0.075326	-0.068517	-0.032175	0.00171	0.086634	0.02324	-0.037197	-0.04474	-0.0776077	0.05425	0.04222	0.03943	-0.064984	0.04213	0.00013	-0.093137	-0.00778	-0.166075	0.03181	-0.106651	0.052484	0.043938	-0.043476	0.00883	-0.044356	0.049407	-0.00231	-0.053127	-0.028744	-0.07159	0.041177	-0.155803	0.00318	-0.05428	-0.042987	0.00488	-0.023398	-0.037183	0.001633	0.00959	-0.092553	0.0501	0.0475165	-0.050855	-0.0795428	0.072723	0.027002	-0.05131	-0.00408
chr10:48236517:C>T:-	0.063225	0.00858	-0.000978	-0.092141	0.156949	0.110216	-0.01558	0.044838	-0.093264	0.03436	-0.03612	-0.007828	-0.111986	-0.163101	0.041783	-0.007798	0.04711	0.091746	0.033631	0.00933	-0.057246	-0.084593	0.015639	-0.106517	0.087569	-0.0526287	-0.07467	0.103492	0.037822	0.023294	-0.004495	0.010843	0.091879	-0.044592	-0.024322	0.042276	0.065033	0.121029	-0.01341	0.037273	0.127598	-0.0151417	0.04703	-0.10603	-0.053618	0.00372	0.014064	0.029122	-0.03934
chr10:48236535:T>G:-	0.00655	0.0193851	-0.06638	-0.088879	-0.00424	0.01067	-0.094767	-0.03686	-0.085367	0.00445	0.094369	0.02345	-0.04856	0.06501	0.155051	0.06011	0.29268	0.04132	0.05862	0.14027	-0.0328733	-0.01515	0.01062	-0.01007	-0.075821	0.041487	0.0829559	0.054697	0.007638	-0.064474	0.0729	-0.034995	0.0096	-0.026604	-0.038694	0.041821	-0.019661	-0.01972	0.05842	0.15631	0.039058	0.0291	0.06357	0.043243	-0.122	0.0954082	-0.03982	0.067313	0.110912
chr10:48236549:G>C:-	-0.024837	-0.004955	-0.0296251	-0.05388	-0.01383	-0.10927	0.106303	-0.09754	-0.081156	-0.047119	-0.031526	-0.01534	-0.05578	0.201308	-0.086479	0.01083	-0.135746	0.07329	-0.038971	0.031633	-0.0608584	-0.045974	-0.00956	0.089504	-0.007886	0.081406	0.0235187	-0.07134	0.001772	-0.01951	-0.012234	-0.06172	0.156752	0.0124977	-0.01522	0.006722	0.005653	0.07476	-0.00865	0.206596	-0.220395	-0.011927	-0.0812	-0.0008077	-0.083857	-0.03014	0.14173	0.009694	0.0169
chr10:48236555:T>G:-	0.01831	-0.073959	0.073563	-0.086638	0.02215	0.05112	0.020433	0.07997	-0.10029	0.11984	0.113653	0.08966	0.00617	-0.00114	0.06322	0.01973	-0.007467	-0.028212	0.06055	0.03124	-0.00098	0.0182	0.01808	-0.018945	0.000501	-0.003296	-0.0075733	0.069002	-0.046944	0.001864	-0.021649	-0.076086	0.09536	-0.070831	-0.015742	0.051801	-0.0611066	-0.011732	0.06795	0.075469	-0.05412	0.182041	0.05285	-0.017485	0.04442	0.043142	-0.0174	0.0231	0.031381
chr10:48236565:C>T:-	-0.139409	-0.015411	0.31175	-0.0265	-0.136606	-0.121689	-0.05875	-0.148612	-0.00462	-0.07411	-0.08152	-0.09307	-0.00931	-0.043852	-0.22911	-0.01755	-0.098245	-0.098803	0.00619	0.076154	0.0299772	-0.060509	-0.198839	-0.047156	0.02863	-0.029049	0.157044	-0.09058	0.167007	-0.078048	0.01179	-0.121715	-0.08416	0.098643	-0.289322	-0.038142	0.00631905	-0.124516	-0.122179	0.116709	0.015238	-0.02275	-0.10707	0.063537	0.239423	-0.0877	-0.00529	-0.08412	-0.061926
chr10:48236567:G>A:-	-0.237065	-0.00667	-0.1576	0.0517212	-0.01073	0.110597	0.05559	0.06329	-0.077633	-0.04387	-0.04252	0.02932	-0.055372	0.082483	0.03826	-0.187306	0.03235	0.106237	-0.092585	-0.054401	-0.007566	0.0257	0.01768	0.00981	0.044115	-0.0663017	-0.091903	-0.03877	-0.038449	0.00019	-0.036087	-0.258811	-0.03659	0.086053	0.036863	-0.048664	0.053222	0.044089	0.0898098	0.02202	-0.01966	-0.047251	0.09208	-0.011359	-0.0778	-0.236298	-0.037093	0.015105	0.05242
chr10:48236573:T>C:-	0.01825	0.03176	-0.15626	0.005153	0.124494	0.022282	0.006302	0.035693	0.013872	0.007455	-0.017737	-0.024765	-0.0128498	0.080302	0.220984	0.00307	0.107512	-0.032544	-0.044664	0.010063	0.022515	0.003711	0.136299	-0.003795	-0.15022	-0.019146	-0.136718	0.020186	-0.112807	0.00021	0.134562	0.03265	0.036873	-0.062939	0.298228	-0.001028	-0.047663	0.001518	0.058023	-0.054352	0.048376	-0.122392	-0.00172	0.196779	-0.270614	0.113978	0.026379	-0.016828	0.020052
chr10:48236576:G>A:-	0.0267956	0.073422	-0.063653	0.090197	0.00756	-0.032083	0.066035	-0.033176	0.095885	0.003697	-0.0558507	-0.00919	0.0276336	0.247989	0.157898	-0.042945	0.088909	0.0329509	-0.03025	0.025607	0.001571	0.050059	0.00526	-0.012654	0.105424	-0.136459	-0.014679	-0.117431	-0.039956	-0.01961	-0.02464	0.111978	0.085332	0.063311	-0.07822	0.047164	-0.0006262	-0.018044	0.0345112	-0.013965	0.00739384	-0.031	0.00199	-0.03072	0.03402	-0.04896	-0.008509	0.189851	0.154678
chr10:48236576:G>C:-	-0.0842124	-0.137528	-0.069267	0.164201	-0.106336	-0.179606	0.044975	-0.162246	-0.123241	-0.14053	-0.11583	-0.097523	0.144718	0.296281	0.10729	0.066903	0.151598	0.0128949	-0.084503	0.109746	-0.00412	-0.034781	0.011848	0.074026	0.023364	-0.051503	-0.108933	-0.275328	0.002244	-0.14798	-0.05297	0.012135	-0.106006	0.032215	0.08905	-0.068741	0.050995	-0.038411	0.109507	0.02159	-0.0580369	-0.138574	-0.217943	0.00659	-0.218164	0.03255	0.055866	0.112164	0.162764
chr10:48236582:G>A:-	-0.0023	0.053328	-0.0644	-0.18958	0.00868	-0.0178	0.06547	-0.02944	0.07062	0.03244	0.01667	0.0067	-0.24791	-0.00464	0.029078	-0.14901	-0.078738	0.090179	-0.02132	-0.02046	-0.110275	0.07042	0.07377	0.01041	0.017694	0.01128	-0.004847	-0.01521	-0.028328	0.0353	-0.08736	0.07993	0.01453	0.15893	0.085914	0.00958	-0.057054	-0.01938	-0.03791	0.0592286	-0.001926	0.01404	-0.0105	0.01282	0.07389	-0.208277	-0.16644	0.01057	-0.071604
chr10:48236583:A>G:-	0.03775	0.0537645	-0.05826	0.041642	0.01742	-0.09113	-0.0575	-0.11148	0.03407	0.0399	0.02524	-0.0768	0.096687	0.038314	0.05184	0.175124	0.075268	0.026629	-0.06086	0.169304	-0.068187	0.00777	-0.02365	0.01788	-0.116548	-0.01194	0.143257	-0.06252	0.0087	0.0321	0.149809	-0.049605	-0.01571	-0.074079	-0.03426	-0.020049	-0.0003787	-0.123352	-0.05754	0.12359	0.055535	-0.03856	0.05467	0.091146	-0.07321	0.115214	0.244197	0.011931	-0.077396
chr10:48236596:C>T:-	-0.05356	0.016999	0.028909	-0.031063	-0.039989	0.11732	0.045518	0.110096	0.08421	0.0917	0.04029	0.07312	-0.04889	-0.038589	-0.082277	-0.032147	0.0950655	-0.102945	0.066467	0.078749	0.0382	0.04058	-0.19384	-0.029371	0.052692	-0.077799	0.083625	0.0646232	0.009053	0.06797	-0.016131	-0.00856	0.076674	0.0650147	-0.060576	0.068949	0.216308	-0.077405	0.144691	0.0646626	0.032496	0.075299	0.089668	-0.015172	0.187013	0.010128	-0.065697	0.057442	0.0051557
chr10:5098788:T>C:+	-0.042143	-0.074726	0.0291	0.006277	-0.083015	-0.017546	-0.063048	0.069151	0.00654	-0.05248	0.01497	0.01079	-0.04551	-0.177118	-0.121449	-0.032707	0.02684	-0.051996	0.01006	0.002782	0.04674	-0.032554	-0.102525	0.087074	-0.055943	0.103809	0.09074	-0.168301	0.095486	-0.032108	-0.044035	-0.100791	0.00205	-0.005859	-0.127513	0.000381	-0.007117	-0.0376927	0.041367	-0.030246	-0.060675	0.04312	0.107997	0.054052	0.123307	-0.061484	-0.100318	-0.083758	-0.058379
chr10:52054452:T>C:+	0.20473	0.0203567	-0.00497	0.0209739	0.067104	-0.01344	-0.05873	0.060176	-0.030612	0.00192	0.036566	0.044163	-0.041637	-0.065375	-0.096283	0.108078	-0.0549	0.251174	-0.046005	0.067561	0.216719	0.001158	0.0561375	-0.029775	-0.038227	-0.023434	0.070239	0.004558	-0.066965	0.106175	0.059005	0.001478	0.02803	-0.0970227	0.054453	0.051394	-0.043522	-0.005857	-0.023351	-0.190736	0.000835	0.01671	0.01212	0.048485	-0.03819	0.124777	0.067792	0.098403	0.094375
chr10:52054462:T>A:+	-0.093197	-0.043427	0.135596	0.13516	-0.059064	-0.14008	-0.10176	-0.174847	-0.09423	-0.08158	-0.03166	-0.10716	0.08972	-0.047371	-0.115316	0.02282	0.01579	-0.02651	-0.00393	0.11398	0.0075697	-0.078055	-0.09954	-0.015492	-0.03351	-0.02137	0.104166	-0.01498	-0.009916	-0.06673	-0.17651	-0.06338	-0.0601	0.116259	-0.146429	-0.080823	-0.015355	-0.01396	-0.04022	0.070978	-0.157088	-0.00484	-0.05538	-0.061085	-0.05461	0.07194	0.04838	-0.05311	-0.03965
chr10:52054471:T>C:+	-0.02264	-0.054043	0.207404	0.145108	0.0564	-0.01944	-0.06939	-0.03143	-0.07052	0.05233	-0.061134	-0.00335	0.254141	-0.055805	-0.09349	0.333788	-0.134202	-0.150541	-0.067488	0.04938	-0.0737015	0.06134	-0.249616	-0.123702	-0.056348	-0.07091	-0.05242	-0.120634	0.072259	0.00927	0.0762873	-0.116689	0.03117	-0.010926	-0.06079	0.02073	-0.0134905	-0.14138	-0.0699	-0.050583	-0.07428	0.01263	0.02922	-0.071736	0.14465	0.228451	0.333341	-0.075239	-0.190467
chr10:52054485:C>T:+	-0.0860339	0.058361	-0.072471	0.163864	-0.003597	-0.04139	0.041733	-0.04434	0.136263	-0.13115	-0.224091	-0.1614	0.199462	0.10853	-0.010111	0.183141	-0.279518	-0.030018	-0.13364	-0.36624	0.044114	-0.016048	-0.115553	0.012675	-0.131214	-0.0371739	-0.287763	-0.164632	0.014591	0.0050293	0.163557	-0.007256	-0.19409	-0.037022	0.197218	-0.053596	0.05108	-0.012934	0.035039	-0.284632	-0.0115493	-0.268154	-0.0397299	-0.254014	0.01051	-0.201241	0.15766	-0.135604	-0.251898
chr10:52054491:A>G:+	0.195691	0.018817	-0.39413	-0.057188	0.014027	0.06211	-0.0101777	0.11028	0.085378	0.02189	-0.042043	0.0168683	0.05153	-0.0301105	0.230519	0.17518	0.060461	0.022304	-0.18024	-0.049683	0.109577	-0.006839	0.131654	0.033177	-0.1104	0.0402444	-0.106029	0.098765	-0.090863	0.088411	0.059598	0.231793	-0.026101	-0.151466	0.23722	0.031986	0.0627473	0.05637	-0.027218	0.01782	0.083648	-0.093943	0.076235	0.076566	-0.117249	0.21667	-0.010029	-0.062391	0.00103
chr10:52054544:A>T:+	0.162601	0.006028	-0.109793	-0.10175	0.04944	-0.00019	0.11546	0.05155	0.0498	-0.0094	-0.093193	-0.06423	-0.15664	0.0420787	0.02543	-0.00679	-0.05251	0.05688	0.091986	0.03478	0.000621	0.00041	0.184172	0.07635	-0.00035	-0.060203	-0.118054	-0.02262	-0.0409602	0.071	-0.048997	0.34319	0.02391	0.00739	0.25954	0.0783014	0.011586	0.092259	0.139658	0.04029	-0.030436	-0.05951	0.05681	0.030515	0.07337	-0.07768	-0.0895	0.137411	0.126068
chr10:52054560:C>T:+	-0.249134	0.34802	-0.172352	0.0071	-0.077034	-0.079065	0.076973	-0.037608	0.0215647	-0.017145	-0.00914	-0.01544	0.04935	0.09818	0.130088	-0.122963	0.030227	0.044564	-0.00826	0.086426	0.033254	0.032261	0.013033	-0.063232	0.040947	-0.031111	0.04416	0.05706	-0.060643	0.278524	0.11594	-0.199357	-0.03186	0.0326093	0.08556	0.0704	0.032714	-0.013681	-0.0367411	0.110304	0.30459	-0.01803	0.101123	0.085784	-0.19653	-0.040926	0.11188	0.0591122	0.147703
chr10:52054588:A>G:+	0.058742	-0.036571	-0.01836	0.044784	-0.0782889	-0.02015	0.009249	-0.030976	0.184243	-0.123962	-0.07701	-0.133839	-0.00939	0.139359	0.09364	-0.05167	0.02351	-0.042051	-0.062008	-0.0641653	0.051981	-0.0329693	0.0373	0.08035	0.011795	0.050285	-0.06361	0.0685148	-0.0678	0.046463	0.10018	0.194535	-0.101216	0.0273	0.11003	-0.0654987	-0.090746	0.0119814	0.178381	-0.074789	0.09206	-0.02516	-0.00644	0.0766191	0.08042	-0.096705	-0.116293	-0.019996	0.052832
chr10:52054591:C>T:+	0.006491	-0.020674	-0.38138	-0.0292268	-0.046445	-0.02267	0.072924	-0.021502	0.046313	-0.06491	-0.071883	-0.004682	0.007127	0.10618	0.23798	-0.004011	0.110408	0.076019	-0.198734	0.0073821	0.077062	-0.056525	0.013118	-0.067906	0.006634	0.0304593	-0.042858	-0.074923	0.0157903	0.05707	-0.171864	0.0419936	-0.02512	0.013685	-0.17921	0.048307	0.016432	0.056998	0.073891	-0.025795	0.19353	-0.02614	0.07626	-0.148967	-0.06355	-0.132215	0.014215	0.046425	0.049564
chr10:5429137:T>C:+	-0.076874	0.04932	0.035812	0.08413	0.135214	-0.00827	-0.0817	0.055467	0.06176	0.076713	-0.010056	0.049828	0.14856	-0.157075	-0.211316	0.04891	-0.282489	-0.093603	0.05367	-0.145933	-0.0378487	0.057439	0.0783974	-0.041828	-0.02075	-0.011392	-0.083818	-0.07756	-0.015159	-0.03921	-0.254545	0.00138	-0.05737	-0.09283	0.07428	0.00045	0.104445	0.014744	0.084282	-0.35166	-0.008019	-0.00733	-0.01954	-0.0804414	0.08696	0.03055	0.06533	-0.02346	0.003803
chr10:5429146:A>G:+	0.52426	-0.01175	-0.256796	0.00781	-0.075661	0.04073	-0.10007	0.05614	0.20756	-0.049557	-0.05195	-0.045316	0.09647	0.071578	0.11193	0.21918	0.0440395	0.066932	0.11188	-0.02561	0.060564	0.143047	0.122536	-0.034102	-0.103585	0.024158	-0.13238	0.15107	-0.108899	0.076404	0.09161	0.443048	-0.099656	-0.130233	0.09953	0.000255	0.02354	0.051589	0.156757	-0.03129	0.01501	-0.13396	0.012211	-0.060889	0.06266	0.006258	0.07749	0.037901	-0.015178
chr10:5429184:A>C:+	0.008891	0.070065	0.0667	-0.03279	-0.000374	0.09602	0.20761	0.05204	0.18251	0.0992	0.11712	0.09605	-0.07444	-0.103977	-0.051352	0.01907	0.022933	-0.093149	0.081838	0.007033	-0.131143	0.128355	-0.023336	-0.031024	0.01309	-0.072791	0.154402	0.157343	-0.012201	-0.066837	0.01027	-0.042921	0.0169	-0.013614	-0.03849	-0.138221	-0.003482	-0.032556	-0.0091	0.081889	-0.0432378	0.0863	-0.09589	0.052574	0.112351	-0.01085	-0.110151	0.013307	-0.157115
chr10:5429191:G>A:+	-0.09945	-0.05254	-0.01776	-0.060002	0.117395	0.04698	0.311459	0.085613	0.171757	0.135088	0.13926	0.126939	-0.102929	-0.072982	-0.082873	-0.143641	-0.131164	-0.0714	-0.00871	-0.07465	0.003087	0.105995	-0.12115	0.016586	0.062566	0.003818	0.046444	0.06504	-0.046413	-0.017511	-0.05734	-0.03161	0.102095	0.101246	0.010312	-0.004772	0.0740425	-0.14871	0.165774	-0.059421	0.00018	0.134795	0.132762	-0.022417	0.10932	-0.119082	-0.093552	0.018327	-0.0022667
chr10:5429243:C>A:+	-0.020782	0.046673	0.14117	0.0175	0.04347	0.099099	0.0321777	-0.00602	0.056557	-0.04625	-0.06848	-0.05426	0.02613	-0.1366	-0.149078	-0.0141	-0.05821	-0.027013	0.01135	-0.0233435	0.041961	-0.088156	-0.08721	-0.016954	0.043348	0.033947	-0.12086	-0.012054	0.047025	-0.049351	-0.034784	0.061593	0.02942	0.024571	-0.01065	0.014206	0.0059779	0.013607	-0.052148	0.0316	-0.084641	0.00882	0.061489	-0.115078	0.09329	-0.053333	0.01113	-0.0667927	-0.139844
chr10:60173143:A>G:-	-0.01007	-0.014038	0.05886	0.0258077	0.045585	-0.017503	-0.053005	0.006997	-0.093027	0.119636	0.11242	0.0824865	0.042372	-0.259836	-0.04089	0.123667	0.05702	-0.02346	0.044807	0.107487	0.082585	0.009663	-0.07316	-0.024306	-0.0546	0.042067	0.014445	0.0546668	-0.00879938	-0.074579	-0.335537	0.01112	-0.005922	-0.067344	0.01041	0.0223293	0.040602	-0.122248	-0.142216	0.296421	-0.083442	0.014921	0.019021	-0.06695	-0.05305	0.064966	0.0504428	-0.09146	-0.0442
chr10:60173152:T>C:-	0.007715	0.047951	-0.42232	0.019213	0.0141519	-0.0203	0.0274364	0.0363	0.06004	-0.0438041	-0.034016	0.0149561	0.036447	0.050003	0.224776	0.122814	0.0629955	-0.140852	-0.094834	-0.077658	0.105287	-0.045836	-0.021473	0.078782	-0.113834	0.064921	-0.116261	0.044091	-0.031714	0.134191	0.106515	0.067236	-0.027897	-0.086235	0.238592	-0.030521	0.039573	-0.0306665	0.063118	0.033683	0.131306	-0.091259	-0.017998	0.02897	-0.126088	0.084196	0.00222	-0.146869	-0.114641
chr10:60181309:G>C:-	-0.101236	-0.001908	-0.157307	0.155715	-0.089724	-0.183299	0.011061	-0.28694	-0.063445	-0.174448	-0.142035	-0.202279	0.15345	0.091663	-0.01049	0.040778	-0.012101	0.035593	-0.035677	0.025305	-0.004653	-0.061057	0.0719028	0.109302	0.009327	0.077706	-0.084044	-0.0147778	-0.0260659	-0.168206	-0.0329793	0.111338	-0.029277	0.012534	0.074719	-0.127225	-0.0596994	0.00296411	0.055204	-0.066565	0.084387	-0.107292	-0.288894	-0.011404	-0.149163	0.03397	0.0357776	-0.0169948	0.0311192
chr10:60181311:C>T:-	0.01177	0.054623	0.02691	0.009069	-0.04102	-0.05081	0.096532	-0.086186	0.089967	-0.04115	-0.04014	-0.12323	0.04852	-0.09939	-0.121548	0.028164	-0.104229	-0.01311	-0.04469	-0.00998	0.115543	-0.004322	-0.110403	-0.053693	0.089951	0.00053	0.067053	0.024414	0.024339	0.058803	-0.0683	0.07458	-0.03248	0.0563153	-0.0500661	-0.0146	0.001991	0.01335	-0.0172915	0.025969	-0.092516	-0.0349	0.00861	-0.00287	0.085322	-0.087859	-0.0899225	0.019222	-0.040927
chr10:60181314:G>A:-	-0.02531	0.086425	-0.021047	-0.161431	-0.03247	0.00239	0.069902	0.01966	0.128441	0.03623	-0.01461	-0.00476	-0.160854	0.04435	-0.09714	-0.2215	-0.118904	0.047833	0.00682	-0.08149	0.050531	0.02891	0.05878	0.0494	0.112579	0.068432	-0.093324	0.00767	-0.064508	0.04518	-0.100572	0.049072	-0.00145	0.052562	-0.013081	-0.01264	-0.012391	0.098585	0.03739	-0.024606	-0.086461	0.04629	0.02307	-0.118858	0.048681	-0.202366	-0.07375	0.014183	-0.06578
chr10:60181323:G>A:-	-0.04405	0.125064	-0.195832	-0.034592	-0.053431	-0.06336	-0.00379	0.009753	-0.04633	0.062833	0.033655	0.0602622	-0.060332	-0.025123	0.01015	-0.130087	0.01314	-0.05865	0.023383	-0.051807	-0.0158239	-0.018835	-0.04813	-0.026659	0.066937	0.019192	0.005463	0.098623	-0.0857602	0.173653	0.170761	-0.088097	0.0266225	0.05555	-0.06617	0.100742	0.0034293	0.021205	0.019944	0.096742	0.219586	0.009365	0.211579	-0.078839	-0.163506	-0.078828	0.037595	-0.0055014	0.0815637
chr10:60181323:G>T:-	-0.05715	0.155671	-0.165993	0.087687	-0.211494	0.00995	-0.070093	-0.00625	-0.01956	-0.101818	-0.186319	-0.164704	0.076405	0.068914	0.120027	0.015724	0.02179	-0.356263	-0.046475	0.06547	-0.00670416	-0.044664	-0.14396	-0.011801	0.050837	0.066192	-0.062215	0.01987	-0.015633	0.196305	0.299871	-0.124607	-0.078029	0.04351	-0.01767	0.0847533	0.0340033	-0.040189	0.03158	0.078482	0.29234	-0.06404	0.278069	0.001844	-0.0759408	0.0307901	0.111565	-0.0028051	0.0417097
chr10:60181330:T>A:-	-0.219127	-0.0726144	-0.050079	-0.00205	0.046991	-0.000866	0.25655	-0.01567	0.0171615	0.107632	0.150816	0.088414	-0.141613	-0.074631	0.09866	-0.147772	0.08533	0.110001	0.07134	0.0298485	-0.064517	0.001807	0.170467	-0.068442	0.058141	-0.007576	0.05502	0.066693	0.0351838	0.035618	-0.041352	-0.107826	0.11885	0.027602	0.035184	0.10059	-0.109094	0.069286	0.037286	0.09441	0.0249181	0.07308	-0.0085	0.029286	-0.0697121	-0.0797721	-0.08815	0.041676	0.073162
chr10:60181332:T>C:-	0.0317804	-0.367298	0.0317211	-0.031052	0.0042	0.02019	0.15769	0.0153	-0.02871	0.00627	0.0212	0.0023	0.01992	0.02368	0.214553	0.05039	0.238808	0.14673	-0.13651	-0.02854	0.069296	-0.021761	0.282732	0.00151	-0.103657	0.049028	-0.061307	0.0333	0.035733	-0.118107	-0.01357	0.064204	-0.12006	-0.123407	0.033337	-0.106644	0.0221432	0.174602	-0.06801	0.0372933	-0.064053	-0.115561	-0.183785	0.079147	-0.092869	0.07416	-0.01648	0.0085377	-0.048207
chr10:60181335:C>T:-	0.015228	-0.027618	-0.03037	0.013393	0.078437	0.217158	0.011437	0.082192	0.11821	0.118485	0.039321	0.073905	-0.025362	-0.04024	0.02203	0.009016	-0.169528	-0.126222	-0.041445	-0.04526	0.014777	0.095151	-0.159987	-0.035741	0.038412	0.026709	-0.040242	0.0920831	0.0260202	-0.105858	0.016961	-0.016448	-0.057998	0.091291	0.05558	-0.0456166	0.033397	-0.13889	0.020067	-0.069854	-0.119842	0.138259	0.222225	-0.128431	0.127091	0.02122	-0.046508	-0.084558	-0.065026
chr10:60181340:C>T:-	-0.049011	0.193247	-0.01208	-0.00901	-0.0132929	0.00971	-0.00408	-0.0099802	-0.05455	-0.04767	-0.07395	-0.04317	-0.02874	-0.0572	-0.172613	-0.04105	-0.0557	0.031727	-0.01247	-0.00509	0.070597	-0.14289	0.0208	-0.0019184	0.141853	0.040118	-0.09892	0.09655	0.004018	0.019479	0.039762	-0.00402	-0.0015	0.0528	-0.07318	-0.003318	0.036922	0.055979	-0.079542	-0.01978	-0.074046	-0.03553	0.059257	-0.06924	-0.061744	0.03345	-0.00697	-0.0581663	-0.00906
chr10:60181341:G>A:-	0.120087	0.105842	-0.059233	0.0116786	0.078172	0.136073	0.06551	0.110329	-0.09334	0.020186	-0.08974	-0.007785	0.071964	0.110368	0.22586	0.067723	0.099224	0.031813	-0.09455	0.01828	-0.055	-0.025441	0.0338352	-0.127803	0.03568	-0.108951	-0.18082	0.045404	-0.0759808	0.072912	0.015335	0.086387	-0.10502	0.008889	0.149238	0.009736	0.0168119	0.059021	-0.04669	0.029885	0.102165	-0.182041	0.05786	-0.05578	-0.115874	0.01217	0.0866822	0.05954	-0.092356
chr10:60181347:A>G:-	-0.004254	-0.27791	0.07012	-0.038401	-0.027959	0.02451	-0.015062	-0.00073	0.01963	0.020363	-0.045406	0.031285	-0.140134	-0.057871	-0.078683	0.031785	-0.002412	-0.03949	-0.0330281	-0.0363	0.001921	-0.022706	-0.067126	0.0064211	-0.038339	0.0680297	-0.034191	-0.0473741	0.0528712	-0.19023	0.0333408	-0.0243816	-0.01451	-0.016577	-0.085194	-0.0112675	0.092299	0.039427	0.024514	0.00373	-0.45446	-0.012991	-0.103959	-0.053972	0.13973	-0.0488293	-0.0709619	0.008275	0.011031
chr10:60181354:C>T:-	0.168694	0.0840421	0.218457	-0.04198	0.137911	0.10981	0.03323	0.04995	0.07814	0.05705	-0.130913	0.02923	0.0358	-0.01339	-0.082264	0.07363	-0.209075	0.018356	-0.135871	-0.1231	0.088957	0.03769	-0.143049	-0.251866	-0.064759	-0.0385	-0.35888	-0.162637	0.0603359	0.105868	0.224586	-0.004362	0.07787	-0.166644	0.0854446	-0.038791	0.010042	0.00899	0.112733	-0.144503	-0.16529	-0.144667	0.13839	-0.281967	0.127074	-0.06058	0.03662	-0.027331	-0.097881
chr10:60181365:G>A:-	-0.029151	0.110956	-0.104714	-0.103434	0.036045	0.00515	0.01039	0.07498	-0.01632	0.05282	0.04638	0.10756	-0.10722	-0.047327	0.05006	-0.175129	0.106729	0.043781	-0.025628	0.01797	-0.007325	-0.060172	-0.043831	-0.048465	0.037535	-0.050171	0.093326	0.070756	0.0180147	0.02602	0.0226463	0.031098	0.05048	0.0318874	-0.080826	0.035928	-0.039971	0.00939	-0.03304	0.090017	0.001829	0.02725	0.04867	0.01793	-0.04984	-0.08445	-0.154795	0.021692	0.09627
chr10:60181410:G>A:-	0.022819	0.064583	0.04942	0.023652	0.015853	-0.05922	-0.032343	-0.01427	0.075773	0.00497	0.00518	-0.01941	0.00019	0.07301	-0.05576	-0.099525	-0.213817	0.066556	0.05408	-0.135341	-0.048637	0.0533	0.0664251	-0.020584	0.032998	0.003689	0.00119	0.01954	0.00168532	-0.019605	-0.1483	0.0510899	0.01664	0.053485	0.032181	-0.076482	0.0158945	0.0980775	-0.046562	-0.17924	-0.066796	0.01683	-0.224476	-0.050292	0.08457	-0.096839	-0.01331	0.0587228	-0.029972
chr10:60181434:A>C:-	0.03748	-0.014781	-0.01814	0.22399	0.10546	0.03469	-0.06501	0.04398	-0.0337	0.03349	0.04285	-0.01139	0.31609	-0.045782	0.06152	0.1333	0.118331	-0.107716	-0.040927	0.09409	-0.091349	0.07371	-0.03281	0.00459	-0.047997	-0.036405	-0.02692	-0.03792	0.046281	0.02724	0.14946	0.01314	0.01942	-0.084358	0.04726	0.056	0.0188685	-0.00715	-0.00082	0.029179	-0.02939	0.02155	0.01973	-0.042501	-0.030339	0.16423	0.20019	-0.002688	-0.081606
chr10:60181450:A>T:-	0.053931	0.030683	0.01765	0.130483	-0.13664	-0.13783	-0.132126	-0.09544	0.023097	-0.290909	-0.34948	-0.18956	0.165192	0.126526	-0.258524	0.202466	-0.260374	0.002936	-0.092524	0.099189	-0.009147	-0.112828	-0.0653	0.023591	-0.048482	0.022226	-0.233085	-0.214137	0.019625	-0.043112	0.163615	0.057369	-0.23926	0.037988	0.029064	-0.094738	0.082926	-0.046819	-0.009109	-0.044367	-0.05237	-0.253606	-0.037198	-0.027371	0.12258	-0.00522	0.194628	0.05127	-0.037707
chr10:60181457:G>A:-	-0.112534	0.109179	-0.07753	-0.060325	-0.0801217	-0.052096	0.024087	-0.026182	-0.063244	-0.024232	0.03676	-0.028697	-0.063182	0.04442	0.053214	-0.190656	0.060566	-0.099307	0.044057	0.037099	0.066088	0.029635	0.014205	0.006624	0.05267	0.04197	0.0832395	0.168019	-0.068567	0.0707743	0.270447	-0.190446	0.058329	-0.004022	-0.0939641	0.004754	0.002189	-0.002263	0.011266	0.053765	0.34872	0.064949	0.016507	0.108804	-0.16431	-0.012573	0.027028	0.0234995	0.0343914
chr10:60196129:G>A:-	0.045172	-0.111803	0.01522	0.120571	-0.1644	0.058019	0.160482	0.01595	0.0604004	-0.01123	-0.06328	0.00517	0.061	-0.04512	0.0699	0.0485373	-0.0288764	0.0441397	-0.01323	0.003046	-0.00954	-0.279283	-0.0155541	-0.0394725	0.060572	-0.058953	-0.05282	-0.0144517	0.0368619	-0.0213704	-0.077854	0.08617	-0.03165	0.005095	-0.0621	0.200353	0.114318	0.072752	0.0249505	-0.0765957	0.155034	-0.01227	0.220617	-0.0988091	0.10523	-0.143954	0.067403	0.018975	-0.002819
chr10:60196138:T>G:-	0.0291959	-0.014359	-0.11935	-0.0907671	0.053435	0.09694	0.02991	0.056771	-0.02021	0.05493	0.0657	0.10894	-0.0870292	-0.013681	-0.033387	-0.0343227	-0.031083	0.07777	0.042965	-0.117761	0.0262851	0.05399	0.0927713	-0.059571	-0.066523	0.060828	-0.051407	-0.00829	0.005314	-0.02386	-0.039966	-0.0344366	0.05991	-0.08318	0.241854	0.033932	-0.000715	0.089126	0.046566	-0.017213	-0.104174	0.04765	0.02322	0.120385	0.01243	0.043185	-0.044451	-0.00993	-0.0234386
chr10:60196150:C>T:-	-0.0715475	0.066016	0.08422	-0.109701	0.025406	0.081961	-0.196248	-0.003797	0.052515	0.018581	-0.04859	0.045353	-0.049181	-0.10524	-0.20141	-0.013517	-0.09991	-0.022846	-0.02392	8.6e-05	0.0912719	-0.112867	-0.085154	0.07593	0.016633	0.0208207	-0.06508	0.056168	0.065597	-0.078036	0.036107	-0.048778	0.00892	0.0338427	-0.039582	-0.054265	0.028967	-0.0612803	-0.009954	-0.065705	-0.132531	0.02058	-0.078375	-0.00605	0.030813	0.01102	0.00201	-0.078232	-0.06711
chr10:60196151:G>A:-	-0.105949	0.001646	0.089987	0.0175868	0.016411	0.061291	-0.056102	0.056538	-0.003265	0.0001603	0.004161	0.02321	0.058951	0.010229	0.041259	-0.013314	-0.120667	-0.0604529	-0.0817678	-0.142181	-0.166714	0.0181789	-0.0313186	0.0261416	-0.000663	0.09922	-0.055408	0.023869	0.071948	-0.057834	-0.122215	-0.115603	0.025552	-0.025277	0.027105	-0.046012	0.0666019	0.0554331	0.0430835	-0.053086	-0.071177	-0.11686	-0.129188	-0.153252	-0.00023	-0.053507	0.026183	-0.168614	-0.0851682
chr10:60196207:C>T:-	-0.015908	0.23767	0.013697	-0.067615	0.060862	0.106393	0.01691	0.131555	0.237726	0.094646	0.046305	0.030884	-0.093629	-0.135492	-0.10439	-0.0208888	-0.232568	0.005759	0.059738	-0.0509	-0.026458	0.095221	-0.071488	-0.045852	0.05545	-0.032836	0.110372	0.163459	-0.043821	0.15998	-0.01495	-0.044141	0.114559	0.068446	-0.02954	0.054736	-0.005524	-0.025592	-0.037951	-0.086653	0.026826	0.136754	0.194453	-0.02082	0.228604	-0.04972	-0.005024	0.003956	-0.11425
chr10:60196216:C>T:-	0.0028836	0.0406864	-0.01176	-0.00771	0.064959	0.041649	0.010412	0.07445	0.0493099	0.02363	-0.01406	-0.01229	0.027005	0.019847	-0.153	0.053572	-0.11956	0.0769105	-0.09689	0.041137	0.01998	0.078103	-0.000495	-0.0296254	0.158077	-0.054635	0.00978	-0.019727	0.0056784	-0.006501	-0.2393	0.117922	-0.01883	0.158125	-0.000432	-0.0381172	-0.06766	0.091324	-0.074393	-0.029808	0.19579	0.03208	-0.00836	-0.0851054	0.022313	-0.036282	0.059526	0.120966	-0.12162
chr10:60196241:G>A:-	0.095659	0.071814	-0.20213	0.07196	-0.02631	-0.06784	0.02518	0.00945	0.00939	-0.00301	-0.02074	-0.00676	0.11008	0.05853	0.265762	0.05789	0.0524	-0.0025	-0.125437	0.02954	0.076125	-0.012034	-0.01028	-0.00313	-0.052637	0.00218	-0.053733	-0.029478	-0.130497	0.22838	0.19473	0.01105	0.03144	-0.068381	0.15672	0.032951	0.21971	-0.027952	-0.057285	0.124983	0.14925	-0.04008	-0.01805	0.02711	-0.11367	0.07311	0.23826	-0.0591	0.108028
chr10:60196245:T>C:-	-0.051123	-0.101425	-0.065871	0.0192001	-0.114501	-0.063014	0.184546	-0.0260887	0.027834	0.036318	0.01254	-0.05101	0.0950024	0.130638	0.25234	0.037371	0.139098	-0.047386	-0.295814	0.00449	-0.061224	-0.0155973	-0.000672	-0.023554	-0.05401	0.017435	-0.04708	0.085128	-0.0218695	-0.131454	0.161846	-0.005939	-0.122092	-0.038135	0.006953	0.037332	0.007187	-0.076791	-0.123874	0.215219	0.023035	-0.145737	0.069794	0.0273646	-0.035126	-0.00757	0.0896574	0.0275967	-0.025733
chr10:60205820:T>A:-	0.03087	0.043936	-0.05289	0.027729	-0.002229	0.168951	0.109737	0.127682	0.027258	0.081518	0.007589	0.121972	-0.016444	0.0079418	0.375491	-0.003232	0.07514	0.05538	0.015951	-0.200132	-0.005218	0.008897	0.080293	-0.0698785	0.015912	0.0396423	-0.135781	0.079982	-0.02841	0.05103	-0.027862	0.04151	0.180568	-0.147491	0.0580754	0.118483	-0.0643922	0.058429	0.119273	0.061444	0.329752	0.121867	0.238903	-0.0536642	0.056814	-0.072373	-0.024401	0.086235	0.0726
chr10:60205840:T>C:-	0.172116	-0.0056	-0.06781	0.04156	0.110289	-0.104634	-0.001917	-0.066537	-0.182352	-0.045752	-0.02412	0.021139	0.01167	0.00474	0.125192	0.10147	0.110653	0.234074	0.08213	-0.0189	0.01031	0.072314	0.183539	-0.018692	-0.126163	-0.000767	0.03598	0.163742	-0.113281	-0.017313	-0.0225	0.074469	-0.097188	-0.144424	0.247048	0.005037	-0.050522	0.062539	-0.123393	0.003196	0.05965	-0.11603	-0.178865	0.157809	-0.20905	0.189035	-0.01018	0.027832	-0.0615506
chr10:60205858:C>T:-	-0.061596	-0.004947	0.007437	-0.097528	0.089387	0.05236	0.15221	0.065587	0.072992	0.126435	0.06062	0.135282	-0.237246	-0.126887	-0.084823	-0.122728	-0.1465	-0.216402	0.033321	-0.07505	-0.064948	0.0413275	-0.32599	-0.008309	0.075421	-0.0421828	0.00856	0.08757	-0.0818542	-0.041224	-0.041325	-0.089972	0.065219	0.047203	-0.031632	-0.025119	0.038489	-0.318077	0.061819	-0.03373	-0.06616	0.147801	0.194	-0.0166685	0.138945	-0.04468	-0.21141	-0.014236	-0.040226
chr10:60213396:C>A:-	0.04706	-0.0843228	-0.082211	-0.21032	0.086929	0.12629	-0.00586	0.04853	0.05345	0.224444	0.118538	0.196534	-0.19249	-0.149468	0.0052933	-0.16604	0.05211	0.03013	0.02385	-0.085636	-0.05155	0.016453	-0.01839	-0.065343	0.0821781	0.040979	-0.057073	-0.07167	-0.012483	0.04211	-0.066551	0.00783	0.26428	0.079762	-0.026465	0.087931	0.232172	0.02197	0.03818	0.060626	0.004479	0.107435	0.05806	-0.079527	0.067571	-0.08925	-0.20049	-0.054699	-0.029987
chr10:60213396:C>T:-	-0.247603	-0.076714	0.158499	-0.10736	0.025057	0.00529	-0.093633	-0.050742	-0.218259	0.138846	0.109986	0.114523	-0.05491	-0.193869	-0.161584	-0.0288	-0.01373	-0.02837	0.08424	-0.035166	-0.13622	-0.0543733	-0.137818	-0.062545	0.124991	0.001151	0.0778021	-0.121068	0.062887	0.009262	-0.109353	-0.28744	0.2818	0.084042	-0.105635	0.101187	0.19777	-0.04315	-0.03615	0.100969	0.0627596	0.130545	-0.057226	0.01033	0.093201	0.02868	-0.08904	-0.053656	-0.065719
chr10:60213399:G>A:-	0.001128	-0.009388	-0.01307	-0.16054	-0.195377	-0.01506	0.12348	-0.055722	0.04616	-0.11709	-0.03221	-0.119287	-0.20403	0.0321	0.225486	-0.07215	0.2013	0.01961	0.102506	0.13919	0.007452	-0.298538	-0.091808	-0.068731	0.05496	-0.0321828	0.156831	0.166268	0.001611	0.043595	0.117087	-0.01052	0.184681	0.112729	-0.102665	0.070673	0.062265	-0.097006	0.056928	0.51438	0.107697	0.186222	0.03341	0.108021	0.040779	-0.03427	-0.1413	0.04351	0.07991
chr10:60213404:G>A:-	0.13722	-0.00302	-0.0936024	-0.12433	-0.088452	0.05317	0.04752	-0.01295	0.00506	-0.08237	-0.03156	-0.07854	-0.07067	0.222539	0.10252	-0.01305	0.123947	-0.01208	-0.00644	0.29153	-0.072795	0.03164	0.07481	0.00357	0.04303	0.034429	0.1406	0.1258	-0.099219	0.10538	0.207221	0.04383	-0.07552	0.08499	0.06307	-0.03145	0.001794	0.03694	0.05809	0.007024	-0.165991	-0.01289	0.04786	0.206064	0.05771	-0.05559	-0.03805	0.11894	0.01834
chr10:60213466:C>T:-	-0.023446	-0.104087	0.06571	0.065768	0.01774	-0.00869	-0.013465	-0.048098	0.047868	0.069258	0.002222	0.051392	0.030178	0.01618	-0.15304	0.02354	-0.115301	0.041481	-0.008945	-0.028295	0.093351	0.078182	-0.113965	-0.053324	0.027671	-0.058289	-0.0593177	-0.052177	-0.003893	0.042385	-0.044153	-0.02124	0.061909	0.016483	0.0628406	0.077608	0.107858	0.0209504	-0.01767	-0.043102	-0.059895	0.13881	-0.0245	-0.044136	0.0405186	-0.02012	0.038884	-0.067218	-0.08931
chr10:60213474:C>T:-	0.102763	0.003529	0.03821	-0.078665	-0.028921	0.168293	-0.03285	0.161854	-0.064687	-0.097564	-0.137169	-0.016722	-0.05488	-0.106354	0.039179	-0.03023	0.052426	0.171239	-0.0071	-0.0487	0.00183	-0.264501	0.051838	0.032326	-0.040441	0.002697	-0.210931	-0.06811	-0.01899	-0.0914262	0.03104	0.0371385	0.119397	-0.054425	-0.137345	0.0280902	0.077576	0.125741	-0.0035691	-0.093603	-0.03056	0.02268	0.090289	-0.0887969	0.142504	-0.104385	0.00055	-0.054743	0.016557
chr10:60213499:T>G:-	0.105492	0.033206	-0.238686	-0.051875	-0.137266	0.056578	0.00281	0.165806	0.154229	0.197733	0.14445	0.164648	-0.08818	-0.06156	0.48627	-0.024782	0.265097	-0.01814	0.00918	-0.02627	-0.15538	0.152264	0.050582	-0.141433	-0.051089	-0.14266	0.06902	-0.02608	-0.122303	0.153176	0.05463	-0.075017	0.132567	-0.059349	0.02571	0.222882	0.0724306	-0.033465	-0.01088	0.10586	0.23255	0.00968	0.03986	0.08564	-0.0981432	-0.05243	-0.1124	0.34011	0.222697
chr10:60213523:G>A:-	0.00623	0.013398	-0.120721	-0.06719	0.04469	-0.05645	0.00696	0.03453	0.07427	-0.05491	-0.01058	-0.01514	-0.11479	0.149652	-0.00557	-0.03551	-0.023365	0.095579	0.01813	-0.01007	0.001375	0.01869	0.01625	0.086615	-0.035054	0.02062	-0.0443862	0.02882	0.013953	0.07192	-0.01544	0.06366	0.05162	0.043506	0.04877	-0.04089	-0.030943	0.01376	-0.007	0.081578	0.038245	0.01148	-0.03208	0.063412	-0.02407	-0.11032	-0.02249	0.08982	-0.00848
chr10:60213533:C>T:-	-0.273128	-0.022685	0.20393	-0.077701	0.080992	0.01399	-0.001321	-0.05025	-0.328838	0.0781482	0.119168	0.0823866	-0.0345603	-0.093629	-0.02658	-0.111692	0.150856	-0.135773	0.280643	-0.0360597	0.048694	0.007832	-0.0093871	0.004797	0.01252	0.033066	0.120743	-0.067991	0.059734	-0.014044	-0.0505	-0.316581	0.208394	0.0461894	-0.01589	0.0757788	-0.067367	0.089412	-0.124545	0.04708	0.01298	0.24833	-0.036341	-0.071456	-0.04277	0.031267	-0.049803	0.058044	-0.01021
chr10:60213534:C>T:-	-0.09973	0.132585	0.01847	-0.007597	-0.20222	0.0411	0.038446	0.110424	0.0265748	-0.211824	-0.205	-0.169778	0.08956	-0.06521	-0.02536	-0.0559098	0.0364211	-0.071322	0.14075	-0.033383	0.07725	-0.435172	-0.129673	-0.022607	0.053559	-0.009598	-0.01952	-0.0922183	0.019069	0.019271	0.06396	-0.16964	0.0645	0.051674	-0.140034	0.0181256	0.063522	0.05769	-0.0485662	0.035743	0.01917	0.10939	0.0619109	-0.0765	0.13759	-0.133293	0.036716	-0.035826	-0.103333
chr10:60261877:A>C:-	-0.0080127	-0.065166	0.02754	0.084368	-0.217624	-0.13379	-0.0581049	-0.129255	-0.047365	-0.210142	-0.142897	-0.18855	0.107521	0.146249	-0.03471	0.006827	-0.04522	-0.066247	-0.16201	0.0106	0.124208	-0.074346	0.033408	0.002227	-0.02945	0.116795	-0.015986	-0.01226	0.0043	-0.36903	0.052369	0.052408	-0.256232	0.009131	-0.0408	-0.125581	0.0533315	-0.056765	0.047533	-0.052723	-0.01788	-0.16511	-0.208979	0.088315	-0.04679	-0.041091	0.027265	-0.050707	0.002226
chr10:60270218:C>T:-	-0.076099	0.204901	0.04753	0.01822	-0.084506	-0.01966	0.01154	-0.025727	0.095327	-0.03133	0.00414	-0.01728	0.04435	-0.03729	-0.07171	0.006639	-0.131957	0.067779	-0.02359	0.120165	0.037674	0.0293652	0.074893	-0.073992	0.117293	0.0171286	0.00054	0.160968	-0.0323778	0.055007	-0.00861	0.01403	-0.07848	0.039647	0.00424	-0.08166	0.019393	0.032639	-0.024263	0.069736	0.00865	-0.05154	-0.059608	0.085635	0.0035	0.04593	-0.039445	-0.007627	-0.080593
chr10:60270260:C>T:-	0.0149341	0.022654	0.04841	0.0102624	0.049048	0.025059	-0.09168	-0.058628	-0.021707	0.043108	0.059366	0.030557	0.001574	0.064988	-0.140451	-0.02046	-0.043648	0.117566	0.123758	0.180581	0.03987	-0.025784	0.062574	-0.012388	0.127343	-0.084659	0.116986	0.044613	0.033863	0.035284	-0.288467	0.047814	0.08705	0.208557	-0.010623	-0.053449	-0.019213	0.070277	-0.03642	0.00204	0.036767	0.218796	-0.08233	0.056588	-0.047451	-0.034122	-0.067818	0.139895	0.091425
chr10:60278789:G>A:-	-0.227716	0.010246	-0.07621	0.034034	-0.162634	-0.00124	0.04958	-0.031793	-0.02173	-0.02653	0.008447	-0.018061	-0.100459	0.088093	0.05867	-0.184598	0.102983	-0.245444	-0.025295	0.135818	0.041947	-0.046863	-0.028459	0.065168	0.093873	-0.015577	0.032331	-0.00335	-0.0399869	0.00443	0.11585	-0.063962	0.0307	0.127223	-0.177272	0.014857	0.020137	0.047885	0.0149	0.192122	0.078214	0.008934	-0.00972	0.02929	-0.132556	-0.07688	-0.069674	0.055143	0.053639
chr10:60278799:C>T:-	-0.12244	-0.03406	0.003677	-0.111526	0.0179158	0.09081	0.026636	0.05718	0.07921	0.030082	-0.0533166	0.042775	-0.02291	-0.016845	0.026117	-0.0235	0.0053	-0.204966	0.17298	0.05075	0.0468172	0.021278	-0.169739	-0.07428	0.115912	0.000654	-0.120491	-0.08842	0.033333	0.016587	0.0289	-0.16129	0.196613	0.035798	-0.028164	0.064232	0.110402	-0.063141	0.1925	0.046941	0.01099	0.17352	0.106678	-0.203095	-0.03433	-0.02538	-0.01749	0.052202	0.086686
chr10:60278846:T>C:-	-0.005875	0.201561	-0.139858	0.11751	-0.046046	-0.02885	0.033075	0.02388	-0.00496	-0.03061	-0.129715	-0.0944	0.171315	0.080662	0.107772	0.175624	-0.048896	-0.005277	-0.17553	0.06219	0.098935	0.0805	-0.0568693	-0.0338	-0.07456	-0.045511	-0.146732	-0.085212	0.0514724	-0.152298	0.21899	0.032784	-0.141406	-0.103411	0.136181	0.034841	-0.027545	-0.001796	0.072985	0.003569	0.054389	-0.168661	0.090014	-0.076241	-0.03908	-0.068446	0.153177	-0.009912	-0.0711624
chr10:60278900:A>C:-	-0.091217	-0.020303	0.00214	0.134949	-0.082059	-0.0564	0.02957	-0.06056	0.004173	-0.0884	-0.03591	-0.13558	0.09079	0.07786	0.02599	0.331892	-0.031109	-0.0143125	-0.08184	0.112523	-0.059775	-0.0260493	-0.020878	0.069999	0.00526	0.02782	0.06151	0.060317	-0.001592	-0.028633	0.07669	0.059674	-0.11776	-0.00395	0.04257	-0.0764136	0.0128541	-0.098895	-0.032958	-0.036079	0.102134	-0.06015	-0.14171	0.110004	0.04229	0.237056	0.11151	0.004371	-0.0117829
chr10:6217094:G>T:+	-0.077824	0.0284226	0.14164	-0.0507021	0.061069	0.101934	0.10367	0.06856	-0.106664	0.182474	0.204909	0.148531	-0.290356	-0.04855	-0.07702	-0.292448	-0.057438	0.084241	0.165404	-0.206327	0.002014	0.039359	0.050461	-0.0074045	0.017787	-0.0725394	0.01425	0.006579	0.0337488	0.090109	-0.283894	-0.06804	0.196408	0.092456	-0.12769	-0.018277	-0.0236979	0.05095	0.043546	0.102049	-0.123198	0.171443	0.14513	-0.10953	-0.0528439	-0.156903	-0.26396	0.014417	0.014232
chr10:6217113:A>T:+	0.069238	-0.094162	0.06192	-0.027499	0.06306	0.07599	0.071295	0.01395	-0.0852713	0.08879	0.02515	0.12804	-0.0510458	-0.0308	0.22295	-0.01777	0.084002	0.042189	0.013501	-0.06108	0.001049	0.095162	0.013441	0.010238	0.010847	0.0291127	-0.0544404	0.0175725	0.0152405	-0.058869	-0.072723	0.02477	0.067422	-0.025326	0.0475931	0.04251	-0.0795023	0.095274	0.037889	-0.067292	-0.075848	-0.02125	0.000937	-0.050767	-0.02087	-0.0133647	-0.155538	0.20186	0.19599
chr10:6217121:C>G:+	0.041974	-0.083491	-0.128125	0.069852	-0.080522	-0.01255	0.0796249	-0.079399	0.026506	-0.209786	-0.18473	-0.201462	0.068186	0.01874	-0.05518	0.032436	-0.176137	0.09685	-0.04651	-0.120423	0.0569175	-0.0690322	0.030999	0.042799	-0.048114	0.050146	-0.200957	-0.100828	0.031692	0.013979	0.015743	0.154635	-0.211472	0.051201	0.083591	-0.131085	-0.023666	0.010775	0.062765	-0.174077	-0.16446	-0.172941	-0.17386	-0.101832	0.070578	-0.116897	0.067973	0.012605	0.0088483
chr10:6217121:C>T:+	-0.00307	0.036625	0.05414	0.039326	-0.00693	0.0787	0.137341	-0.00398	0.078226	-0.00626	-0.03695	-0.0419	-0.00717	-0.01974	-0.10405	-0.000746	-0.227677	0.092377	0.04831	-0.218337	-0.0146651	0.042237	0.026107	-0.011456	0.06151	-0.050212	-0.09255	0.05555	0.022035	0.014277	-0.12903	0.148275	-0.01609	0.051353	0.116752	-0.097696	-0.099871	0.072191	0.095463	-0.163807	-0.12785	0.03991	-0.17512	-0.103059	0.152958	-0.169697	-0.094759	0.118474	0.0817693
chr10:6217137:G>A:+	-0.112063	0.132581	0.25132	-0.12442	0.014731	-0.106392	-0.088947	-0.101919	-0.124388	0.04464	0.036672	0.0179767	-0.1016	-0.140009	-0.24437	-0.02865	-0.183935	-0.00336	0.07088	-0.0378588	-0.104215	-0.121561	-0.13733	-0.0179437	0.143227	-0.0137296	0.107801	-0.10123	0.067889	-0.00136	-0.179597	-0.06932	0.132399	0.145199	-0.32673	-0.0050708	0.0242	-0.00197	-0.153204	0.008749	-0.138266	0.217246	-0.01433	-0.106479	0.072213	-0.03302	-0.0622	-0.053264	-0.07594
chr10:6217154:T>C:+	0.00933	-0.056742	0.22671	-0.02905	-0.041108	0.030641	-0.101806	-0.00675	-0.0333109	0.04268	0.052934	0.01652	-0.064223	-0.123	-0.20839	-0.043373	-0.087285	-0.0220782	0.160064	-0.001737	-0.029862	0.0187842	-0.039383	0.0324	-0.06441	0.097571	0.06327	-0.047615	0.170795	-0.24085	-0.10293	-0.035258	-0.01471	-0.04844	-0.11087	-0.067933	-0.0225949	-0.0755229	0.04287	-0.063874	-0.156684	0.05965	-0.210996	-0.119906	0.225374	-0.046312	-0.123308	-0.206106	-0.070695
chr10:6217158:C>T:+	0.035367	-0.004327	-0.248787	0.058916	-0.0098489	-0.03702	0.070176	0.01022	0.070232	0.051449	-0.038056	0.031585	-0.006733	0.083346	0.229442	0.0286	0.01089	-0.05481	-0.118463	-0.009228	0.142091	0.036457	0.003301	-0.004009	0.03347	-0.043084	-0.126485	0.0324883	-0.171193	0.216696	0.157685	0.0889679	-0.03078	0.104993	0.08605	0.083978	0.061829	0.0118804	0.0431068	0.091259	0.05837	-0.11434	0.24445	0.032009	-0.14752	-0.085313	0.048167	0.0349374	0.056093
chr10:6217190:T>C:+	0.003239	-0.209241	0.168335	-0.013347	0.049664	0.0021	-0.056236	-0.065347	-0.077206	-0.037693	-0.043783	-0.0932479	0.023965	-0.046321	-0.117203	0.027927	0.01679	-0.059473	-0.030449	-0.00618	0.060288	-0.114808	0.002733	-0.052995	-0.057289	0.0196303	0.03143	-0.022414	0.054607	-0.24418	0.048331	0.0092497	0.018056	-0.042437	-0.012217	-0.01449	0.105234	0.003116	-0.013588	-0.02445	-0.407397	-0.0237669	-0.035104	-0.066342	0.10467	0.037028	-0.020255	-0.078064	0.0219276
chr10:6217211:C>T:+	0.01955	-0.057316	-0.019125	0.012135	0.142897	0.029544	-0.002445	-0.05807	-0.0054026	0.15749	0.00885	0.03523	-0.072898	0.085694	-0.02396	-0.125543	0.0004	-0.072991	0.084661	-0.08454	-0.024994	0.03893	-0.01841	-0.010638	0.028613	0.0586865	-0.03871	0.055573	-0.035531	-0.01938	-0.01876	0.014547	0.052728	-0.050266	0.017495	-0.00883	-0.037947	-0.02457	0.084485	-0.05504	0.0291	0.103394	0.132695	-0.10046	-0.010635	0.04816	-0.127366	-0.114912	0.01085
chr10:6217215:C>T:+	0.170499	0.015025	-0.333511	-0.017222	-0.043825	0.01936	0.06236	0.083895	0.094724	-0.028835	-0.076215	-0.000209	-0.053903	0.115906	0.19214	-0.216232	0.0880231	0.117745	-0.0837835	-0.01559	0.180257	0.090648	0.175583	0.006152	-0.0486929	0.0365204	-0.113981	0.09756	-0.103203	-0.00753	0.16309	0.170663	-0.091596	-0.0592138	0.12795	0.04088	0.0316111	0.142598	0.01884	0.068012	0.0214	-0.154826	0.12559	0.089786	-0.176703	-0.132706	-0.083112	-0.0136	0.137696
chr10:6217221:C>T:+	0.036363	0.0789569	-0.33983	0.005918	-0.022696	0.046014	0.053729	0.0290682	0.020351	-0.01191	-0.11037	-0.0121	0.008018	0.062082	0.154616	0.051934	0.04625	-0.093771	-0.09664	-0.089489	0.139908	-0.03325	-0.005799	-0.0686966	0.098648	0.059404	-0.168233	0.071321	-0.114115	0.26526	0.158715	0.045753	-0.0114	-0.013118	0.201622	0.0410727	-0.053915	-0.014521	0.042067	0.00603	0.147698	-0.12094	0.144116	-0.007678	-0.0799444	-0.013988	0.02144	0.151152	0.0202599
chr10:6217222:G>A:+	0.077547	0.085837	0.028537	-0.062149	0.133387	0.215761	-0.037343	0.18553	0.0680801	0.048503	-0.097678	0.105319	-0.063672	-0.043876	-0.229584	0.074976	-0.285064	0.043094	-0.134355	-0.115373	-0.06822	-0.011696	-0.051369	0.032064	-0.025997	-0.036469	-0.063174	-0.128854	-0.072755	0.172115	-0.01285	0.003733	0.048895	0.007591	0.048237	-0.119109	0.157921	0.006091	0.0100029	0.096066	-0.178341	-0.07373	0.08447	-0.070358	0.162639	0.0235737	0.123629	0.01185	-0.0570088
chr10:6217222:G>T:+	0.0416079	0.034798	0.057177	-0.120847	0.18943	0.25794	-0.033888	0.180749	0.004446	0.16074	0.053028	0.164172	-0.106883	-0.088538	-0.0366839	0.01592	-0.103519	0.0292238	0.001078	-0.153683	-0.11822	0.110051	-0.007724	-0.0375204	-0.036858	-0.060535	-0.0826429	-0.056272	-0.0459652	0.23574	-0.045708	-0.016568	0.1624	0.025352	0.052508	0.111343	0.0414273	0.05277	-0.0171023	0.086013	-0.073531	0.089139	0.20206	-0.138291	0.12631	0.0215659	0.0447228	-0.05029	0.0424212
chr10:6217227:C>G:+	-0.131428	0.30483	-0.034399	0.02663	-0.142217	-0.254596	0.038837	-0.226491	0.021512	-0.2517	-0.19199	-0.333743	0.144952	0.260361	0.081687	0.169303	-0.052242	0.064574	-0.059383	0.174349	0.029938	-0.099503	0.0761353	0.01797	0.0947752	-0.02043	0.06685	0.014768	-0.019847	0.100146	0.232889	0.162096	-0.320374	0.098597	0.244491	0.09117	-0.133979	0.0386493	-0.173089	0.036435	0.093297	-0.124443	0.09758	0.267926	-0.174183	0.102431	0.088855	0.210216	0.099586
chr10:6217230:A>G:+	-0.109131	0.00153	-0.085272	0.067665	0.057828	-0.195388	-0.12045	-0.163066	-0.129216	0.010728	0.158988	-0.088751	0.04883	0.133489	0.045939	0.03459	0.075894	-0.047589	0.0154221	0.076733	-0.03179	0.292908	0.004569	0.109475	-0.058187	0.066396	0.278691	0.072036	-0.033345	-0.124382	-0.058279	-0.051317	-0.109319	0.010608	0.089147	0.036709	-0.060356	-0.0596191	-0.174835	-0.011073	0.076548	-0.117446	-0.02954	0.052386	-0.141523	0.194869	0.042383	-0.0704047	0.0211032
chr10:62459697:C>T:+	-0.008261	0.002131	-0.07718	0.025042	-0.071583	-0.0860698	0.046921	-0.008211	0.11002	-0.071843	-0.06245	0.004133	0.071764	0.04735	0.0058	-0.003454	-0.06409	-0.03143	-0.05561	-0.0367808	0.055254	-0.0481126	-0.092525	-0.0365498	-0.02509	-0.02936	-0.03197	0.017241	-0.058828	-0.024101	-0.22883	0.004488	-0.01484	-0.005051	-0.17585	0.0003203	0.064788	-0.129918	0.0435481	-0.005594	0.19004	0.00128	-0.0273869	-0.171676	0.00571	-0.114624	0.070575	0.001382	-0.081468
chr10:62459698:A>T:+	0.017661	-0.088852	-0.0328	-0.080101	0.021422	0.096609	0.216885	-0.008553	0.097078	0.168342	0.11001	0.139007	-0.08436	0.03792	0.22254	0.005924	0.177367	-0.001355	0.07107	-0.0999411	-0.105792	0.033171	0.0205871	-0.081062	0.00319	-0.081018	-0.03683	0.061904	-0.019497	0.103546	-0.019297	0.021746	0.08878	-0.059785	0.099162	0.073619	-0.104552	0.0795632	0.141914	0.061202	0.1318	0.12065	0.134177	-0.02182	0.04722	0.058883	-0.113205	0.137434	0.0650609
chr10:62459720:G>C:+	0.058693	-0.017526	0.222485	-0.089401	0.032571	0.154425	-0.067703	0.111153	0.002455	0.22708	0.286595	0.202151	-0.075214	-0.091415	-0.11871	-0.133931	0.10764	-0.013503	0.167394	-0.0965567	0.075033	0.20736	0.046362	-0.025071	0.0445639	0.0475324	0.193824	0.133031	-0.015193	-0.015023	-0.15177	-0.056228	0.162287	-0.067798	-0.028654	0.0740997	-0.0131703	0.071098	-0.0829205	0.0442782	-0.24931	0.28891	-0.113035	-0.013286	0.11965	-0.012241	-0.056276	0.022448	0.009929
chr10:62459763:C>A:+	-0.137886	-0.057846	-0.0804686	0.08134	-0.0241622	-0.075332	-0.219547	-0.171922	-0.113744	-0.128841	-0.099767	-0.171392	0.06542	0.035895	0.024245	-0.01953	0.020925	-0.001676	-0.05224	-0.109531	0.026971	-0.069832	-0.02952	0.132225	0.019486	0.0943678	-0.06037	-0.0216	-0.032462	-0.166846	0.02238	-0.042653	-0.128613	0.046889	-0.009946	-0.090969	0.009393	-0.006005	-0.059961	-0.08546	0.071672	-0.119563	-0.24604	0.092343	-0.123104	-0.043176	0.03237	-0.280515	-0.25866
chr10:62459766:G>A:+	0.00076	0.001089	0.04978	-0.029206	0.04085	0.05335	-0.024413	0.05608	-0.0736621	-0.01327	0.09051	0.02963	-0.03437	-0.105028	-0.18094	-0.095888	0.00204	0.027072	0.11069	0.019872	-0.071429	-0.1025	0.108552	0.033829	0.154441	-0.031146	0.10248	0.101433	-0.0308132	-0.095843	-0.166608	0.013895	0.05265	0.092047	-0.0815915	-0.02733	-0.041236	0.0939194	-0.096369	-0.033533	-0.123408	0.07619	-0.03113	0.01947	-0.021117	0.0241	-0.031182	0.0320378	0.124273
chr10:62459768:C>T:+	0.004322	-0.055017	-0.054977	0.0409	0.019193	0.071261	0.181287	0.042674	0.095607	-0.05555	-0.03638	0.00894	0.0342923	0.128496	-0.042943	-0.04099	-0.125441	0.13222	-0.06237	-0.102253	-0.254176	-0.058264	0.019943	0.0529815	0.112263	0.0176	-0.111121	0.071075	-0.017815	-0.053601	-0.102985	0.203381	0.03354	0.085243	0.0311988	0.009201	-0.000314	0.0695489	-0.019157	-0.017536	-0.001432	-0.014184	0.0668718	-0.018024	0.018755	-0.147242	-0.020516	0.207124	0.131601
chr10:62459782:T>A:+	0.307956	-0.025297	0.0301	-0.032704	-0.0810286	-0.0109	-0.258641	0.02238	0.144052	-0.166873	-0.165944	-0.0674763	0.046972	0.162395	0.043919	-0.00811	-0.067442	0.00937	0.016445	-0.00137	0.061422	-0.083282	-0.07164	-0.023301	0.01565	-0.0143974	-0.155517	-0.04622	0.005852	0.01602	-0.038911	0.3077	-0.048665	0.01959	0.01244	-0.052207	0.032689	-0.06645	0.0346	-0.085992	0.00171	-0.0705	-0.048175	-0.064301	0.071307	-0.054018	-0.054436	-0.0038173	-0.093877
chr10:62459789:G>A:+	-0.05356	0.016999	0.028909	-0.031063	-0.039989	0.11732	0.045518	0.110096	0.08421	0.0917	0.04029	0.07312	-0.04889	-0.038589	-0.082277	-0.032147	0.0950655	-0.102945	0.066467	0.078749	0.0382	0.04058	-0.19384	-0.029371	0.052692	-0.077799	0.083625	0.0646232	0.009053	0.06797	-0.016131	-0.00856	0.076674	0.0650147	-0.060576	0.068949	0.216308	-0.077405	0.144691	0.0646626	0.032496	0.075299	0.089668	-0.015172	0.187013	0.010128	-0.065697	0.057442	0.0051557
chr10:62459792:T>C:+	0.219957	-0.080838	0.176108	0.077439	0.137335	0.03529	-0.0461792	0.0401	-0.07945	0.126069	0.183134	0.133468	-0.06769	-0.07676	-0.073934	0.05124	0.036465	-0.168565	0.08842	-0.00742	-0.024549	0.054872	-0.018212	0.046225	-0.0662246	0.106623	0.093654	-0.0313	0.072718	-0.0868125	-0.160927	0.172369	0.091199	-0.059929	-0.03042	0.008902	-0.0801795	-0.032862	-0.03899	-0.0466	-0.284049	0.11726	-0.028964	-0.05285	0.12422	0.192377	-0.05642	-0.211252	-0.185092
chr10:62459818:G>C:+	0.0058078	0.0406612	0.05223	-0.00256	0.13633	0.16339	-0.0361819	0.08841	-0.03997	0.04959	-0.03948	0.04526	-0.13862	-0.16302	-0.10991	-0.151796	-0.19254	-0.118652	0.00373	-0.245962	0.045141	0.081611	-0.156882	-0.13344	-0.00852	-0.07939	-0.17072	-0.173851	0.11441	-0.207421	-0.17075	-0.14898	0.11718	-0.03533	-0.00182	-0.044462	0.126843	-0.091784	0.150565	-0.21348	-0.10008	0.07898	0.153884	-0.359614	0.06941	-0.137862	-0.11752	0.001045	-0.07247
chr10:62459818:G>T:+	0.115928	0.077134	-0.02319	-0.04245	0.162283	0.1816	0.122437	0.142723	0.074064	0.128902	-0.02457	0.12079	-0.08209	-0.13775	-0.01803	-0.189465	-0.18281	-0.051599	-0.04284	-0.28864	0.129821	0.098761	-0.09246	-0.15547	0.03592	-0.10507	-0.21133	-0.03997	-0.14995	0.076935	-0.11834	-0.04047	0.16837	-0.02487	0.01825	-0.012673	0.166459	0.066716	0.156035	-0.170585	-0.11178	0.05239	0.28897	-0.383914	-0.05094	-0.213999	-0.00792	0.0678097	-0.00045
chr10:62459820:T>G:+	-0.146328	-0.004418	0.03701	-0.141305	0.03794	0.09171	-0.22901	-0.03906	0.074824	0.05208	0.215709	0.07937	-0.04656	-0.06917	-0.03504	-0.10969	0.07476	0.00973	0.23629	0.12198	-0.123023	0.033936	0.06654	0.03018	0.37544	-0.10553	0.15518	0.15854	-0.15525	0.10701	-0.214173	-0.03654	0.06261	0.335235	-0.1023	0.0090891	-0.05074	-0.0400141	-0.17957	0.07812	0.06123	0.50676	-0.02807	0.04804	0.04545	0.16288	-0.036246	0.2479	-0.080156
chr10:62459831:T>C:+	-0.048485	-0.08416	-0.018412	0.004265	-0.133488	-0.108969	-0.122667	-0.002099	-0.040327	-0.100712	-0.00386	-0.0237	-0.024106	-0.0332222	-0.05184	0.014949	0.03086	-0.02215	0.060038	0.049369	0.001676	-0.046447	-0.021526	0.053921	-0.05206	-0.029812	0.127257	-0.081572	0.0371815	-0.184006	-0.067588	-0.0563609	-0.02137	0.082767	-0.057444	-0.021252	0.059315	-0.039194	0.036648	0.01388	-0.034427	0.05165	-0.027185	0.103537	0.0504454	0.056572	-0.059153	-0.004643	-0.012044
chr10:69495597:A>G:+	0.083726	-0.067256	-0.127535	0.071139	-0.036829	0.067025	0.0611	0.013684	-0.0339974	-0.091024	-0.141196	-0.078129	0.036256	0.21434	0.25775	0.015608	0.088235	0.004225	-0.15032	0.035714	0.061118	-0.015776	0.031189	0.0048203	-0.0326067	-0.0231234	-0.157478	-0.0521592	0.059759	0.054952	0.131165	0.08354	-0.131788	-0.024065	0.106855	0.03691	-0.020804	-0.016091	0.0453895	-0.059726	0.056411	-0.099911	0.068906	-0.0507317	-0.067496	0.033553	0.054308	0.076258	0.103429
chr10:69495612:G>A:+	0.004397	0.244989	-0.01145	0.059602	0.100354	0.15956	0.131576	0.219748	0.151261	0.0130152	0.022598	-0.063735	0.024184	-0.035758	-0.09073	0.062657	-0.15248	-0.046332	0.055629	-0.05759	-0.065069	0.0282082	-0.02328	-0.0558518	0.02349	-9.3e-05	0.058175	0.115966	0.0206203	0.032848	0.0166573	9.1e-05	-0.0210584	0.03778	0.0790767	-0.02973	0.040627	0.04383	0.0561	-0.096808	-0.054612	0.088525	0.10344	-0.050311	0.17716	-0.01929	0.00555	-0.15725	-0.25229
chr10:69495622:G>A:+	0.015455	0.119388	-0.0337624	-0.01083	-0.032809	-0.037207	-0.171093	-0.018492	0.003229	-0.0147548	-0.035515	-0.062964	-0.052567	-0.00614	-0.136409	-0.01367	-0.1784	-0.157306	0.071269	-0.04725	0.047559	0.017861	-0.118695	0.035272	0.093145	0.056313	0.05155	0.130239	0.035225	0.13981	-0.086017	0.023065	0.126472	0.0777739	-0.01916	-0.042627	-0.059321	-0.015234	0.063697	-0.213751	0.045143	0.084315	0.120089	-0.00141	0.137938	0.007903	-0.025176	0.048925	0.01217
chr10:69495695:C>A:+	-0.0745566	0.058708	-0.08014	0.120175	-0.059059	-0.304123	-0.08305	-0.266601	-0.119378	-0.175762	-0.202077	-0.230538	0.13809	0.183934	-0.157595	0.04463	-0.29486	0.118632	-0.155016	0.06877	0.009156	-0.120267	-0.030227	0.064714	0.141884	-0.039066	-0.138024	-0.211919	0.00332	-0.0319029	0.075124	0.091844	-0.11881	0.183013	0.063653	-0.08794	0.0230515	0.0397929	-0.03686	-0.032996	0.034065	-0.16009	-0.159331	0.089329	-0.074105	-0.00734	0.210496	-0.004923	-0.038135
chr10:69495695:C>T:+	0.161429	0.143031	-0.19188	0.104325	-0.089493	0.010374	0.11307	0.0498956	0.181722	-0.115152	-0.159527	-0.137618	0.24139	0.148808	0.106245	0.11919	-0.220336	0.031469	-0.128596	-0.130109	0.054015	0.0755603	-0.02187	-0.035972	0.02731	-0.066481	-0.173884	-0.097091	-0.011184	0.0515631	0.165944	0.185766	-0.09183	0.01767	0.232437	0.037062	0.0793055	0.060155	0.193884	-0.134113	-0.001076	-0.07508	0.046896	-0.0550854	0.097366	-0.145814	0.249756	-0.006393	-0.014256
chr10:69495700:C>T:+	-0.0085508	0.225456	-0.3212	0.005299	0.027242	-0.0443464	-0.084196	-0.085264	-0.107449	-0.159474	-0.25357	-0.208135	0.126654	0.079016	0.0873228	0.084988	-0.074744	-0.032732	-0.201621	-0.014292	0.228943	-0.062945	-0.0152403	0.032895	0.02051	0.082355	-0.24156	-0.0670336	-0.11925	0.0545192	0.116769	0.022249	-0.102528	0.0475838	0.189247	-0.0019276	0.022575	0.009946	0.052264	-0.10973	0.300821	-0.212176	-0.033131	-0.0894961	-0.188248	-0.018801	0.092912	-0.004759	0.0541944
chr10:69495701:G>C:+	0.138141	0.114119	-0.173196	-0.086902	0.049826	0.0787403	-0.049208	0.043037	0.0191	0.215	0.12055	0.133597	-0.169602	-0.190823	0.073296	-0.072471	0.109633	-0.117336	0.0011	-0.083457	0.270558	0.0946961	-0.015873	-0.0556242	-0.10939	-0.0306643	0.14671	0.011545	-0.026114	0.23727	0.054428	-0.095762	0.137669	-0.0484892	-0.08968	0.0378582	0.134816	-0.086814	-0.057038	0.025474	0.010827	0.04443	-0.004476	0.03478	-0.02946	-0.028991	-0.04655	-0.107578	0.1031
chr10:69905802:C>G:+	-0.144373	-0.0568704	-0.050433	0.109698	-0.083996	-0.231925	-0.105259	-0.125856	-0.157	-0.123704	-0.05801	-0.144362	0.1365	0.22917	0.097181	0.099553	0.0474772	0.037633	-0.136347	-0.00298	0.079879	0.016833	-0.037295	0.113189	0.00368	0.061499	-0.044991	-0.157095	0.0716827	-0.215188	0.03049	-0.108081	-0.09362	-0.026911	0.022282	-0.127661	-0.00877666	-0.06787	-0.13789	0.02699	0.061932	-0.09352	-0.185126	0.0709844	-0.160405	0.092309	0.233282	-0.079649	-0.068561
chr10:69905814:G>A:+	0.083304	0.131392	0.03678	-0.0531	0.082632	0.146477	0.01187	0.088612	-0.025268	0.06652	0.01051	0.04946	0.00907	-0.0319	0.02437	0.050157	0.057236	0.002868	0.00272	0.0739216	-0.0157782	0.075332	0.002444	-0.122105	0.042699	-0.032274	0.04803	0.092346	0.0218917	0.206474	0.020942	0.00228	0.0735	0.003745	0.00507	0.056531	0.039711	0.040029	-0.098724	0.09523	0.05093	0.02865	0.11359	0.0529	0.03169	0.120575	0.067245	0.028728	-0.0116676
chr10:69905854:A>G:+	-0.00358	0.044781	-0.082308	-0.01532	0.01407	0.01993	-0.01401	-0.00566	0.07725	0.14554	0.313988	0.10342	0.07013	0.11761	0.138839	0.14059	0.271529	0.071272	0.24417	0.14688	0.073675	0.089254	0.166404	0.07051	0.013841	0.0646	0.209456	0.240778	0.02103	-0.25673	0.007054	0.134875	-0.02233	0.030887	0.036858	0.04308	0.01072	0.007045	0.05878	0.036661	0.12234	0.09292	-0.04877	0.16674	0.00785	0.08436	-0.04589	-0.0135623	-0.063081
chr10:69922748:G>A:+	-0.035442	-0.054655	0.0395858	-0.00696	0.071172	0.02751	-0.02709	0.01625	-0.01821	0.06371	0.06733	0.03	-0.06255	-0.01083	0.026518	-0.0685	-0.085277	-0.015285	-0.059058	-0.06083	0.012633	0.02901	-0.134666	-0.0727	0.086282	-0.074938	-0.055439	-0.04514	-0.084387	0.004892	-0.082434	-0.006978	-0.01347	0.124165	-0.022726	0.086474	0.018725	0.001093	-0.03159	0.023336	0.063422	0.10075	0.199883	-0.09405	0.01776	-0.03239	-0.00112	0.004564	-0.062092
chr10:69923816:C>T:+	-0.159873	0.029874	-0.14604	-0.062348	-0.038114	-0.08402	-0.114549	-0.09561	-0.117214	-0.04979	0.064579	-0.072906	-0.199777	0.020715	0.03063	-0.324629	0.185576	0.126761	0.017159	0.035902	-0.124494	-0.103603	0.069576	-0.026981	0.0526775	0.0214636	0.097109	-0.005194	-0.087207	-0.01421	-0.02353	-0.152229	0.0884425	0.134472	-0.05689	0.0368	-0.115502	0.03958	-0.050726	0.160415	0.123045	0.045002	-0.03432	0.140332	-0.197568	-0.04692	-0.183723	-0.057458	0.098931
chr10:69923818:A>G:+	0.079264	-0.092915	-0.170606	0.080203	-0.076743	-0.124015	0.011626	-0.032819	0.093779	-0.09944	0.020794	-0.088724	0.10041	0.11653	0.06959	0.04119	0.0987208	-0.008573	-0.05762	0.0355437	-0.048455	0.0269263	0.033901	0.011045	-0.0951043	0.084302	0.095068	0.211818	-0.11562	-0.151764	0.13227	0.113563	0.02836	-0.0750609	0.15565	-0.016789	-0.04522	-0.058203	0.0214463	-0.010832	0.157816	-0.0349	-0.07048	0.188879	-0.038762	0.116287	-0.005021	-0.0270819	0.015153
chr10:69923831:C>T:+	0.083333	-0.084685	0.001349	-0.020881	0.164605	0.211036	-0.026893	0.03446	0.027824	-0.04947	-0.15142	-0.05925	-0.025889	0.147465	0.06467	0.026189	-0.11048	-0.0945438	-0.129803	-0.207327	0.128324	-0.03772	-0.098912	-0.012731	-0.169173	0.080629	-0.272481	-0.05815	-0.0722575	-0.0162	0.108245	0.114809	-0.105382	-0.189518	0.119849	-0.05303	-0.050037	-0.038826	0.216124	-0.101922	-0.06934	-0.068878	0.27077	-0.23779	0.001734	-0.03925	0.0567405	-0.043004	-0.09546
chr10:69929997:C>A:+	-0.0549717	-0.028797	-0.06967	0.007672	-0.01225	-0.104444	0.062851	-0.081492	-0.053624	-0.04132	0.05827	0.01728	0.030065	0.017214	-0.230156	-0.008148	-0.028495	-0.003254	-0.02432	0.147507	0.200622	0.02548	-0.046231	0.027799	0.087058	0.053502	0.049933	-0.005235	-0.0161085	0.03924	0.01807	-0.065156	0.00871	0.127395	-0.073027	-0.032327	0.004656	-0.030367	-0.048266	0.090134	-0.019964	-0.01792	-0.02661	-0.094678	-0.081605	0.0211857	-0.001921	-0.002323	0.070652
chr10:69929998:T>C:+	-0.0392534	-0.055102	0.0678493	-0.007626	-0.03112	-0.055123	-0.129265	0.02552	-0.055541	0.04814	0.031932	0.02819	-0.123899	-0.187247	-0.231197	-0.049575	-0.084353	-0.067546	0.00529	-0.076886	0.190792	-0.034223	-0.127947	0.0890881	-0.09062	0.087348	-0.002042	-0.015529	0.082085	-0.028256	-0.13761	-0.135423	-0.01504	0.002413	-0.088321	-0.047568	0.04052	-0.046395	0.0193252	-0.04713	-0.087139	-0.006473	-0.031563	-0.070932	0.106771	0.036296	-0.071612	-0.0925402	-0.109171
chr10:69930006:C>T:+	0.03986	-0.017822	-0.097048	-0.111134	0.00046	0.00985	0.06469	-0.01943	0.021315	0.01151	-0.0265	0.02569	-0.24793	0.0896179	0.01095	-0.238134	0.051231	0.098356	0.03243	-0.09958	-0.04385	-0.04625	0.149707	0.04102	0.104721	0.053182	-0.013375	-0.022313	-0.050396	-0.016947	-0.08742	0.148074	0.04038	0.11358	0.063469	0.030758	0.0441577	0.03521	0.03451	0.05245	-0.051645	-0.04768	0.05733	0.0617	0.05664	-0.248041	-0.235074	0.024332	-0.03286
chr10:69930015:G>A:+	-0.123502	-0.032294	-0.04135	-0.062296	0.058746	0.100322	0.109804	0.084915	0.242912	0.065647	0.03331	0.02724	-0.03784	-0.04948	-0.03732	-0.05761	-0.121387	-0.05693	-0.05633	-0.001907	0.014716	0.0200618	-0.245717	-0.0368085	0.193682	-0.015657	-0.0177	-0.053154	-0.011124	0.08966	-0.03883	-0.031853	0.058565	0.100241	-0.05387	0.0614559	-0.052043	-0.110919	-0.025727	-0.062098	-0.001123	0.11545	0.165726	-0.049016	0.1069	-0.10953	-0.03047	0.0958897	-0.051587
chr10:69930072:A>G:+	-0.142266	-0.124571	-0.04853	0.0582545	-0.131988	0.0968	0.03517	0.03485	0.11238	-0.20385	-0.080157	-0.17495	0.077379	0.144761	0.10252	-0.014719	0.27706	-0.007485	0.07149	0.00163	-0.095547	-0.02017	0.0889138	0.11333	-0.040024	0.02579	0.16011	0.168825	0.011788	-0.018706	-0.138041	0.041176	-0.055191	0.00219	0.068668	0.041086	-0.145924	0.063659	0.243528	-0.014662	-0.09466	0.041253	0.0302	0.182	-0.033751	0.07446	-0.0583981	0.113353	0.117319
chr10:69930075:C>T:+	-0.0489	0.136912	-0.123451	0.0582335	0.014144	0.02127	0.0648986	-0.0462	-0.05867	-0.049688	-0.060098	-0.0481218	0.0581039	0.10255	0.0565	-0.02669	0.036778	-0.019331	-0.02028	0.016105	-0.0261289	0.009109	0.0778158	-0.104373	-0.036308	-0.019834	0.01115	0.053628	0.021989	0.0587349	-0.08186	-0.02365	-0.003158	-0.026542	0.008312	0.024307	-0.056457	0.0112953	0.039576	0.086464	0.256407	-0.024329	0.119986	0.0635374	-0.114877	0.012123	-0.0341951	0.030942	0.11785
chr10:69930076:G>A:+	-0.07193	0.189083	-0.05792	0.006617	-0.078506	0.029565	0.095009	0.059444	0.12096	0.048507	0.063396	0.083501	0.054236	-0.059486	-0.05607	0.03997	-0.118739	-0.015412	-0.002426	0.023838	-0.0271138	0.0335629	-0.072447	-0.04151	0.116748	-0.025169	0.071837	0.029113	0.0350118	0.087048	0.0050722	-0.06295	0.083313	0.125087	-0.035346	-0.003848	0.000224	-0.090715	0.0694664	0.090645	0.024	0.130864	0.135223	-0.010009	0.107811	0.01466	0.015517	0.0619203	0.022876
chr10:69930083:A>C:+	-0.08953	-0.135196	0.033416	-0.0316	-0.085715	0.00946	-0.108795	0.01134	-0.152467	0.02119	0.14009	0.01977	-0.04483	-0.08377	-0.110128	-0.128716	0.08051	-0.108281	0.263348	-0.0027	-0.105043	-0.03793	0.19982	0.03248	-0.00169	-0.045502	0.200968	0.193793	-0.016591	-0.072825	-0.217855	-0.041244	0.10444	0.04422	-0.103339	-0.025726	-0.128382	0.21173	0.108569	-0.129251	-0.03924	0.153915	-0.06821	0.05861	-0.00104	-0.00147	-0.125665	0.020119	0.197294
chr10:69930099:C>T:+	-0.10867	0.474105	-0.198639	0.0848333	0.041038	0.05325	-0.035543	-0.036144	-0.186582	-0.06684	-0.113043	-0.05603	0.063707	-0.001746	0.134003	-0.120716	-0.001249	0.009132	-0.098972	0.005602	0.028747	-0.100122	-0.001787	0.026454	-0.019386	-0.02758	-0.134815	-0.093255	-0.0322673	-0.057673	0.042271	-0.014766	-0.061475	0.0034	0.12037	0.058171	0.002137	0.026787	0.000114	-0.037356	0.104188	-0.101819	0.28028	-0.072146	-0.230867	0.0066728	0.1306	-0.055914	0.0578113
chr10:69930102:C>T:+	-0.01166	-0.127593	0.057355	0.086939	0.057088	0.02971	0.150538	-0.06455	0.00895	0.01652	-0.03	-0.03156	0.097434	0.04866	0.019595	-0.0349612	-0.088204	0.15269	0.00963	0.010427	-0.107287	0.04466	0.089345	0.00388	0.031688	0.030433	-0.077952	0.053642	-0.032573	0.05834	-0.0487089	0.113212	0.00527	0.008583	0.094273	-0.006771	-0.106244	0.058641	-0.04819	-0.074593	0.0010466	0.00939	0.0303	-0.038044	0.07519	-0.0539705	-0.039248	0.065359	-0.036553
chr10:69930115:C>A:+	0.060836	0.0494452	0.00189	0.067966	0.03084	-0.04938	-0.018696	0.02253	0.113391	-0.05215	-0.08817	-0.04925	0.037743	0.071539	-0.340884	0.015586	-0.245784	-0.015166	-0.06413	-0.193038	-0.017991	-0.033952	-0.082659	0.05705	0.038253	0.004311	-0.048895	-0.01055	-0.066552	0.0727474	-0.073518	0.041247	-0.03814	-0.0022474	-0.024331	-0.182672	-0.0190355	-0.060155	-0.011311	0.0257818	-0.091698	-0.06178	-0.26691	-0.062402	0.11188	-0.048244	-0.051974	-0.313873	-0.382265
chr10:69937695:C>T:+	-0.005883	0.134133	-0.14554	-0.0337229	0.101671	-0.071933	0.0657568	-0.01257	-0.000512	0.098405	0.088527	0.100659	0.037982	0.079693	0.155092	-0.0391982	0.03023	0.024569	-0.082921	-0.024619	0.00725	0.101319	0.105973	0.027181	0.03984	-0.007413	-0.055525	0.119705	-0.028103	0.112705	-0.011999	0.046661	0.041431	0.00928	0.0862042	0.0210008	0.018632	0.0662605	-0.0537449	0.109064	0.09603	0.0443446	-0.028145	0.00055	-0.259257	-0.01446	0.047943	0.063707	0.0623842
chr10:69937715:C>A:+	-0.08031	0.154987	-0.135756	0.027381	-0.120936	-0.096927	-0.09661	-0.098076	0.041686	-0.234077	-0.123981	-0.213078	0.06208	-0.00299	-0.117391	-0.002346	-0.128498	0.038734	-0.137583	0.051111	0.045935	-0.12389	-0.069227	0.100847	0.0140156	0.093044	-0.0634074	-0.164006	0.04897	-0.065789	0.0256957	0.009281	-0.168054	0.150266	-0.0967	-0.105672	-0.024803	0.032492	-0.074892	-0.084909	3.1e-05	-0.160356	-0.101103	-0.059298	-0.028598	-0.116455	0.0462638	-0.10859	-0.170407
chr10:69937716:G>A:+	-0.043265	0.038569	0.115379	-0.115695	-0.048882	0.00699	-0.0358611	-0.02556	0.02258	0.05416	0.095861	0.05981	-0.07976	-0.05825	-0.055938	-0.0607936	0.006396	-0.08006	0.063583	0.005182	-0.013149	0.01845	-0.059817	-0.033817	0.070144	-0.073049	0.066468	0.090176	-0.0143812	-0.00693	-0.007699	-0.045956	0.031	0.077392	-0.116209	0.046532	0.080806	-0.06791	-0.107218	0.117682	0.04159	0.092228	-0.07025	-0.018861	0.01546	-0.0299098	-0.0557641	0.049716	-0.011964
chr10:69945647:A>T:+	0.07099	-0.077371	-0.005849	0.03112	0.02136	0.06642	0.073853	0.02626	0.014761	0.1482	0.132226	0.143	-0.09894	0.035054	0.198669	-0.07142	0.222346	0.011884	0.05171	-0.08989	0.018186	0.117653	0.10532	0.038725	0.014625	-0.035037	0.00364	0.059609	-0.051246	0.047396	-0.00897	0.057284	0.06778	0.00329214	0.010232	0.064314	-0.057894	-0.005148	0.03059	0.302777	-0.0491615	0.04901	0.11148	-0.00493	0.06075	-0.0674	-0.14214	0.015988	0.01599
chr10:69945655:C>A:+	-0.039146	-0.00161	0.0286806	0.05188	-0.146157	-0.04708	-0.03711	-0.082027	0.00017	-0.05474	-0.06709	-0.03055	-0.01171	0.035616	-0.056408	-0.01389	0.0236764	-0.02227	-0.00293	0.151367	-0.0415765	-0.01007	-0.09247	0.00052	-0.02071	0.032602	0.12395	0.0078	0.033285	-0.03404	0.159443	-0.04696	-0.05309	0.10832	-0.231101	-0.062443	0.0423698	-0.01812	0.01615	0.09338	-0.089296	-0.03677	-0.02512	-0.0298258	-0.00463	0.00633	0.01126	-0.03067	-0.04006
chr10:69945700:A>T:+	0.159594	-0.0188495	-0.179941	0.0535093	0.05573	0.36784	0.181657	0.25934	0.32143	0.125162	-0.060504	0.136275	0.24634	0.06395	0.143932	0.130451	0.014203	-0.11583	-0.130592	-0.195025	0.039942	0.138738	-0.045458	-0.160052	-0.087184	-0.109678	-0.241036	0.011117	-0.008544	0.169356	0.183158	0.102797	0.011751	-0.142089	0.243144	0.047705	0.0362283	0.007052	0.45829	-0.0999062	-0.0611272	-0.105678	0.25183	-0.31371	0.102913	-0.127048	0.088884	0.222506	0.051071
chr10:69945705:C>T:+	-0.09862	0.077272	-0.081979	0.02767	-0.0656169	0.02872	0.05413	0.01651	0.072632	0.03081	0.01694	0.02376	0.02334	0.09569	0.122544	0.0377	0.038546	0.07064	0.07342	-0.03446	-0.0173612	-0.015798	0.014062	-0.00624	0.064937	-0.03679	0.025362	-0.050728	-0.022399	0.265689	0.063558	-0.120321	0.08129	0.046745	0.07764	0.302198	-0.005406	-0.01457	0.02523	0.018154	0.130202	0.06448	0.16933	-0.00659	-0.03346	-0.01415	0.03603	0.143008	0.155461
chr10:70120518:G>A:-	0.053249	0.062614	0.027023	-0.084583	-0.02255	-0.00889	0.09586	0.00747	0.059472	-0.06138	-0.00825	-0.05523	-0.00382	0.124299	-0.030219	-0.127797	-0.116757	0.09723	0.071269	-0.06521	-0.048612	0.00978	0.003555	-0.010846	0.064042	-0.033361	-0.014707	0.10217	0.028041	0.083319	-0.045206	0.094766	-0.02838	0.108681	0.035219	0.041559	0.02317	0.014946	-0.01323	0.110219	0.038091	0.113369	-0.02343	-0.0332	0.00312	-0.137248	0.04138	0.043624	0.088882
chr10:70120579:G>A:-	0.027021	0.130556	-0.08104	-0.112764	-0.009541	-0.0872154	0.051117	0.012961	0.011483	0.123012	0.095287	0.102497	-0.041536	0.096669	0.009445	-0.0441737	0.055406	0.057547	0.006157	-0.0003	0.011717	0.0665324	0.032433	0.0080069	0.046009	-0.018961	0.065529	0.0859516	0.037215	0.224691	-0.049076	-0.017657	0.057539	0.0066962	0.03645	0.157231	0.0261962	-0.01092	-0.004839	0.0770859	0.04684	0.118164	0.25844	-0.005685	-0.101014	-0.05132	-0.028752	0.202841	0.122732
chr10:70120624:G>A:-	0.07218	0.039087	-0.043678	0.048083	0.04313	0.07979	0.070735	-0.01431	0.02954	-0.02243	-0.03726	0.00424	-4e-05	0.04679	-0.0196	-0.103019	-0.01035	0.129719	0.00707	-0.089186	0.02953	-0.07084	0.01671	0.02216	0.0788847	0.019926	-0.091767	0.03769	0.045537	-0.0171	-0.104681	0.133477	0.08314	0.078574	0.02672	0.00507	-0.097772	0.110391	0.01026	-0.024234	0.02132	0.07193	0.07134	0.000182	0.067483	-0.101266	-0.03492	0.033771	0.02323
chr10:70729292:A>G:+	0.000795	-0.042062	-0.07409	-0.037229	-0.061062	-0.142427	-0.013414	0.019362	0.0342806	0.0407	0.152736	0.08028	-0.05216	0.14268	0.155864	-0.0093	0.30199	0.033104	0.137042	0.069342	-0.017743	0.041746	0.100686	0.12712	-0.044962	0.036461	0.087108	0.153626	-0.070166	-0.402558	0.04777	0.045737	-0.133	-0.108577	0.04618	-0.006453	-0.02765	-0.0138292	0.06255	0.144258	0.237703	-0.02304	-0.148436	0.20708	-0.14719	0.064924	-0.1237	-0.091274	0.074056
chr10:70729307:A>T:+	0.038835	0.00985	-0.045924	-0.08208	0.09567	0.12734	0.096446	0.08851	0.114177	-0.01087	-0.02378	0.09785	-0.10845	-0.04636	0.062379	-0.051	0.009639	0.03308	0.060053	-0.0986938	-0.039917	0.01101	0.14396	-0.00354	-0.004777	-0.017479	-0.03947	0.05808	-0.062832	-0.00247	0.074828	0.08111	-0.05128	-0.067312	0.237828	0.048486	-0.030362	0.032768	-0.030619	-0.175288	0.103093	-0.03221	0.04447	0.082265	0.01644	0.00067	-0.17002	0.100573	0.074055
chr10:70729380:A>T:+	0.026944	-0.013241	0.106033	-0.01047	-0.000945	-0.003955	0.007561	-0.005381	-0.01008	0.02245	-0.0417	0.01999	-0.03316	-0.01909	-0.008495	-0.10072	0.01751	0.13477	0.06428	-0.008822	0.020414	0.108692	0.2261	-0.0212062	0.00321	-0.0084166	-0.00341	0.0447	-0.003142	0.051478	-0.03815	0.0558	0.00522	-0.008632	0.120601	0.00944	-0.004606	0.1594	0.038262	-0.013528	-0.094563	-0.02269	-0.038062	0.005868	-0.006905	-0.0758292	-0.01642	0.0258614	-0.045123
chr10:70885163:C>T:-	0.059406	0.41033	0.1055	-0.088375	-0.0670325	-0.0625221	0.057286	0.015578	0.02808	0.039447	0.10691	0.0019	-0.128184	-0.121577	-0.39869	-0.074728	-0.105988	0.01781	0.034403	0.056733	-0.07826	-0.024795	-0.04822	-0.0265967	0.108977	-0.0741362	0.160196	0.021116	0.059457	0.164945	-0.129876	-0.015889	0.050079	0.065945	-0.158463	0.0357212	-0.032211	-0.094546	-0.080841	-0.061289	0.036667	0.177251	0.014197	0.03641	0.177084	3.88e-07	-0.05097	-0.046995	-0.0788183
chr10:70885257:G>C:-	-0.017653	-0.0503038	-0.113791	0.0727433	-0.2156	-0.127117	-0.035756	-0.053263	-0.085519	-0.198072	-0.253783	-0.244107	0.060232	0.21551	0.074142	0.033515	-0.113401	0.00551	-0.104732	-0.048859	-0.115407	-0.01493	-0.04142	0.036393	-0.008326	0.138079	-0.186721	-0.151732	0.084639	-0.020953	0.016144	0.024373	-0.17443	0.0262137	0.08399	-0.0867241	-0.079878	0.013404	0.049557	-0.109904	0.051646	-0.199763	-0.02028	-0.103245	-0.058912	-0.077351	0.073413	-0.008348	-0.023675
chr10:71831821:A>G:-	-0.048097	-0.0644323	0.252468	-0.0248325	0.012372	-0.044939	-0.05882	0.124103	-0.036093	0.035219	0.162149	0.124572	-0.032542	-0.123136	-0.224244	-0.060276	-0.045441	-0.101081	0.180077	0.034896	-0.206105	-0.051261	0.002735	0.031456	-0.0666343	0.014152	0.204649	-0.113627	0.164369	-0.195947	-0.192811	-0.127625	0.115195	0.004528	-0.211983	0.031133	-0.021671	-0.017432	-0.007305	0.083477	-0.210908	0.170379	-0.011497	0.071479	0.116508	0.031701	-0.007106	-0.0692259	-0.046921
chr10:71831837:G>A:-	0.012649	0.082705	-0.234752	0.039947	0.061125	0.00417	-0.01155	-0.030508	0.054907	0.00028	-0.13132	-0.061708	0.121971	0.0903	0.237583	0.061595	0.022141	0.0580982	-0.124381	0.016621	0.00153	0.004773	0.03776	-0.10268	0.06262	-0.05786	-0.126324	0.0337961	-0.229031	0.25489	0.139195	0.09967	-0.03443	0.00422	0.16578	0.116585	0.164956	0.0407814	-0.0827	0.067408	0.163648	-0.06089	0.163507	-0.036769	-0.23065	0.0605061	0.166596	0.109852	0.07739
chr10:71831840:G>A:-	0.0197426	0.103991	-0.305186	0.082265	-0.043951	-0.00558	0.01445	0.01256	-0.018356	-0.02146	-0.146192	-0.00774	0.10559	0.115429	0.17286	0.0428	0.01297	-0.010059	-0.184594	0.00686	0.093217	-0.005313	-0.079543	-0.00725	0.00626	-0.069197	-0.115103	-0.000294	-0.185126	0.200711	0.164715	0.011227	-0.02703	-0.025519	0.07197	0.060378	0.080189	-0.08789	-0.007759	0.053826	0.105891	-0.0573	0.1627	-0.06637	-0.184818	-0.01197	0.244587	0.019108	0.0327382
chr10:71831856:T>C:-	0.185388	-0.004288	-0.28658	-0.000589	-0.065788	0.038676	-0.179155	0.0872671	0.069211	-0.164729	-0.177206	-0.0738677	0.054293	0.1652	0.11857	0.114372	0.08373	0.0080013	-0.153627	-0.0315	0.107704	0.052332	0.070381	0.041285	-0.124094	0.0273163	-0.114106	-0.034616	-0.02602	0.0301871	0.111678	0.103635	-0.1078	-0.153995	0.0762491	-0.030101	-0.115999	0.054502	-0.0398507	-0.001984	0.03679	-0.2352	-0.020957	0.094162	-0.031073	-0.023791	-0.061354	0.020429	-0.057346
chr10:71831868:A>G:-	0.000822	-0.23404	0.07743	0.09039	0.010328	0.009742	-0.042121	0.06207	-0.037583	-0.00159	0.049589	0.044831	0.049612	-0.018644	-0.087912	0.129728	-0.005369	-0.072246	0.011279	0.0129118	0.02489	-0.00615	0.04703	-0.003012	-0.099376	0.031232	0.03381	-0.117539	0.076367	-0.04929	-0.188245	0.01806	0.01657	-0.091972	0.01907	0.02115	-0.009721	0.023793	-0.0845281	-0.017025	-0.19839	0.022095	-0.03403	0.04101	0.100107	0.065441	0.0576214	-0.0166	-0.068262
chr10:71831874:C>T:-	-0.216959	-0.0463373	0.271331	-0.081419	0.019986	0.034359	-0.057052	0.048158	-0.221568	0.122829	0.146736	0.111033	-0.130312	-0.174622	-0.175458	-0.14451	0.08218	-0.145959	0.250767	0.030727	-0.115484	-0.01266	0.083843	-0.017455	-0.033472	0.010255	0.081355	-0.019429	0.068414	-0.088617	-0.095041	-0.323036	0.189735	0.00828	-0.112728	0.05964	0.127589	0.100233	-0.124893	0.03006	-0.150178	0.134803	-0.0438073	-0.070936	0.02616	0.00948	-0.138005	0.056345	-0.023859
chr10:71831881:C>T:-	-0.042256	0.179285	0.03928	-0.001914	0.028581	-0.0136772	-0.08022	0.027153	0.055905	0.0066645	0.048839	0.050892	0.050032	-0.075	-0.09121	0.0209984	-0.013661	0.115931	0.03141	0.03631	0.146276	0.048334	-0.019283	-0.0433323	0.149617	-0.017889	0.0642	0.170277	0.03658	0.012707	0.0426519	0.059656	-0.052802	0.108801	-0.00342	-0.038106	0.0243973	0.02447	-0.071858	0.022112	-0.09367	0.084092	-0.075959	0.100989	-0.006621	0.00796	-0.0136989	0.038475	0.0244476
chr10:71831882:G>A:-	-9.7e-05	0.0383654	0.00459	0.133047	-0.02226	-0.00784	0.144276	-0.055177	0.0803161	-0.0226	-0.07913	-0.04114	0.075286	0.08276	-0.02955	0.120634	-0.082542	0.0587445	-0.07315	0.031062	-0.01621	0.027333	-0.047924	-0.0454106	0.183671	-0.0710008	-0.1392	-0.01607	0.066169	0.074592	0.055585	0.046354	-0.07303	0.070183	0.0783625	0.006793	0.035047	-0.011549	0.020048	-0.0716327	-0.06091	-0.09705	-0.032106	-0.103759	0.00424	-0.07	-0.0035883	0.10669	-0.000837
chr10:71831887:C>A:-	-0.06922	0.032494	0.10493	-0.17482	0.00251	0.03636	0.1307	0.03451	0.08915	0.034845	-0.001046	0.062627	-0.353622	-0.005808	-0.16312	-0.16063	-0.252126	0.04856	0.0235986	0.0081	-0.008472	-0.01083	0.0344	0.036719	0.116422	-0.053084	0.03663	-0.026478	-0.029897	0.102921	-0.053783	-0.02261	0.05454	0.148963	-0.0194	0.009336	0.065171	0.05159	0.01969	-0.03297	0.065975	0.079906	0.01757	-0.019257	0.090342	-0.168621	-0.192922	0.103138	0.005713
chr10:71831891:G>A:-	-0.203504	0.63548	-0.264345	0.041845	0.016641	0.009306	-0.044018	0.005877	-0.153814	-0.029495	-0.129099	-0.064115	-0.12667	0.0225	0.236645	-0.21956	0.029943	0.042632	-0.174834	0.01111	0.063318	0.006843	-0.03687	0.0115731	0.005985	0.050637	-0.046852	-0.149741	-0.02076	3.48e-05	0.197917	-0.165586	-0.046357	0.0287004	0.132227	0.067977	0.095894	0.008671	0.0496182	0.042372	0.142945	-0.114785	0.150565	-0.04617	-0.34057	-0.090085	0.038967	-0.0675429	0.0302
chr10:71831901:A>C:-	-0.101803	-0.062109	-0.035839	0.077524	0.095118	-0.08881	-0.292455	-0.078	-0.20132	-0.215448	-0.183229	-0.138965	0.109128	0.0732075	0.15922	0.167401	0.07594	0.0486494	-0.0411252	0.064898	0.02137	-0.132059	0.081327	0.006253	-0.172628	0.022874	-0.206086	-0.171782	-0.0253403	-0.0466335	0.195657	-0.089142	-0.120119	-0.058398	0.361849	-0.018169	-0.007959	0.075536	-0.125397	0.019203	-0.036607	-0.199242	-0.181132	0.19726	-0.148228	0.26978	0.054778	0.042609	-0.023526
chr10:71831901:A>G:-	0.052542	-0.0084	0.126348	-0.108204	0.143021	0.02639	-0.0155379	0.050218	-0.029683	0.066089	0.080351	0.0516225	-0.077607	-0.0744045	-0.02661	0.120586	0.01692	0.0509204	0.0744188	-0.014331	-0.093341	-0.01459	0.077356	-0.000862	-0.055285	-0.060385	-0.001608	-0.023835	-0.00488	-0.006465	0.05783	0.035539	0.0209498	-0.020653	0.266594	0.025392	-0.011402	0.124822	-0.065597	-0.098605	-0.284835	0.014516	-0.0942654	0.157367	0.043558	0.2128	-0.027276	0.0753753	-0.0694882
chr10:71831931:G>A:-	0.041456	0.048856	-0.076956	-0.20863	-0.02033	0.10655	0.04904	0.02606	0.03137	0.02853	0.05239	-0.00655	-0.12973	0.180928	0.059208	-0.0649	0.050976	0.02737	-0.01146	0.248876	-0.025862	0.06949	0.09279	0.005	0.069	-0.00466	0.195379	0.11775	-0.0913648	0.12418	0.226441	-0.00184	0.00177	0.146801	0.050971	0.02125	0.005494	-0.01792	0.03502	0.016349	-0.039204	0.0656	0.0764	0.1972	0.01676	-0.09472	-0.07806	0.17221	0.057368
chr10:71831944:T>C:-	0.23622	-0.036846	0.097741	0.023771	-0.004809	-0.058424	-0.316124	-0.015388	-0.23192	-0.187733	-0.177148	-0.09283	0.07814	0.0799442	0.00463	0.085852	0.0533	0.096561	0.051587	0.081469	-0.07392	-0.090989	0.296979	0.060363	-0.05626	-0.0169957	-0.159109	-0.035467	0.048783	0.013273	0.015308	0.07137	-0.076636	-0.05426	0.059348	0.035989	0.008971	0.239804	-0.047502	0.097675	-0.0574394	-0.161022	-0.128993	0.079208	-0.110964	0.061987	0.058281	0.00159	0.0267428
chr10:71831955:G>A:-	0.01977	0.06167	0.0331549	0.133201	-0.0173	0.01978	0.088085	0.04948	0.052771	0.04537	-0.01645	0.05491	0.0544398	0.067976	-0.068629	0.037398	-0.114168	0.0400998	-0.0499765	-0.10212	-0.089121	0.07516	-0.030744	-0.038875	0.090737	-0.061007	-0.100663	0.000915	0.00906	0.037465	0.0217458	0.0747048	0.04381	0.107386	0.066501	0.010097	0.0468927	0.013059	0.00854	-0.0016478	-0.080433	0.014983	0.03918	-0.05116	0.071618	-0.115365	0.040343	0.023571	-0.094786
chr10:71831955:G>C:-	0.01823	-0.022433	-0.168476	0.089541	-0.158031	-0.10414	0.039045	0.05428	0.030551	-0.173575	-0.186669	-0.117115	0.105513	0.162087	0.03333	0.054962	-0.121697	-0.0617952	-0.100097	-0.08277	0.058937	0.03568	-0.017865	-0.002038	-0.01391	0.06226	-0.160232	-0.0628336	-0.042993	-0.207815	0.0596618	0.0929868	-0.14422	-0.0083	0.140391	-0.072351	0.0418437	0.05012	-0.01003	-0.0983118	0.034819	-0.131168	-0.06363	-0.05672	0.051848	-0.0774608	0.110159	0.006307	-0.014405
chr10:73016939:A>G:-	0.02963	-0.033397	0.0744	0.120407	0.01244	-0.00517	-0.0366	0.01661	-0.03202	-0.01389	-0.0259	-0.02762	0.201742	-0.05128	-0.08182	0.15989	-0.0501103	-0.015819	-0.00945	0.05235	-0.0289931	0.07125	-0.025538	-0.00865	-0.052331	-0.0321	-0.100872	-0.082439	-0.029218	-0.05993	0.042398	-0.08128	0.01045	-0.0648579	0.0221393	-0.04395	-0.063573	0.01057	-0.02773	-0.089924	-0.104241	-0.00529	-0.01388	-0.078941	-0.01521	0.122745	0.18128	-0.066791	0.028151
chr10:73243818:T>C:-	-0.01394	0.0416528	-0.176904	0.013283	-0.01707	-0.07516	-0.02197	-0.01413	0.003124	-0.03419	-0.13507	-0.00746	0.140349	0.068613	0.137092	0.157727	0.0370641	-0.090002	-0.144422	0.07099	0.0476105	0.148754	-0.173395	0.011176	-0.171139	-0.0057598	-0.167732	-0.16095	0.0415023	0.07145	0.204688	-0.133125	-0.04569	-0.045657	0.109359	0.089326	0.120962	-0.066915	0.038022	-0.0476315	0.0034	-0.12974	0.020155	-0.124262	-0.08228	-0.0788611	0.160342	0.0858713	-0.101954
chr10:73243821:G>A:-	0.0463165	-0.055931	-0.08057	0.091296	0.03082	0.107981	0.0649443	-0.016894	0.103289	0.02675	-0.029616	-0.040889	0.100251	0.115137	0.03376	0.038135	-0.081504	0.059863	-0.020538	-0.069641	-0.112139	0.134788	0.0899478	0.005008	0.110414	-0.02726	-0.069175	0.0093283	0.0408421	-0.021381	-0.248611	0.167543	0.051737	0.060348	0.072133	-0.034153	-0.066625	0.0944122	0.0979505	-0.100333	0.0755126	0.007172	-0.125165	-0.132464	0.010677	-0.122564	0.0271266	-0.0183915	0.0321092
chr10:73243844:T>G:-	-0.038756	-0.107637	0.085053	-0.048416	0.0855599	0.06144	0.02008	-0.01169	-0.123873	0.28499	0.253705	0.21244	-0.125108	-0.066203	0.0555234	-0.0473	0.12887	-0.060398	0.067484	0.07016	-0.054232	0.0511144	-0.005001	-0.043597	0.036214	-0.0782032	0.02055	0.142761	-0.0031	-0.140581	-0.070211	-0.01058	0.164203	0.036175	-0.065246	0.0191989	-0.074311	0.04878	0.04493	0.22281	-0.0535	0.070575	0.09163	-0.110095	0.05011	0.06314	-0.107822	-0.060309	-0.068031
chr10:73243869:C>T:-	-0.082388	0.087268	0.211122	0.01934	-0.00594	0.02376	-0.02491	0.0488	-0.051474	0.0871	0.0986239	0.09219	-0.00923	-0.09788	-0.191109	-0.067199	-0.135958	-0.03394	0.111934	0.03356	-0.153083	-0.039062	-0.066271	-0.06367	0.127583	-0.11636	0.132696	-0.044232	0.143131	0.14982	-0.190812	-0.07513	0.07695	0.11277	-0.153727	0.084688	0.05019	0.048324	-0.066974	0.066065	-0.148006	0.1389	0.0173	-0.04696	0.01396	0.05054	0.0510464	0.15812	-0.02849
chr10:73243871:C>T:-	0.088468	-0.204512	-0.090046	-0.03728	0.0717381	-0.108297	0.00466	-0.105614	0.0139518	0.126719	0.01412	0.107128	-0.00857	-0.04008	-0.0735059	-0.00095	0.004728	0.027762	0.0215	0.007249	0.032836	0.0907754	-0.101817	-0.022545	-0.0077186	-0.036925	-0.00168	-0.095417	-0.0187719	0.102412	0.04263	-0.008294	0.203404	0.003574	0.102342	0.051125	0.071732	-0.041484	-0.110278	0.099777	-0.063082	0.09765	-0.213331	-0.029297	0.066443	-0.148459	0.02688	-0.0410369	-0.025844
chr10:73243882:C>A:-	0.3099	0.162291	-0.01932	0.044181	0.072219	0.29213	0.27208	0.210032	0.36472	0.09051	-0.32168	0.050891	0.022632	0.06341	-0.01533	0.051821	-0.358521	-0.118574	-0.250596	-0.34055	0.094012	0.122021	-0.165336	-0.20021	-0.0506744	-0.068278	-0.43974	-0.08411	0.042019	0.136482	0.217865	0.02152	-0.011447	-0.115786	0.142723	-0.039152	0.195835	0.030256	0.31536	-0.158355	-0.158464	-0.180468	0.315863	-0.4281	0.1797	-0.29801	0.119395	-0.058487	-0.16899
chr10:73243889:T>G:-	-0.07797	-0.44692	0.223716	-0.048052	0.063271	0.24187	0.090216	0.113736	0.206778	0.166312	0.192146	0.17517	-0.144215	-0.047444	-0.122116	-0.180431	0.036172	-0.058042	0.266995	-0.009289	-0.02622	0.069604	0.056391	-0.043398	0.08327	-0.0636803	0.07155	0.23341	-0.016006	-0.027033	-0.225135	0.02941	0.14669	0.078115	-0.085975	0.029515	-0.16778	0.001005	0.26751	-0.102815	-0.094285	0.20881	0.04509	-0.001666	0.2722	-0.003566	-0.29065	0.115061	-0.024061
chr10:73243890:C>T:-	0.022449	-0.00632	-0.02266	-0.0266	0.104791	0.09371	0.02384	0.061298	0.0194489	0.03731	0.02685	0.08281	-0.07574	-0.09054	-0.04107	-0.09254	-0.041363	-0.0450348	0.1034	-0.03119	0.01681	-0.009335	-0.09938	0.015076	0.120697	-0.016654	-0.03483	-0.08017	0.070058	0.00768	-0.03156	-0.021	0.23444	0.08836	-0.02891	0.0650676	0.01957	-0.079623	0.168384	0.006696	0.04404	0.1819	0.0673653	-0.0814822	0.07117	-0.091121	-0.03094	-0.051139	-0.124341
chr10:73243908:C>T:-	-0.051984	-0.035525	-0.068665	0.02594	0.060735	-0.03751	-0.03026	0.037213	0.00522	0.08202	0.06541	0.02502	-0.03207	-0.134435	-0.105176	-0.0101	0.01273	-0.036528	0.00244	-0.02403	0.121364	0.023496	-0.299212	-0.077924	0.134996	-0.055183	-0.03031	0.00762	-0.030468	0.020559	0.01554	-0.045835	0.03616	0.118018	-0.002171	0.023531	0.100447	-0.23403	0.053983	-0.017189	0.0979372	0.19084	-0.017657	-0.00378	0.056269	-0.01347	-0.02604	-0.037153	-0.193267
chr10:73243914:T>C:-	0.069543	0.105823	-0.0406858	0.00815	-0.045407	0.012021	0.134207	-0.0129606	0.045692	-0.0528152	-0.039122	-0.0569464	0.01627	0.127906	0.097584	0.02685	0.136178	0.065187	-0.039167	0.063956	0.0220187	0.0359532	0.145094	0.075769	-0.028131	0.005064	-0.006253	0.011472	0.042612	-0.05122	0.100477	0.099105	-0.103093	-0.035854	0.128082	-0.009329	0.003812	0.086818	-0.0026	0.00868	0.0248	-0.064526	-0.0121457	0.101808	0.004993	0.081389	0.064944	-0.009492	0.032864
chr10:73243932:G>T:-	-0.084547	0.010868	-0.04017	0.078563	-0.194097	-0.0719005	-0.077407	-0.176323	-0.049851	0.02831	0.05261	-0.128167	-0.03397	0.06016	0.234326	0.013	0.236243	-0.42396	-0.023144	0.207897	-0.015396	0.0037215	-0.201949	0.031339	0.087745	0.0243462	0.091156	0.090325	0.0398442	0.015514	0.142937	-0.05057	0.022406	0.104819	-0.154216	0.0255276	0.04909	-0.10036	-0.017618	0.52069	0.075707	0.050182	0.01519	0.0392917	-0.055874	0.04823	0.05436	0.018477	-0.0477
chr10:73243935:A>G:-	-0.153939	-0.016022	0.225793	0.103386	-0.0178	-0.08508	-0.07576	-0.05661	-0.089742	-0.04363	-0.02787	-0.07888	0.08142	-0.090591	-0.1256	0.14431	-0.107727	-0.133995	0.00191	-0.04029	-0.2609	-0.09475	-0.192613	0.049765	-0.056347	-0.007324	-0.014339	-0.09798	0.045652	-0.074414	0.00947	-0.200883	-0.03459	-0.00193	-0.107652	-0.030488	0.086362	-0.097689	-0.04915	0.08474	-0.0050041	0.02031	-0.13388	-0.100051	-0.053178	0.112335	0.11721	-0.082289	-0.07863
chr10:73243956:A>G:-	-0.040864	0.016829	0.044471	-0.0396865	-0.13288	-0.039931	0.021773	0.092915	0.143545	-0.03837	0.02697	0.04549	-0.008238	-0.03697	-0.00587	0.04174	0.08019	0.126457	-6e-05	0.09056	-0.00440507	-0.00044	0.089312	0.051593	-0.00772	-0.018012	0.07808	0.022194	0.034748	0.069763	0.006346	0.009736	-0.095056	0.035245	-0.053057	0.012704	-0.09228	0.033331	0.002386	0.0343	-0.015218	0.039451	-0.150205	0.14126	0.110386	0.03427	-0.0189684	0.095477	-0.072904
chr10:73243959:G>A:-	0.0521802	-0.026521	0.054891	0.12461	0.094877	0.153806	0.093527	-0.039187	0.054866	-0.05752	-0.215248	-0.08961	0.115244	0.057619	0.024549	0.124708	-0.193575	0.032736	-0.153965	-0.0843003	-0.0710882	0.038808	-0.090034	-0.035592	-0.034134	0.044997	-0.299689	-0.106599	0.0246342	-0.049104	0.0800801	0.117652	-0.10856	-0.096194	0.166971	-0.085658	0.103639	0.030652	0.186237	-0.136961	-0.062701	-0.109525	0.109613	-0.26131	-0.019239	-0.043263	0.078859	0.023629	-0.097845
chr10:73243960:C>A:-	0.137554	0.037519	0.10046	0.02098	0.225304	0.40928	0.000898	0.19223	0.052347	0.103991	-0.09728	0.083564	0.05422	-0.074405	0.21411	0.061916	-0.03001	0.050343	-0.007656	-0.191847	0.003302	0.0853387	0.045473	-0.117955	-0.106814	-0.0224789	-0.217215	0.0580398	-0.093458	0.049977	0.04145	0.065721	-0.007439	-0.180066	0.20234	0.052585	-0.025398	0.144411	0.221757	-0.085604	-0.01199	0.002758	0.33548	-0.22685	0.097351	-0.011824	0.075351	0.062304	-0.00668
chr10:73842437:C>T:-	-0.0268223	-0.025037	0.03968	0.029711	0.098433	0.133491	0.091833	-0.021657	-0.016198	-0.09283	-0.06858	-0.07113	0.01578	0.101993	-0.123619	-0.062176	-0.069661	0.149137	-0.02684	0.106581	-0.0043	-0.067609	0.010418	0.018799	0.11996	0.046424	-0.09232	0.04431	-0.0183501	-0.003866	-0.188868	0.142739	-0.06557	0.137058	-0.026912	-0.024469	0.015307	0.058237	0.0345643	-0.04285	-0.0515198	0.01276	0.0136169	-0.031931	-0.0176175	-0.02592	-0.005763	0.0716663	-0.0049982
chr10:73842451:C>A:-	0.04919	-0.152994	0.07396	-0.196363	0.031732	0.0524	0.063827	0.059893	0.02286	0.134738	0.09144	0.146332	-0.3414	-0.02596	-0.10363	-0.3785	0.016328	0.067321	0.142314	-0.02375	-0.090595	0.054399	0.199375	-0.022996	0.075616	-0.080197	0.04312	-0.002919	-0.0038563	-0.0707583	-0.04748	-0.00065	0.171307	0.096718	-0.01398	0.0237818	-0.055272	0.105469	0.00454	-0.006474	-0.144749	0.138609	0.01368	-0.004523	0.093457	-0.159191	-0.213477	-0.036448	0.087132
chr10:73842480:A>T:-	-0.127492	0.06211	-0.042571	-0.059608	-0.077936	-0.177332	0.030654	-0.170193	-0.05078	-0.059325	-0.01603	-0.117744	-0.03828	0.124582	-0.136607	0.10968	-0.03657	0.0388361	-0.081566	0.27297	0.045937	-0.113357	-0.110429	0.028313	0.0975433	-0.036476	0.134267	-0.0026	6.3e-05	-0.04516	-0.267794	-0.051459	-0.0305663	0.086832	-0.175183	-0.043985	0.092693	-0.064756	-0.120599	0.26914	-0.272148	0.026904	-0.097799	-0.071599	-0.062904	0.026856	0.126061	-0.160139	-0.097611
chr10:73842505:C>G:-	-0.017816	8.4e-05	0.194702	-0.150376	0.074947	0.200446	0.03958	0.1155	0.169388	0.14543	0.1752	0.15605	-0.155597	-0.147954	-0.176036	-0.10185	-0.089911	-0.03716	0.382097	-0.120006	-0.16405	0.049064	0.032192	-0.073269	-0.0741452	0.007348	0.190311	0.06341	0.076571	-0.005911	-0.141425	-0.118774	0.276339	0.0445564	-0.0919992	-0.158027	0.093332	0.080733	0.212949	0.136086	-0.193854	0.09447	-0.07046	-0.04877	0.217314	-0.05831	-0.168888	-0.024532	-0.0352
chr10:73842531:G>A:-	0.028316	0.010698	-0.188427	0.122642	0.132313	-0.061895	-0.06613	0.006345	0.0897864	-0.00841	-0.043252	0.01229	0.078013	-0.005246	0.153288	0.109694	-0.079059	0.051244	-0.121035	-0.056622	-0.107152	0.050956	0.055015	0.0314106	-0.0803241	-0.0551583	-0.145196	-0.070933	0.099172	0.149986	-0.014083	0.019538	-0.159239	-0.02556	0.0415975	-0.063614	-0.039297	0.085668	0.005962	-0.082853	0.143632	-0.130754	0.049137	-0.0568598	0.004133	-0.008041	0.052046	-0.057515	-0.101657
chr10:7705079:A>T:+	-0.011028	0.0454	0.131195	0.006587	-0.178329	0.004051	-0.04497	-0.0222237	-0.108149	0.002102	0.135702	-0.0914359	0.138519	0.082912	-0.001234	0.119607	0.172611	-0.09022	0.051595	0.1217	-0.144473	0.00709	0.19961	0.02249	0.06547	-0.005068	0.218173	0.171038	0.161842	-0.04382	-0.06381	-0.117933	-0.030943	0.02994	-0.131734	-0.054567	-0.107604	0.259464	-0.0921199	0.02775	-0.19079	0.02188	-0.116596	0.07344	0.127406	0.110384	0.021164	0.04037	0.120398
chr10:77983900:C>T:-	0.08531	0.01866	0.276954	-0.102287	0.03035	0.036834	0.034147	0.083836	-0.00466	0.05389	0.05013	0.08435	-0.03631	-0.03934	-0.22194	-0.0719037	-0.114053	-0.0352767	0.14507	-0.04682	-0.033615	0.08236	-0.08016	-0.0295551	0.06735	-0.076196	0.278589	0.058918	0.022043	0.0609	-0.03391	-0.038584	0.025279	-0.01148	-0.13193	0.099761	-0.059941	-0.054659	0.0027867	0.03147	0.01758	0.098104	-0.00642	-0.174241	0.282363	-0.086353	-0.00868	0.013955	-0.085609
chr10:77983943:G>A:-	-0.264103	0.34811	-0.230918	0.133283	-0.012855	-0.04637	0.124559	-0.05307	-0.06838	-0.00222	-0.003737	-0.01434	0.08505	0.0523	0.145557	-0.03201	-0.005504	0.007723	-0.01199	0.07265	-0.040664	-0.03117	-0.068835	0.02138	0.055455	0.025641	0.0396713	-0.00132	0.0136799	0.167501	0.07194	-0.250486	-0.00075	0.024519	0.07875	0.0606306	0.004554	-0.015461	-0.03143	0.02696	0.262201	-0.01687	0.07797	-0.00482	-0.14579	-0.05497	0.09566	0.044831	0.10253
chr10:77983944:T>C:-	-0.028796	0.106988	-0.132763	0.092019	-0.035538	0.01476	-0.05568	0.00253	0.01982	-0.01609	-0.03204	0.01745	0.07028	-0.01922	0.026221	0.06524	0.157425	-0.01952	-0.05186	0.00877	0.057094	0.021368	0.160331	0.05536	-0.147395	0.09331	0.009387	0.175758	-0.009535	-0.01992	0.017092	0.05552	-0.01856	-0.084564	0.11103	-0.04618	-0.180268	-0.000833	0.06913	-0.079483	0.196672	-0.06884	0.01527	0.08438	0.03489	0.02096	-0.03031	-0.078986	-0.078637
chr10:77983957:T>C:-	-0.063043	-0.1248	-0.033742	0.00822763	-0.03695	-0.12706	0.169574	-0.157487	-0.077442	-0.168219	-0.074864	-0.066224	-0.0005397	0.0774031	0.028659	-0.074546	0.03581	0.00104	0.010252	0.01916	0.123932	-0.125702	0.0313805	0.037087	-0.002311	-0.005829	0.014148	0.083684	-0.0087545	-0.072311	-0.003438	-0.054	-0.126057	-0.029217	-0.026522	0.0219138	-0.066673	-0.0286145	-0.007976	0.05196	-0.017326	-0.019709	-0.065165	0.01934	-0.104197	0.00273	-0.002912	-0.011615	0.0988961
chr10:77983961:C>T:-	-0.11225	-0.0545664	0.145057	0.042267	0.047483	0.04862	-0.013178	-0.02428	0.00119	0.001	0.109712	-0.05361	-0.176104	-0.144648	-0.168964	-0.24932	-0.095739	0.0458353	0.063946	-0.072054	0.0169241	-0.166084	0.082284	0.042509	0.0629154	0.04967	0.097793	0.053789	0.0095011	-0.08794	-0.215064	-0.12971	0.03269	0.123864	-0.145857	-0.20172	-0.055682	1.1e-05	-0.062567	-0.104493	0.0724688	0.04437	-0.117039	0.134705	-0.02836	0.0168821	-0.12308	-0.054488	0.031389
chr10:77983974:G>A:-	-0.283249	0.012201	-0.165147	0.028654	0.03612	0.14022	-0.0242664	0.058918	-0.07864	-0.02228	-0.105588	-0.013122	0.036009	0.104951	-0.004159	-0.176034	0.00561	0.092688	-0.067627	0.011361	-0.020457	-0.001945	0.003353	0.061178	0.012948	0.085118	-0.077506	-0.016619	-0.053851	-0.060136	0.0334074	-0.214734	-0.08701	0.063865	0.109215	0.031593	0.0298301	0.001076	0.050057	-0.01945	-0.042178	-0.100556	0.179952	-0.063854	-0.12949	-0.181302	-0.042653	0.030532	0.105965
chr10:77983976:C>T:-	0.12103	-0.010982	0.063774	0.095506	-0.100903	0.254248	0.023285	0.166753	0.14823	-0.051375	-0.0548982	-0.078128	-0.028988	-0.0038739	-0.0734838	-0.085189	-0.199011	-0.23515	-0.009953	-0.011864	0.009849	-0.058546	-0.35238	-0.09434	0.200609	-0.096269	0.031343	-0.005592	0.0637613	0.067823	0.0314332	0.13896	-0.064345	0.148438	-0.142318	8.9e-05	0.068363	-0.139483	0.10974	0.00351	-0.025573	0.093957	0.169713	-0.157643	0.280144	-0.154456	0.02864	-0.082191	-0.138062
chr10:77983998:A>T:-	0.007015	0.033238	0.048384	0.161663	-0.250318	-0.077109	0.00067	0.01833	0.016705	-0.334464	-0.281093	-0.240814	0.197575	0.053398	-0.032073	0.0751192	-0.14297	0.123097	-0.079449	0.03381	0.014224	-0.423278	-0.13188	-0.004942	-0.01222	0.058355	-0.120352	-0.128945	0.041673	-0.01397	0.0692	0.0474	-0.102363	0.00724	-0.23968	-0.077751	0.055591	-0.12675	0.0226255	-0.09464	0.054672	-0.119024	-0.047741	-0.036819	0.053782	-0.03979	0.210386	-0.00724	-0.0484446
chr10:77983999:A>G:-	0.081902	-0.064392	0.23027	0.134506	0.184762	0.05486	-0.04459	0.07049	-0.004527	0.030233	0.034255	-0.005935	0.30462	-0.055914	-0.04178	0.205208	0.004096	-0.010987	0.041563	0.043345	-0.043316	0.024573	0.0287	0.033871	-0.03251	-0.024515	-0.084693	-0.0348	0.032416	0.048319	-0.36295	0.148078	0.0273652	-0.059613	0.13522	0.018776	-0.0785	0.015777	0.026693	-0.02259	-0.154568	-0.105333	-0.0057667	-0.01955	-0.013065	0.20206	0.143479	0.064591	0.0230149
chr10:77984006:C>T:-	-0.024291	-0.050276	-0.00046	-0.005433	-0.04979	0.0641	-0.0461702	-0.019308	-0.002179	0.01605	-0.0198001	-0.081017	0.031735	-0.04023	-0.120411	-0.093273	-0.057138	0.087447	-0.032226	0.01212	-0.035583	-0.063567	-0.0206962	0.034048	0.086668	-0.07233	0.00974	0.0299335	0.0631402	0.097057	-0.114372	0.035578	-0.00319198	0.151687	-0.11867	-0.0067614	-0.0179683	0.016629	0.00249	-0.00834	0.0072464	0.0691908	0.01795	-0.018924	0.100844	-0.0681942	-0.0509936	0.0303276	-0.023293
chr10:77984007:G>A:-	0.002349	-0.0101658	-0.176987	0.0155486	-0.0044	0.01997	0.123565	0.005692	0.081372	0.063972	-0.040996	-0.025874	0.0290606	0.115305	0.085454	-0.068182	-0.037343	-0.005314	-0.0943472	-0.11566	0.00304	0.068276	-0.00401	-0.015774	0.0275416	-0.014464	-0.06789	0.0065834	0.021316	0.118754	-0.027021	0.034399	0.0737754	-0.010359	0.07541	0.0494082	0.090028	-0.009676	0.01436	0.140082	-0.0226047	0.039684	-0.00673	-0.051997	-0.029824	-0.117211	0.141825	-0.025308	-0.0243351
chr10:77984017:A>T:-	0.0103999	0.0560847	0.05546	-0.02796	0.00683	-0.08865	-0.054852	-0.119767	-0.029864	-0.08479	0.04043	-0.01938	-0.00266	-0.04315	-0.13432	0.028508	-0.077017	0.075835	-0.01196	0.158344	0.012723	-0.014093	0.019201	-0.01077	-0.0192209	0.083347	0.03232	0.044561	-0.0611208	0.041101	0.055974	0.010736	-0.02353	0.036117	0.00105	-0.08427	0.099281	-0.04635	-0.159848	0.023593	-0.07449	-0.05052	-0.11629	0.124199	-0.00607	0.09243	0.057655	-0.041959	-0.089653
chr10:77984042:C>T:-	-0.23425	-0.0331852	0.02888	-0.013065	-0.015016	0.102158	0.010697	0.027211	0.191203	0.066782	0.00786	0.01673	-0.036021	-0.076548	0.022789	-0.01188	-0.111047	-0.231189	-0.01073	-0.174668	-0.126562	0.094709	-0.116031	-0.015763	0.054076	-0.10716	-0.028865	-0.075729	0.100181	0.00526	0.085506	0.01217	0.00144	0.077993	-0.078497	0.016557	0.145635	-0.013332	0.105207	-0.046138	0.0370659	0.0911201	0.125028	-0.083148	0.200162	-0.247574	-0.035353	-0.014088	-0.030412
chr10:80504809:T>A:+	-0.0227069	0.025863	0.02443	-0.020742	-0.033092	-0.154943	-0.22899	-0.081381	-0.0698917	-0.0236345	0.044301	-0.025171	-0.0122892	0.089363	-0.113625	0.060143	-0.002361	-0.033313	0.012818	0.23094	0.01949	0.0778285	0.02886	0.093762	-0.037502	-0.006587	0.128959	-0.0362111	0.111267	-0.065031	-0.11185	-0.040176	-0.02082	0.01532	-0.051282	-0.095108	-0.051445	-0.050766	-0.098402	0.167073	0.026958	-0.078864	-0.124217	0.113115	-0.107261	0.051161	-0.006649	-0.057058	0.0321232
chr10:85916260:A>C:-	-0.15118	0.028929	-0.07277	0.0203253	-0.04548	-0.0741	-0.15862	-0.107231	-0.198316	-0.162881	-0.014158	-0.137486	-0.0174627	-0.018899	-0.05781	0.038777	0.0296297	-0.019888	0.0572951	0.0566	0.00516	-0.0958	0.01459	0.117511	0.007052	0.048956	-0.0012	-0.005987	-0.088636	-0.141434	-0.031677	-0.09018	-0.042851	-0.03837	-0.02271	-0.113081	-0.118495	0.0001	-0.09041	0.102225	0.212553	-0.030158	-0.05525	0.05379	-0.37503	0.096458	0.035404	-0.0261628	0.021672
chr10:87053399:T>C:-	0.024591	0.119915	-0.130248	0.071023	-0.00583	-0.03023	0.00367	-0.038204	0.04919	-0.0375	-0.149508	-0.06933	0.107135	0.151545	0.100908	0.132746	-0.0543697	-0.0652699	-0.0709517	0.05566	0.067828	0.14546	-0.118396	0.001086	-0.100878	0.0249	-0.145343	-0.133742	-0.052487	-0.058534	0.160907	-0.043031	-0.119336	-0.034533	0.142833	0.015528	0.0504791	-0.000728	0.092391	-0.138193	-0.0302579	-0.157636	0.0593	-0.113908	0.021688	-0.050661	0.077714	-0.108321	-0.113874
chr10:88739993:C>T:+	0.120438	0.007851	-0.397774	-0.048451	-0.321799	0.0274804	0.0667093	0.009978	0.183691	-0.185579	-0.140492	-0.132796	0.018609	0.073968	0.3179	-0.065375	0.23074	-0.0015	-0.151532	0.0033076	0.213397	-0.412242	0.054285	-0.0132953	0.065406	0.00938736	-0.310295	0.035314	0.048562	0.072311	0.215203	0.048317	0.009669	0.077323	-0.221536	0.039117	-0.052545	0.064497	0.120671	0.099522	0.218478	0.146386	0.079128	-0.030545	-0.01179	-0.18484	0.0488202	0.034226	0.0924274
chr10:90915526:T>A:-	-0.114425	-0.00067	-0.01618	-0.015048	0.02561	0.02884	0.274185	0.01727	-0.004234	0.075815	0.0919412	0.016768	-0.00385	-0.008526	-0.08931	-0.01754	0.01999	-0.181252	0.035424	-0.00241	0.0610198	0.0169339	0.08526	-0.02717	0.0272	-0.0264791	0.104773	0.11045	0.0131604	0.006522	-0.145383	-0.179371	0.0269686	0.02407	-0.02019	-0.024874	-0.043745	0.026504	-0.05474	0.08511	-0.0588185	0.002137	0.079337	0.0196769	-0.0976538	-0.03703	0.034705	-0.044699	0.142776
chr10:90915528:G>T:-	0.027899	0.04414	-0.014475	-0.08679	-0.028841	0.127228	0.184119	0.028352	0.102865	0.00383	-0.03892	0.01869	-0.15072	0.078685	0.32842	-0.146014	0.06994	0.02934	-0.0749	-0.05267	-0.008327	0.049033	-0.09253	-0.107946	0.10157	-0.063892	-0.0423	0.06733	-0.028318	0.11059	0.09887	0.073936	0.071516	0.02337	0.08473	0.091613	-0.002539	-0.11284	0.0607761	0.219126	0.112989	0.0207457	0.119835	0.008479	0.064779	-0.073079	-0.204061	0.19497	0.136684
chr10:90915537:A>G:-	-0.0713167	-0.060652	0.311716	0.009996	0.117157	0.080712	-0.052942	-0.006717	-0.166446	0.011888	0.108766	0.0248926	-0.10317	-0.0227536	-0.259701	0.017465	-0.086007	-0.011541	0.153041	-0.044986	-0.090839	-0.038568	0.02688	0.059553	0.0628197	0.060368	0.056495	0.113599	0.0072205	0.005173	0.259568	-0.054431	0.03258	0.004924	-0.009054	-0.0330765	0.027283	-0.0681758	-0.036232	-0.041635	-0.1703	0.05321	-0.03083	0.141079	-0.02664	0.162523	-0.052665	-0.0364057	0.0724529
chr10:90915552:G>T:-	0.031614	0.027434	-0.04506	0.021383	-0.126263	-0.014484	0.05683	-0.044663	0.073543	0.0287058	-0.087691	-0.0502852	0.039575	0.097329	0.00859	0.077309	0.0168	-0.41923	-0.102738	0.219659	0.0535151	-0.0255747	-0.300474	0.0497406	0.02078	0.0151379	-0.089226	0.026504	0.056855	0.04541	0.097255	0.1094	-0.110216	0.022393	-0.227126	0.124884	0.052891	-0.223989	0.049186	0.231284	0.013809	-0.079801	0.3019	-0.124093	0.01304	-0.134386	0.06838	0.243155	0.233176
chr10:90915554:T>C:-	0.230002	-0.25212	-0.258894	0.011317	0.03728	0.112029	-0.061416	0.091988	0.031464	0.0974147	-0.0274136	0.0663862	0.035839	0.03321	0.284483	0.134616	0.20614	-0.020919	-0.026674	0.10965	0.01219	0.122387	0.060619	0.024221	-0.149576	0.038962	-0.11978	0.062348	0.044327	0.040558	0.223911	0.23077	-0.029472	-0.06426	0.096701	0.05987	0.004149	0.017761	0.0919753	0.03561	-0.113081	-0.13008	0.03299	-0.039457	0.0526	-0.0214201	-0.019708	0.26142	0.29525
chr10:90915564:C>G:-	0.090065	0.023908	-0.02167	-0.213442	0.162111	0.233912	-0.039967	0.22344	0.040156	0.202647	0.164205	0.205485	-0.186228	-0.0554376	0.096448	-0.081128	0.186556	-0.012383	0.181707	-0.118616	-0.05682	0.103824	0.066259	-0.091646	-0.0618	-0.001468	0.05948	0.144189	-0.0257615	0.306904	-0.0267704	-0.071013	0.243289	-0.01544	-0.036568	0.0633104	0.0312619	0.0232472	0.210875	0.088874	0.004164	0.247	0.091697	-0.084001	0.155644	0.032562	-0.085291	-0.056439	0.053378
chr10:90915570:A>G:-	0.0470187	-0.002753	0.07455	0.028167	0.073908	-0.00858	0.0264966	0.046372	-0.005449	0.048183	0.0752654	0.050473	0.031398	-0.08857	-0.12899	0.019354	-0.115451	-0.084131	0.01555	-0.116337	0.0679034	0.036655	-0.007038	0.018978	-0.118904	-0.022565	0.013345	-0.136494	0.111495	-0.184954	-0.195775	-0.042329	0.026212	-0.064819	-0.0360375	-0.031065	-0.005626	-0.0279972	0.046728	-0.162238	-0.383497	0.01209	-0.151436	-0.132384	0.250179	-0.069702	-0.049916	-0.0264146	0.011654
chr10:90915571:T>C:-	0.0909	-0.028629	-0.0721	0.04079	0.043391	-0.02756	0.019614	0.042891	0.0334867	-0.0840297	-0.152279	-0.042885	0.086563	0.07423	0.09004	0.103993	-0.089347	-0.02297	0.071	-0.220624	0.115756	0.107291	0.043895	0.099531	-0.199053	0.108734	-0.190573	-0.002514	-0.302891	0.001611	0.07004	0.117011	-0.048714	-0.19369	0.39566	-0.0478817	0.017006	0.059175	0.133768	-0.223884	0.04951	-0.13202	-0.0799709	-0.016227	-0.00109	0.0245772	0.024254	-0.111853	-0.06353
chr10:90915572:A>G:-	0.04332	-0.00276	0.291996	-0.104008	0.084015	0.020189	-0.084375	0.098678	-0.025675	0.011932	0.021571	0.0131853	-0.065786	-0.074173	-0.31032	0.157406	-0.27769	-0.104395	0.125487	-0.135195	-0.181251	0.05502	0.0361047	-0.019735	-0.140435	-0.0268154	0.006052	-0.017145	0.0204989	0.00234	-0.371112	-0.014819	0.0052172	-0.158338	0.253211	-0.014851	0.024916	-0.046451	-0.057258	-0.140019	-0.210116	-0.043553	-0.092176	0.016076	0.10784	0.084135	0.00192	-0.061273	-0.014511
chr10:90915573:C>T:-	0.0392663	-0.01573	0.222635	-0.03792	-0.104801	-0.05361	0.02049	0.090058	0.07367	-0.0392333	-0.0218547	-0.0636216	0.007945	-0.02397	-0.239799	0.0207	-0.138187	0.01024	0.058949	0.031742	0.026619	0.057682	-0.112539	-0.085191	-0.04282	-0.05585	0.053139	-0.0718965	0.022103	0.07118	-0.11124	0.029981	-0.047489	0.07468	-0.03163	0.047393	-0.049275	-0.037471	-0.001993	-0.02635	-0.04272	0.030546	0.02875	-0.01324	0.274847	-0.00788	-0.040843	0.04774	0.009611
chr10:90915574:A>G:-	-0.021044	-0.44331	0.07259	0.094569	0.05887	-0.022359	-0.06405	0.072197	-0.06636	0.056948	-0.0172762	0.0144796	-0.0253152	-0.080173	-0.195317	0.11946	-0.097811	-0.073282	-0.078381	-0.073635	0.060313	0.02542	-0.026969	0.006945	-0.077976	0.016586	-0.0401617	-0.141204	0.053763	-0.200833	-0.51553	-0.059311	-0.106038	-0.093464	0.0777	-0.039499	-0.068156	0.009739	-0.0813613	-0.123871	-0.215565	-0.06487	-0.0843	-0.08129	0.187356	-0.02315	0.021603	-0.129861	-0.046272
chr10:90915581:G>T:-	-0.0724701	-0.002831	0.04296	0.053935	-0.05352	-0.00381	0.035772	-0.151198	-0.073872	-0.13918	-0.08477	-0.13463	0.100367	0.027359	-0.196137	-0.00367	-0.206086	0.011617	-0.0119	-0.015234	0.048365	-0.0655	0.050498	0.025971	0.028162	-0.050996	-0.106198	-0.037421	0.040199	-0.04862	-0.13288	0.00797	-0.06371	0.079508	0.034065	-0.050717	-0.048071	0.030705	-0.009455	-0.306111	-0.117677	-0.01224	0.006145	-0.0543503	0.086297	-0.06353	0.078381	-0.015848	0.0196495
chr10:90915586:C>T:-	0.001371	0.0505282	0.05352	-0.000938	-0.01236	-0.02971	0.007882	0.02448	0.0995206	0.0409	-0.06209	-0.01149	-0.017429	-0.09975	-0.019712	-0.0166237	-0.126687	0.0135531	-0.06403	-0.01845	-0.0646373	0.033162	-0.066147	-0.029102	0.0231388	0.035044	-0.033988	-0.00059	0.0266838	0.036743	0.01142	-0.03586	-0.0839	0.11931	0.0389799	-0.037023	0.062772	0.036972	-0.057822	-0.013106	-0.01039	-0.02937	0.03418	-0.010542	0.03634	-0.075604	-0.03145	-0.110173	-0.202212
chr10:90915596:T>C:-	-0.121305	-0.109063	-0.111089	0.005771	0.1142	-0.193998	-0.10213	-0.154614	-0.281246	-0.02002	-0.06674	-0.052188	0.03777	-0.00226	0.01751	0.020146	0.028848	0.217377	-0.084647	-0.04635	0.02433	-0.0169182	0.07136	0.052182	-0.098066	0.053776	-0.108517	-0.14347	0.02935	-0.144537	0.03173	-0.171855	-0.0564812	-0.124786	0.164583	-0.080727	-0.048521	0.0789214	-0.040827	-0.10442	-0.07667	-0.163824	-0.138748	-0.044146	-0.301213	0.0910819	0.06352	-0.177803	0.027128
chr10:90915598:T>C:-	0.100275	-0.006136	-0.23524	-0.031441	0.0681913	0.088899	0.00518	0.030651	0.004785	0.018378	-0.060799	0.0376807	-0.028754	0.011202	0.125958	0.0270024	0.075567	0.07893	-0.205141	-0.016532	0.148072	-0.005815	0.120594	-0.015707	-0.111236	0.040927	-0.128481	0.109234	-0.0610056	0.075991	0.064342	0.097857	0.041356	-0.098959	0.227344	0.025978	-0.014321	0.069061	0.072186	-0.040853	0.02932	-0.147442	0.08729	0.051322	0.00721	0.0986522	-0.077881	0.003753	0.022797
chr10:90915600:G>A:-	0.096337	0.0195937	-0.155417	0.077498	0.018851	0.10197	0.01352	0.06366	0.058092	-0.05265	-0.139836	-0.00554	0.099051	0.051491	0.084684	-0.0695	-0.098903	0.096107	-0.107785	-0.0669437	0.181049	-0.01254	-0.029439	0.003991	0.081276	0.030722	-0.144313	-0.00923	0.070637	-0.01692	0.0446554	0.132754	-0.0127	-0.049678	0.088852	0.028887	-0.007547	5.6e-05	0.071823	-0.029039	0.025375	-0.07659	0.0217	-0.138362	0.03595	-0.111659	-0.0423	-0.056843	-0.036295
chr10:90915607:A>C:-	-0.009992	-0.41972	0.011096	0.107743	-0.063708	-0.08398	-0.006383	-0.09884	-0.0863	-0.159674	-0.144553	-0.169364	0.120091	0.136471	0.052552	0.02498	0.0025854	0.2236	-0.061308	0.06287	-0.030962	-0.097533	0.001594	0.113359	-0.121808	0.01803	-0.053249	-0.111544	0.013081	-0.241225	0.059463	0.086991	-0.339224	-0.000786	0.0437483	-0.120908	-0.068801	-0.03054	-0.12953	-0.07244	0.018531	-0.193494	-0.19449	0.10862	0.07053	0.02369	0.04595	0.007123	0.0479005
chr10:90915615:C>G:-	0.0909257	0.081014	0.161456	-0.0677951	0.122768	0.143394	-0.0242681	0.143633	0.001136	0.126501	0.0928656	0.145941	-0.106665	-0.08843	-0.01604	0.052647	0.04078	0.012228	0.161909	-0.038735	-0.049593	0.059756	-0.04768	-0.085914	-0.04664	-0.11188	0.077097	-0.0579196	0.052387	0.16647	-0.047239	-0.085895	0.178053	-0.044201	0.02793	0.108062	-0.0179845	-0.022518	-0.009247	0.031069	-0.07449	0.182207	0.176489	-0.114093	0.21293	0.040543	-0.029422	0.029775	0.043959
chr10:90915628:G>A:-	-0.03598	-0.099161	-0.034309	-0.09609	0.118615	0.06523	-0.0127112	-0.03428	-0.01257	0.07997	0.03476	0.00837	-0.11985	-0.01041	0.03111	-0.170936	-0.02379	-0.0530569	0.0701	-0.175731	0.102591	0.0407	0.02356	0.02872	-0.073816	0.127582	-0.02828	0.00647	0.006049	-0.14804	-0.115733	-0.074301	0.04492	-0.09846	-0.072821	-0.070151	-0.0678256	0.021608	0.149869	-0.081855	0.00715	0.06697	0.04013	-0.187362	-0.02226	-0.070321	-0.16975	-0.096689	0.05344
chr10:90915644:A>G:-	-0.026643	0.0383934	-0.00409	-0.076808	0.106399	-0.040857	-0.126041	0.005678	-0.056684	0.0955161	0.116433	0.054741	-0.109692	-0.174866	-0.0198569	0.0871697	0.079049	-0.058439	0.00319	0.011392	0.056839	0.211961	0.0340027	0.023444	-0.065338	-0.064844	0.197028	-0.023614	-0.0104461	0.075246	-0.0320081	-0.0858677	-0.0909065	-0.149971	-0.034601	-0.010979	0.015295	-0.141574	-0.032538	0.0296986	-0.003474	0.00887	-0.105468	0.126609	-0.033158	0.102428	-0.102607	0.017745	-0.059124
chr10:90915645:G>T:-	-0.080586	0.0924092	-0.104242	0.045956	-0.131932	-0.12775	0.01059	-0.119413	0.03716	-0.194211	-0.219719	-0.174973	0.018587	0.048877	-0.05037	0.003839	-0.104625	0.011234	-0.10948	-0.00756	0.010987	-0.157104	-0.0908439	-0.036443	0.016688	-0.001788	-0.059802	-0.129881	-0.0089109	0.0201	0.161138	-0.044704	-0.09382	0.158734	-0.2766	-0.073004	0.074269	-0.083299	-0.046303	-0.012933	0.060569	-0.151175	-0.00828	-0.09678	-0.01017	-0.112416	0.019514	-0.063095	-0.050498
chr10:90915651:C>T:-	0.02878	0.047479	0.021	-0.035242	-0.0291	-0.0461	0.08193	-0.074334	0.03376	-0.03416	-0.05456	-0.0451	0.03489	0.0055085	-0.114952	-0.00837	-0.100384	0.021199	-0.01123	-0.04477	0.234569	-0.05186	-0.025185	-0.036884	0.095043	-0.056001	0.012659	-0.128111	0.046391	-0.00185	-0.21061	0.124903	-0.03705	0.071128	-0.023621	-0.062674	-0.0353843	-0.050058	-0.0377	0.017526	-0.120593	0.01824	-0.03834	-0.0125	0.08902	-0.129805	-0.05104	0.081559	-0.000491
chr10:93625583:C>T:+	-0.06905	0.144418	-0.11108	0.053698	-0.037632	-0.053322	0.002838	-0.099038	-0.0289	-0.01063	0.05734	-0.01319	0.018162	0.045996	0.0407297	-0.142189	0.061289	-0.087428	-0.02582	0.0100555	-0.03283	0.072935	-0.0546118	0.034546	0.012389	0.000659	-0.000862	-0.018445	-0.030297	0.134129	0.279562	-0.096191	0.0084	0.0670108	-0.0610069	0.115837	0.008	-0.012011	0.017545	0.036292	0.052889	0.051505	0.257719	0.037444	-0.072283	-0.010022	0.0319543	0.0757065	0.0435979
chr10:94344825:A>G:-	-0.017536	-0.0210469	-0.01986	0.246441	0.0415191	0.037	-0.04819	0.031702	0.02527	0.101191	0.02395	0.06914	0.315239	-0.041811	0.028853	0.200721	0.037167	-0.086455	-0.02606	-0.075857	0.211922	0.0252432	0.014884	-0.017363	-0.065127	-0.023655	-0.060527	-0.04329	0.082049	0.08476	0.08904	-0.06257	0.03657	-0.091039	0.037199	0.043712	-0.033431	0.073147	0.051397	-0.044872	-0.10987	-0.02685	0.05874	-0.160421	-0.01415	0.123433	0.165958	0.00027	-0.002165
chr10:94344838:T>C:-	0.00847	-0.001704	-0.201073	0.003252	0.101619	0.07771	-0.0553	0.10708	-0.08942	0.12862	0.00795	0.07066	0.026896	0.00259	0.231337	0.04404	0.178674	-0.050499	-0.05039	-0.06197	0.11975	0.144635	0.092978	0.01793	-0.193123	0.00675	-0.0889511	-0.085707	0.015539	0.01612	0.06494	-0.055493	-0.00876	-0.142011	0.40103	0.039588	-0.045879	0.088913	0.01877	-0.05039	-0.029869	-0.08138	0.10916	0.01397	-0.1044	0.122502	0.07142	-0.072854	-0.054873
chr10:94344845:C>T:-	-0.36303	-0.066576	0.114995	-0.11737	-0.038008	-0.10869	-0.080717	-0.071516	-0.054426	0.10314	0.236444	0.032712	-0.08744	-0.107948	-0.135051	-0.03494	-0.07703	-0.07164	0.0904206	-0.01524	-0.08411	-0.064668	-0.162848	-0.0521016	0.068922	0.0073535	0.167618	-0.10968	-0.0065043	-0.036025	-0.135143	-0.263982	0.01807	0.124129	-0.183239	-0.005627	0.0462854	-0.058611	-0.170836	0.095028	0.051107	0.255445	-0.08716	0.004481	0.096269	-0.04639	-0.07709	-0.036306	-0.064429
chr10:94344862:T>C:-	0.038946	0.0807504	-0.001518	0.038196	0.02136	-0.030366	-0.154808	0.117677	-0.024357	-0.012213	-0.062954	0.058963	0.123094	0.05436	0.101933	0.129879	0.06808	-0.03745	-0.056642	0.02038	-0.31741	0.062719	0.10411	-0.015561	-0.03306	0.0155615	-0.098711	-0.06492	-0.0234412	0.013521	0.131923	-0.0537877	-0.04766	-0.106832	-0.074863	0.01187	0.015539	0.19075	0.027054	-0.0334468	0.002136	-0.08846	0.00316	-0.11949	-0.042403	0.068071	0.159547	0.0353575	0.02378
chr10:94344876:T>A:-	-0.02689	0.128674	-0.13719	0.01946	-0.07708	0.07139	0.13349	0.02698	0.181699	0.01334	0.00409	-0.00281	0.01826	0.02757	0.19024	-0.00226	0.061204	0.0187652	-0.03493	0.02055	0.01537	-0.00861	-0.008106	-0.044255	0.06138	0.012629	-0.0169	0.103656	-0.120776	0.079134	0.09986	-0.02026	-0.01613	0.0643521	-0.084942	-0.010129	0.062462	-0.0246868	0.070542	0.034126	0.126923	0.02768	0.095224	0.103499	-0.1044	-0.023557	-0.02128	0.067988	0.002262
chr10:94344877:C>T:-	-0.06995	0.00213	-0.01784	0.02258	0.0118274	0.013947	0.05765	0.035338	0.0733262	0.0362	0.03419	0.04213	-0.04206	-0.047834	-0.01398	-0.06545	-0.0147	0.0485827	-0.065	0.039615	0.00766	-0.0422721	-0.362378	-0.036678	0.113011	-0.048736	0.03734	-0.14906	0.074602	-0.059614	-0.02396	-0.084369	0.095428	0.112238	-0.05924	0.026259	0.044718	-0.360029	0.015943	0.0277823	0.10459	0.13955	0.089537	0.062683	0.08839	0.0252444	-0.00802	0.008189	-0.011502
chr10:94344896:C>T:-	0.0064039	0.129748	0.014165	0.003805	-0.046221	0.076504	-0.06776	0.014175	0.126476	0.0574667	0.066846	0.0493176	-0.046547	-0.0028597	-0.162916	-0.0173458	-0.141359	-0.028231	0.0561182	0.00816	-0.080196	0.117227	-0.005157	-0.0159055	0.125049	-0.124817	0.05243	0.06826	0.017819	0.204492	0.0338793	0.050034	0.048514	0.091853	-0.07611	0.0441961	0.009975	0.007923	0.022998	-0.19185	0.110467	0.267892	0.06328	0.068965	0.124198	0.016734	-0.029384	0.077973	-0.056076
chr10:94344908:T>G:-	0.05602	-0.138479	0.135666	-0.084723	0.10944	0.071291	0.069933	0.090682	-0.041903	0.12145	0.16377	0.16717	-0.20638	-0.159624	-0.0877185	-0.131517	-0.000907	0.010167	0.124507	-0.154761	-0.206368	0.11672	0.0502186	0.047861	-0.119932	-0.00959	0.169535	0.00213	-0.054235	-0.23869	-0.13083	-0.0047001	0.1356	-0.052937	-0.041599	0.005578	0.0456617	0.074616	0.0320734	-0.040337	-0.10232	0.157718	0.132773	-0.105085	0.222181	-0.051163	-0.081953	-0.041099	0.027365
chr10:94344941:T>C:-	0.07116	-0.019705	-0.262304	0.01628	-0.02427	0.12275	0.09108	0.065794	-0.01784	0.02636	0.06117	0.04914	-0.02956	0.115869	0.186748	-0.03974	0.122899	0.03655	0.03949	0.01161	0.032689	0.05398	0.163523	-0.02041	0.022517	0.052839	-0.047562	0.07565	-0.078832	-0.00167	0.0223434	0.07442	0.04211	-0.110936	0.15909	0.06283	-0.0201847	0.00287	0.00591	-0.004663	0.082879	0.0286	0.07443	0.031719	-0.177215	0.00263	0.0074	-0.08218	0.081973
chr10:94344953:C>T:-	-0.077706	-0.06468	0.317763	0.12895	-0.0821953	-0.03519	-0.01368	-0.00118	0.005	0.02645	0.00178	0.06265	-0.00613	-0.153883	-0.173578	-0.00687	-0.0972456	-0.05651	0.06841	-0.02447	-0.0865365	0.00141	-0.10093	-0.04373	0.04563	0.023942	0.158589	-0.04806	0.169434	-0.02976	-0.135436	-0.05224	0.092052	0.12932	-0.249101	-0.013963	0.0210158	0.01275	-0.02733	0.03526	-0.103086	0.07382	-0.05456	-0.045033	0.263927	0.01646	-0.00718	0.02039	-0.03879
chr10:94344967:C>T:-	-0.009584	-0.086375	0.0216	0.087505	-0.08026	0.05586	-0.00011	0.01847	0.003077	-0.07944	0.03083	-0.01401	0.024976	0.002475	-0.161424	-0.0111	0.003323	0.058002	-0.055897	0.097354	0.113135	-0.01417	0.0174586	-0.042329	0.032074	0.000878	0.034697	0.023334	0.0379	-0.01276	-0.213888	0.113086	-0.03074	0.124673	-0.281023	0.004054	-0.0756799	0.043237	-9.1e-05	0.028471	-0.174841	-0.00572	-0.03027	-0.01551	0.106286	-0.03166	-0.023426	0.042685	-0.000197
chr10:96335855:C>T:+	-0.194267	0.64052	-0.16702	0.0989842	-0.0473143	-0.00647	-0.004729	-0.00102	-0.165219	-0.0712072	-0.127703	-0.082904	0.061475	0.04646	0.17138	-0.116733	-0.02301	0.018203	-0.147838	0.018787	0.010159	-0.052869	-0.03865	0.006199	0.009922	0.016512	-0.140725	-0.105884	-0.0678283	0.10078	0.153159	-0.104915	-0.062153	0.010953	0.12886	0.029301	0.117842	0.021151	0.018956	0.080512	0.12836	-0.075329	0.145761	-0.080974	-0.300507	-0.061974	0.182466	-0.0372614	-0.061963
chr10:96335856:G>A:+	-0.016647	0.454566	0.14843	0.028689	-0.055579	-0.07191	-0.035237	-0.087722	0.029671	0.047772	0.05992	0.0566798	-0.073731	-0.110223	-0.44593	-0.065527	-0.150943	0.018409	0.0277409	0.140628	-0.11332	-0.028919	-0.104199	-0.0570992	0.13704	-0.070213	0.191206	-0.114585	0.0621833	0.215461	-0.0607629	-0.039835	0.044532	0.172848	-0.208248	0.029399	0.0539675	-0.039041	-0.0547966	0.050222	-0.06409	0.153611	0.0375003	0.0140648	0.092361	0.042563	0.039502	0.006681	-0.078677
chr10:96335879:T>A:+	-0.094476	-0.02993	-0.02652	0.042405	-0.09153	-0.06093	-0.017003	0.04151	-0.065557	-0.07349	-0.04721	-0.08665	0.075761	-0.0217	-0.05871	0.086901	-0.010496	-0.164128	-0.0258	0.00337	0.0537281	-0.118908	0.021204	0.008017	-0.010952	0.003739	-0.009612	0.006716	-0.0915475	-0.08445	0.011884	-0.052996	-0.07939	-0.063072	-0.010816	-0.034265	0.0537214	-0.0605	-0.0891322	-0.038809	-0.005419	0.00015	-0.00075	0.008861	-0.03812	-0.0290554	0.040183	0.010223	-0.037046
chr10:96335893:G>A:+	-0.36303	-0.066576	0.114995	-0.11737	-0.038008	-0.10869	-0.080717	-0.071516	-0.054426	0.10314	0.236444	0.032712	-0.08744	-0.107948	-0.135051	-0.03494	-0.07703	-0.07164	0.0904206	-0.01524	-0.08411	-0.064668	-0.162848	-0.0521016	0.068922	0.0073535	0.167618	-0.10968	-0.0065043	-0.036025	-0.135143	-0.263982	0.01807	0.124129	-0.183239	-0.005627	0.0462854	-0.058611	-0.170836	0.095028	0.051107	0.255445	-0.08716	0.004481	0.096269	-0.04639	-0.07709	-0.036306	-0.064429
chr10:96335905:C>A:+	-0.04553	0.0472366	-0.06912	0.16973	0.00493	-0.07653	-0.008542	-0.06284	0.022386	-0.10706	-0.194903	-0.11299	0.183014	-0.00613	-0.074821	0.11138	-0.271701	0.045594	-0.259838	-0.105168	0.10084	-0.070423	-0.233547	-0.0321214	0.013333	0.045255	-0.301312	-0.279411	-0.001297	-0.079783	0.166701	0.0504937	-0.07445	-0.014343	0.138978	-0.022071	0.0789089	-0.043394	-0.01461	-0.032385	-0.066282	-0.14697	-0.109202	-0.147607	-0.07521	-0.137815	0.266565	-0.157422	-0.2526
chr10:96335909:C>T:+	0.05518	-0.015666	-0.0126	0.012266	0.005736	0.058663	0.0882942	0.03651	0.000797	0.17737	0.04964	0.12459	0.040338	0.072144	0.106508	0.006661	-0.069014	0.056793	-0.02534	-0.0545	-0.087292	0.198076	0.042462	0.042672	0.107325	-0.050914	-0.12715	0.060015	-0.013834	0.104709	-0.002185	0.12213	-0.01544	-0.01936	0.126887	0.082014	-0.017704	0.030676	-0.013251	0.043803	0.0921	-0.02706	0.09413	-0.052861	-0.010704	-0.04204	0.00406	0.040103	-0.054182
chr10:96335910:G>A:+	0.05025	0.025664	-0.03259	0.0203447	0.101058	0.092021	-0.0093479	0.006307	0.02851	0.126532	0.021919	0.125457	-0.010335	-0.093406	0.0215797	0.101372	0.028557	0.035119	0.041856	-0.020778	-0.100743	-0.0012643	0.0165108	-0.0104131	0.057126	-0.0291005	-0.008346	0.034319	-0.02358	0.172887	0.0171379	-0.00648	0.058775	0.013803	0.0127339	-0.058443	0.0710449	0.001996	-0.076827	-0.00042	0.010687	-0.0542443	0.067953	-0.0490662	-0.00541	-0.020845	0.023302	-0.057284	-0.005709
chr10:96335919:C>T:+	0.0666479	-0.006404	-0.298051	0.150113	0.053452	0.01316	0.097079	-0.082231	0.137794	-0.06463	-0.150455	-0.071357	0.134433	-0.01159	0.052471	0.058458	-0.179383	0.0202029	-0.182169	-0.177995	0.105237	0.074686	-0.0154379	0.02243	0.007388	-0.0246435	-0.288204	-0.0169896	-0.0252074	-0.054997	0.121823	0.098569	-0.094304	-0.019631	0.176802	-0.042861	-0.027137	0.059344	0.137573	-0.304102	-0.206784	-0.127756	0.124139	-0.124161	0.103518	-0.129022	0.071331	-0.042623	-0.1271
chr10:96335924:C>T:+	-0.052542	0.0084	-0.126348	0.108204	-0.143021	-0.02639	0.0155379	-0.050218	0.029683	-0.066089	-0.080351	-0.0516225	0.077607	0.0744045	0.02661	-0.120586	-0.01692	-0.0509204	-0.0744188	0.014331	0.093341	0.01459	-0.077356	0.000862	0.055285	0.060385	0.001608	0.023835	0.00488	0.006465	-0.05783	-0.035539	-0.0209498	0.020653	-0.266594	-0.025392	0.011402	-0.124822	0.065597	0.098605	0.284835	-0.014516	0.0942654	-0.157367	-0.043558	-0.2128	0.027276	-0.0753753	0.0694882
chr10:96335930:C>A:+	-0.0743276	0.081927	-0.15813	-0.04343	-0.050281	-0.01628	-0.05181	-0.02424	0.02456	-0.04949	-0.12491	-0.03817	-0.0195	0.0962	0.165119	-0.09379	-0.046126	-0.081639	-0.10092	-0.0652	-0.047236	-0.051631	-0.117274	-0.03808	0.1162	-0.04787	-0.154096	-0.049409	-0.008159	0.255477	0.08535	-0.00381	0.06855	0.0608455	-0.02104	0.05919	0.24419	-0.0403559	0.01724	0.082277	0.074322	0.0192	0.08043	-0.177035	0.0163	-0.09902	0.13726	0.071594	0.106532
chr10:96335936:A>G:+	0.223042	0.00768	-0.249055	-0.04429	-0.040603	0.00222	0.02606	0.04238	0.275632	-0.07915	-0.08854	-0.10924	0.0622	0.09702	0.145907	0.11301	-0.02704	0.03667	-0.20745	-0.05318	0.048351	-0.00740388	0.05642	0.066049	-0.111041	0.00617	-0.090628	0.08655	-0.099318	-0.002777	-0.02413	0.252506	-0.24118	-0.0987305	0.07615	-0.098848	0.008384	0.02198	0.165221	-0.117424	0.02021	-0.21179	0.041065	-0.026542	0.02571	0.00307	0.03633	0.057132	0.041635
chr10:96335939:A>T:+	0.38754	0.0651367	-0.193167	-0.172202	0.01574	0.179723	0.107416	0.23767	0.29348	0.09148	0.054118	0.08944	-0.278366	0.0261781	0.233792	-0.26448	0.0574542	0.178806	-0.014686	-0.01118	0.0720823	0.16439	0.146917	-0.013225	0.021712	-0.0425334	-0.020306	0.10415	-0.065691	0.02522	0.023551	0.373119	0.079851	-0.075504	0.124451	0.053124	0.070339	0.076686	0.06278	0.00438	0.0584881	0.085848	0.172686	-0.03125	-0.046709	-0.123539	-0.194353	0.038604	0.044132
chr10:96335998:G>A:+	0.01674	-0.002062	0.217698	-0.045478	0.08185	-0.02358	0.12482	-0.0628	-0.09196	-0.04789	-0.198116	-0.09116	-0.0468	0.03787	-0.160939	-0.019488	-0.17388	-0.079521	-0.089749	-0.10757	0.007626	0.00392	-0.149604	-0.1084	-0.040255	-0.005432	-0.07243	-0.105418	0.175177	-0.01981	0.00133	-0.096049	0.05154	-0.106075	-0.088399	-0.0167708	0.121922	0.0114288	-0.09879	-0.02562	-0.08118	-0.0478917	0.01576	-0.152	0.06667	-0.04327	0.10309	-0.021269	-0.003197
chr10:97235197:C>T:-	-0.11749	0.0423546	0.122352	-0.126507	0.025129	0.01781	-0.05352	-0.089416	-0.03952	0.035848	0.155458	0.041427	-0.249117	-0.27054	-0.337045	-0.261207	-0.111858	0.002587	0.146002	0.03238	-0.0837594	-0.08431	-0.061158	0.008	0.109764	0.014106	0.171093	0.02254	0.008325	-0.04372	-0.36419	-0.04934	0.09457	0.162584	-0.275315	-0.129018	-0.02043	-0.06235	-0.06632	-0.095834	-0.145475	0.196527	-0.05888	0.028548	0.0939	-0.03604	-0.268199	-0.024122	-0.0221917
chr10:97235281:C>T:-	0.02376	0.149977	-0.028482	-0.11126	-0.042913	0.02888	-0.13891	0.06971	0.02885	0.00353	0.01667	-0.00586	-0.08919	-0.068758	-0.0598449	-0.0791	-0.216517	-0.00181	0.083522	-0.08671	-0.129987	-0.01911	-0.113372	-0.09335	0.044077	-0.056839	-0.017632	-0.195858	-0.087864	0.154761	-0.0983819	-0.064924	0.10435	0.04376	-0.080776	0.049427	0.0759768	-0.084193	-0.024087	0.014178	-0.0144	0.15945	0.05841	-0.13208	0.10894	-0.08681	-0.03374	0.0454655	-0.035644
chr10:97235310:A>G:-	0.25301	-0.019822	0.003451	0.0777	0.158856	-0.112718	-0.29596	-0.089439	-0.103264	0.000212	-0.030016	-0.021564	0.03643	-0.104429	-0.290634	0.118293	-0.177053	0.00598	-0.011132	0.0135	0.024045	-0.0126217	0.04133	0.096272	-0.00813	-0.000617	-0.071251	-0.095804	-0.0196694	-0.104254	-0.08812	0.255462	-0.050093	-0.079183	0.107296	-0.106591	0.030063	0.029759	-0.0533896	-0.32683	-0.170422	-0.0453395	-0.05308	-0.00514	-0.016545	0.157545	0.058	-0.153137	-0.159529
chr10:97396196:C>A:-	0.192177	0.00892	0.04668	-0.1004	0.05445	0.10571	0.031636	0.09543	0.161151	0.10772	0.0506	0.11083	-0.10659	-0.09884	-0.13246	-0.285326	-0.227647	0.077108	-0.054073	-0.10505	0.021084	0.081655	0.00357	-0.15472	-0.000378	-0.147786	-0.125236	-0.031037	0.119195	0.0145978	-0.06967	-0.01928	0.01135	-0.107654	-0.04525	0.031675	0.100384	0.02686	0.039323	-0.046317	-0.16721	0.00565	0.108432	-0.19426	0.06023	-0.19971	-0.0935	0.077487	0.035296
chr10:97460691:G>A:-	0.01937	0.109097	-0.07828	0.008546	-0.015359	0.08132	0.110086	-0.008952	0.123184	0.055052	-0.01786	0.0195332	0.066486	0.002678	0.154415	0.01449	0.076373	0.043359	-0.032698	-8.6e-05	-0.012204	-0.045057	0.028766	-0.07455	0.095242	-0.050335	-0.03886	0.096179	-0.0600763	0.171013	0.30543	0.08177	0.0424091	-0.035135	0.00805	0.113995	-0.048747	0.015461	-0.00205	-0.025134	0.279522	-0.000119	0.237516	0.02179	-0.226046	-0.00571	0.01637	0.156964	0.0612563
chr10:97460798:C>T:-	0.000336	0.0675402	0.0284824	-0.008225	0.070447	0.198482	-0.022483	0.040921	0.07243	-0.0448244	-0.167134	-0.020085	-0.044093	-0.202313	-0.042131	-0.009442	-0.077592	0.0404755	-0.037587	-0.139817	0.088948	-0.053312	-0.008443	-0.088317	-0.000592	-0.032067	-0.0689992	-0.093757	-0.0193927	0.411044	0.011731	-0.00083	0.133781	0.058893	-0.0690357	0.021774	0.105769	0.108656	-0.049883	-0.226713	-0.0036415	-0.050444	0.155747	-0.125387	0.0827	-0.076335	0.0321386	0.069987	0.071624
chr10:97469621:G>A:-	-0.037364	0.006804	-0.10664	0.096215	-0.114902	0.01719	0.185184	-0.076632	0.067084	-0.06265	-0.06919	-0.073274	0.058578	0.08437	0.04054	-0.143465	-0.04867	-0.00883	-0.03243	-0.06185	-0.038747	-0.108654	0.009503	-0.024931	0.048337	-0.008738	-0.038329	0.015081	0.0145332	0.052132	-0.02994	0.012316	-0.05552	0.0776193	-0.061523	0.064956	-0.032854	0.01222	0.014727	-0.00098	0.16549	-0.05479	0.2544	0.00816	0.02911	-0.122715	-0.064518	0.117314	-0.034722
chr10:97469628:T>G:-	-0.10378	-0.057827	0.098882	-0.099148	0.14761	0.138356	-0.078784	0.034714	0.061707	0.075247	0.166908	0.046576	-0.181907	-0.134548	0.00343	-0.158849	-0.01539	0.438357	0.162482	-0.3512	-0.104346	0.07545	0.379748	0.018844	-0.051556	0.029177	0.076855	0.029279	-0.0399854	-0.107063	-0.193369	-0.08804	0.122745	-0.040044	0.111999	-0.232147	-0.038876	0.299742	0.0529837	-0.47292	-0.132209	0.118061	-0.3382	0.132288	0.10092	0.132329	-0.130032	-0.191348	-0.231758
chr10:97469629:A>T:-	0.241709	-0.03078	-0.003081	0.01894	0.160475	0.00579	0.029894	0.010763	0.22567	-0.005591	0.00195	-0.034256	-0.04208	-0.0541227	0.106411	0.10648	-0.01916	0.366714	-0.166955	-0.03068	-0.0524621	0.10336	-0.06532	-0.0464367	-0.01086	-0.0172418	-0.051169	-0.06349	-0.033584	0.011669	0.00469	0.247277	0.000189	-0.03261	0.21667	0.015328	-0.061406	-0.0678	-0.0225838	-0.00522	0.01775	-0.029162	-0.060989	0.270432	-0.0361	0.170777	-0.00717	0.0504768	-0.103099
chr10:97469630:T>A:-	0.082095	-0.004804	-0.221436	-0.018942	0.006705	0.109234	0.0814662	0.088235	0.28618	0.077029	0.02642	0.049341	-0.058774	0.0483444	0.07703	-0.22976	0.02985	0.07554	-0.01145	-0.166746	0.0506705	0.006771	0.17164	-0.0258849	-0.00378	-0.015564	-0.044206	0.068695	0.0508899	0.020784	-0.01389	0.191016	0.048713	-0.00818	-0.06274	0.0109986	-0.003649	0.193957	0.094111	0.002509	0.018468	0.116004	0.127018	0.02921	0.080666	-0.175525	-0.109786	0.021524	-0.028035
chr10:97469637:G>A:-	0.03145	0.058256	-0.066977	-0.0521357	-0.08094	-0.06972	0.00673	-0.009037	0.013548	0.0276	0.0118	0.078179	-0.037288	0.136257	0.180754	-0.194843	0.0992024	0.100272	0.003345	0.021169	-0.039141	-0.01542	0.102527	0.000414	0.028325	-0.01431	0.078068	-0.164835	-0.032372	0.01171	-0.255607	0.04849	0.04626	-0.030068	-0.140507	0.02748	0.04491	0.094317	-0.046511	0.204704	0.18801	-0.00118	0.04205	0.00924	-0.0893112	-0.090191	-0.106736	0.0856547	0.019738
chr10:97469653:C>T:-	0.030507	0.031194	-0.01403	0.00445	0.056552	0.04629	-0.114503	0.03158	0.114449	0.049553	0.074851	0.022838	0.029928	-0.057212	-0.130211	-0.0182043	-0.013306	0.059298	0.04394	0.058525	-0.047281	-0.00664	-0.076557	-0.015746	0.096765	-0.056823	-0.005409	0.097362	-0.08613	-0.03389	0.0288114	0.086133	0.013433	0.11083	0.0394224	-0.0398835	0.08201	-0.070536	0.00655	-0.054295	-0.133895	0.028534	-0.077394	0.0552272	-0.00641	0.025	-0.044035	-0.0351063	-0.004784
chr10:97469654:G>A:-	-0.060682	0.0241434	-0.00626	0.02177	0.01575	0.0227	-0.0472651	-0.01619	-0.015465	0.06037	-0.00737	-0.00893	-0.021106	0.105222	-0.019596	-0.178315	-0.128674	-0.047806	-0.080234	-0.12438	-0.000269	0.160273	-0.0254053	0.057276	0.0122498	-0.0298115	-0.112886	0.077564	0.0002715	-0.110821	-0.081984	-0.02347	0.01253	0.039961	0.043061	-0.105903	0.070593	0.0730467	0.024227	-0.0108671	-0.07259	-0.04872	-0.116404	-0.171676	0.02132	-0.0820559	0.0669771	-0.136921	-0.155138
chr10:97469655:G>C:-	-0.114459	-0.103846	-0.113752	0.033275	-0.077909	-0.13611	-0.140936	-0.077001	-0.152891	-0.08323	-0.057393	-0.09227	0.039462	0.076308	-0.0890855	-0.060866	-0.0726183	0.009505	-0.067081	-0.002839	-0.1884	0.01064	-0.0524838	0.109235	-0.103971	0.144992	-0.106883	-0.247741	0.04687	-0.44934	-0.0137697	-0.076363	-0.134962	-0.014905	-0.036685	-0.128286	0.030464	-0.113476	0.014861	-0.0499103	0.037065	-0.181623	-0.1234	-0.028448	-0.232527	-0.0912171	0.101496	-0.159759	-0.023024
chr10:97469657:T>C:-	0.02069	0.0661686	-0.150259	-0.057342	-0.0164	-0.03184	-0.01772	0.05511	-0.04372	0.03011	0.04814	0.00279	-0.00191	0.01064	0.160324	0.034595	0.108803	-0.069353	0.047325	0.02388	0.0005068	0.05951	0.07668	-0.00354	-0.106553	-0.006417	0.047484	0.023577	-0.043862	-0.03179	0.0410423	-0.036674	0.05498	-0.046749	0.06626	0.044208	-0.0410726	-0.009792	0.02066	0.0281115	0.040658	-0.03378	-0.01472	0.05868	-0.0678	0.101383	0.11287	0.063825	0.004028
chr10:97469676:G>C:-	0.00667	-0.148312	-0.05018	-0.100607	0.023329	-0.114363	-0.1829	-0.05789	-0.122646	0.09658	0.11376	-0.01614	-0.22178	-0.078364	0.06773	-0.252367	0.11533	-0.0761116	0.12808	-0.07829	0.0614211	0.01776	0.11572	0.104563	-0.21806	0.189697	0.14407	0.03307	0.046518	-0.226753	-0.0942	-0.168339	0.06527	-0.156569	-0.204865	-0.100209	0.057933	-0.092188	-0.068634	0.01735	0.05467	0.07352	-0.214066	0.03963	-0.13346	0.11464	-0.0883882	-0.294014	0.02589
chr10:97469682:G>C:-	0.197484	0.030724	-0.26242	0.103689	-0.000748	0.118785	0.044668	0.063251	0.153317	-0.017537	-0.26165	-0.003447	0.269221	0.039691	0.0708914	0.243643	-0.0815582	-0.070066	-0.43895	-0.050178	0.058927	0.176109	-0.04818	-0.02572	-0.126161	0.0266768	-0.252723	-0.192029	-0.0382022	0.115758	0.26989	0.068951	-0.211297	-0.141921	0.211067	-0.063897	0.139181	-0.017552	0.113738	-0.101396	-0.003621	-0.45537	0.193186	-0.183898	0.036466	-0.0254568	0.214833	-0.02655	-0.123736
chr10:97469706:C>T:-	-0.112021	-0.02188	0.13887	-0.079315	-0.032312	0.075528	0.05201	0.045375	0.04405	0.052307	0.094703	0.025091	-0.0214884	-0.08707	-0.17347	-0.02835	-0.085991	-0.013732	0.057912	0.050502	-0.071787	0.051937	-0.113488	-0.0544723	0.085593	-0.076127	0.15224	-0.004267	0.128602	0.0404	-0.00387	-0.025559	0.089298	0.0388	-0.19303	0.03384	-0.023968	-0.094983	-0.050013	0.078673	-0.07398	0.152235	-0.02693	-0.051687	0.221124	-0.02664	-0.0159988	0.00611	-0.016314
chr10:97469708:C>T:-	-0.041554	0.0654614	0.132002	-0.046352	-0.012086	-0.069271	-0.010131	-0.053923	0.047461	-0.028208	0.003722	-0.044983	0.0160525	0.005717	-0.13394	-0.006948	-0.050157	0.0229428	-0.008274	0.081016	-0.212853	-0.102403	-0.05198	-0.0382215	0.168561	-0.080258	0.064873	-0.057617	0.098559	-0.054098	0.060536	0.018155	-0.058777	0.152807	-0.131696	-0.033447	0.103801	-0.036848	-0.072995	0.049034	-0.089269	0.058841	-0.03905	-0.0297488	0.145186	-0.072654	0.035298	0.062307	-0.0494165
chr10:97469732:G>A:-	0.04775	0.072826	-0.103903	-0.13639	-0.05433	0.00984	0.09219	0.02139	0.13742	-0.01457	-0.00313	-0.03216	-0.10758	0.230071	0.02711	-0.04493	-0.067683	0.07287	0.02668	-0.02415	-0.107168	0.03283	0.04242	0.103302	0.07022	-0.0067	-0.0115006	-0.00819	-0.030907	0.09534	-0.00551	0.09838	0.05265	0.031683	0.09728	-0.02308	-0.000184	0.01283	-0.03531	0.073873	0.049539	0.00795	-0.0541	0.055225	0.01244	-0.12743	-0.01608	0.158317	0.02752
chr10:97469732:G>C:-	-0.031114	0.047041	-0.049837	-0.08837	0.00108	-0.01463	-0.00754	0.03446	0.00175	-0.01966	-0.02669	-0.04575	-0.04704	0.216721	0.01968	-0.04397	-0.033136	0.019	0.0111	0.023	-0.42392	0.04214	-0.03498	0.08046	0.02256	0.097064	-0.0549306	-0.0454	-0.058572	0.01149	-0.02846	-0.05029	0.04969	0.012658	-0.017092	-0.0394	0.099574	0.0608	0.02422	0.099815	-0.016062	-0.00809	-0.02684	-0.05934	-0.1252	-0.09464	0.02629	0.018551	-0.12862
chr10:97469737:C>A:-	-0.04504	0.13018	-0.090543	-0.115788	0.150762	0.179779	0.022461	0.115365	0.037175	0.22868	0.1706	0.191004	-0.196181	-0.17824	0.225686	-0.0818513	0.099635	0.043649	0.123644	-0.113838	-0.146605	0.18595	0.070907	-0.100212	-0.00945871	-0.129372	0.070938	0.037757	-0.058288	0.278994	-0.035427	-0.146824	0.30679	-0.0087782	0.027376	0.120746	0.0070317	0.034571	0.038474	-0.009858	0.062045	0.16895	0.166191	-0.110585	0.103234	-0.039698	-0.109909	0.013431	0.000825
chr10:97469737:C>T:-	-0.01267	0.196573	-0.070772	-0.070698	0.001599	0.088509	-0.008321	0.038164	0.089032	-0.0514	-0.05806	0.011991	-0.017104	-0.09192	0.027373	-0.0275063	-0.131233	0.002425	0.04091	-0.0299511	-0.077387	0.01134	0.049117	-0.010022	-0.0049196	-0.067265	-0.006	-0.130136	-0.0464844	0.3257	0.078158	-0.04685	0.168258	-0.0093012	0.004177	0.044295	0.0617325	0.044261	0.035224	-0.02248	-0.045691	-0.02354	0.091291	-0.0522351	0.069194	-0.067012	0.018374	0.032454	-0.042094
chr10:97469742:C>T:-	-0.083889	0.01325	-0.033314	-0.044598	0.11831	-0.066742	-0.043272	-0.028602	0.046625	0.13994	0.1491	0.10237	0.01117	-0.0587233	-0.0923	-0.001681	-0.02715	-0.435835	0.032986	0.00679	0.152964	0.249566	-0.145277	-0.052028	0.075363	-0.060653	0.078553	0.075791	-0.080662	0.015314	0.0116	-0.083086	0.043424	0.04446	-0.02079	0.012445	0.020204	-0.060849	-0.010956	0.0667338	0.172805	0.184404	-0.011298	-0.0841338	-0.0227239	0.009758	0.03063	-0.0792125	-0.142741
chr10:97470755:C>T:-	0.091461	-0.078963	0.0258	-0.039486	0.08312	0.097831	-0.051347	-0.0561651	0.05714	0.26042	0.17186	0.1398	-0.04466	-0.0659	-0.01211	-0.00261	0.011982	-0.36404	-0.06093	-0.011321	-0.00464	0.327898	-0.066245	-0.118893	0.028274	-0.08234	0.02379	-0.046901	0.012871	0.109092	-0.00068	0.007607	0.09263	-0.02037	-0.04659	0.0759338	0.00678	0.0301024	0.089422	-0.009724	0.03572	0.12745	0.177052	-0.202296	0.053174	-0.00823	0.002002	0.109825	0.021481
chr10:97470808:G>A:-	0.0783591	-0.052067	-0.29275	0.0702454	0.00397	0.07138	0.014388	0.04111	0.114586	-0.03156	-0.082236	0.01351	0.033305	-0.002377	0.05889	-0.002236	-0.021537	-0.0397574	-0.051565	-0.00062	0.18389	0.00066	0.06329	-0.042083	0.124394	-0.002067	-0.105078	0.137636	-0.037773	0.197374	-0.021478	0.059938	-0.03705	0.150302	0.044434	-0.047024	0.013867	0.029787	0.023279	-0.103008	0.145712	-0.072889	0.00021	-0.04148	0.04921	-0.105994	-0.0778369	0.064024	0.006878
chr10:97470809:C>T:-	0.039517	-0.02434	0.0647	0.061986	0.04144	-0.00368	-0.083858	-0.05323	0.075285	0.02409	-0.00328	-0.01409	0.03104	-0.135163	-0.267817	0.03813	-0.178516	-0.048431	-0.02548	0.05186	0.06247	-0.02093	-0.030564	0.002529	0.088117	-0.013901	0.022213	0.102988	-0.0310836	0.255672	0.00254	-0.002518	-0.01338	0.120359	-0.045394	0.0343568	0.011137	-0.000916	-0.02697	-0.336777	-0.331704	0.0106	-0.04576	0.03428	0.07584	-0.00694	0.02918	0.094789	0.0189857
chr10:97470828:C>T:-	0.015746	0.039591	-0.005939	-0.010156	-0.01112	0.124387	0.144854	0.088523	0.032649	0.01181	-0.065586	0.006431	-0.04789	0.01163	0.006736	-0.02058	-0.274535	-0.140786	-0.087625	-0.089191	-0.011616	0.0512003	-0.377923	-0.067688	0.062584	-0.022163	-0.082917	-0.01351	-0.0523921	-0.051741	-0.025876	-0.031664	-0.0228196	0.043198	0.042112	0.049774	0.087054	-0.343048	0.0848	0.025982	0.00307	0.0466704	0.189653	-0.082197	0.118089	-0.09056	0.027841	0.07286	0.081
chr10:97470857:G>T:-	0.00268	0.05793	-0.00271	0.096721	-0.172953	-0.04195	0.155326	-0.00751	0.087553	-0.11382	-0.0436	-0.116072	0.10506	0.067	-0.254559	0.00316	-0.232672	-0.08039	0.072577	0.188674	-0.009788	-0.108658	-0.146091	0.036549	0.093977	-0.11567	0.075874	0.008342	0.07469	0.0358764	-0.0965235	0.062519	-0.05815	0.167227	-0.20213	-0.063029	0.010454	-0.107039	0.137881	-0.118813	-0.10092	0.05453	0.029681	-0.0013	0.131981	-0.093684	0.0646712	0.217231	0.131477
chr10:97470870:G>A:-	0.00094	-0.004605	0.010049	-0.04799	0.00729	0.05623	0.04906	-0.04799	0.01608	-0.03023	-0.04121	-0.00668	-0.10098	0.17392	-0.0053	-0.11966	-0.06118	0.049093	0.03511	0.01863	0.011353	-0.059067	0.0214	0.06517	0.0842012	-0.081733	-0.027867	0.0588	-0.014213	0.012961	-0.05613	0.11227	-0.0136	0.079045	0.002283	-0.013277	-0.002171	0.082425	0.08708	-0.047192	-0.065037	0.04776	0.01316	-0.0195594	0.02069	-0.06666	-0.00917	0.078537	0.00825
chr10:97667016:G>A:+	-0.0891523	-0.054853	0.02404	-0.088535	-0.097596	0.211662	0.09786	0.128823	0.073203	0.0377	-0.00917	0.03351	-0.1068	0.00612	-0.08232	-0.15614	-0.07245	-0.108586	-0.10462	-0.03355	-0.060641	-0.141939	-0.103741	-0.115589	0.182227	-0.0797316	-0.08429	-0.051797	0.051146	-0.011544	-0.07939	0.00756	0.07806	0.0371636	-0.361335	0.062852	0.0797281	0.0320059	0.117002	-0.02875	0.01174	0.06655	0.18101	-0.182563	0.10283	-0.191994	-0.0326	0.140724	0.038418
chr10:97667040:C>T:+	0.0235	-0.077201	-0.042378	0.069276	0.00463	-0.04473	0.12429	-0.0428	0.0559	0.04005	0.02267	0.03637	-0.0755	0.113486	-0.0495	-0.07616	-0.085367	0.081355	0.05264	-0.0739	0.032811	0.09515	0.07577	0.01777	0.1143	-0.090195	-0.086943	0.09659	0.036673	0.120936	-0.125251	0.114573	0.09116	0.120494	-0.00217	0.0322	0.0070156	0.101766	0.03912	0.008921	0.024936	0.02276	-0.04082	-0.026513	0.04963	-0.140667	-0.06562	0.218382	-0.02735
chr10:97667049:C>T:+	0.01319	-0.061585	-0.125668	-0.213131	-0.035476	0.02014	0.13143	0.00924	0.03885	-0.019213	0.008943	-0.040673	-0.347046	0.097722	0.08251	-0.283968	0.008682	0.170885	0.0641276	0.090297	0.043644	-0.00796	0.212443	-0.0004	0.0210776	0.004998	-0.023731	0.136337	-0.016455	-0.017453	0.002409	0.11287	-0.097126	0.047301	0.07494	-0.005307	0.004513	0.065336	-0.05097	0.026782	0.045018	-0.0390875	0.01377	0.094442	-0.06614	-0.148957	-0.218125	0.059976	0.099598
chr10:97667050:T>C:+	-0.04068	-0.063962	-0.000358	-0.073126	0.00454	-0.03807	-0.106271	-0.0073	-0.05386	0.02399	0.082651	-0.0183	-0.037455	-0.118844	0.01273	0.0268263	0.070623	-0.053935	0.018555	0.02875	0.0523777	-0.1275	-0.102073	0.01129	-0.106153	0.036762	0.070872	-0.136194	0.0254762	-0.114174	-0.019617	-0.148385	0.02286	-0.094741	-0.12805	-0.04985	-0.047685	-0.077354	-0.01091	-0.045351	-0.010203	0.03551	-0.00723	0.068522	-0.07602	0.15837	0.027101	-0.053088	0.041993
chr10:97667063:A>G:+	0.005796	-0.02413	-0.059721	0.01263	-0.083394	-0.05659	0.174241	-0.00726	-0.09532	-0.03092	-0.00151	-0.04758	0.03109	0.09552	0.132804	-0.03617	-0.008389	0.050353	0.02084	0.04441	-0.025437	-0.0202	0.256817	0.110827	-0.0736514	0.080282	0.07825	0.05127	0.004642	-0.012563	-0.10123	0.051577	-0.24269	-0.041591	-0.02677	-0.048517	-0.014197	0.248646	-0.19252	0.025761	-0.05451	-0.07478	0.024693	-0.035201	-0.06651	0.007524	-0.00908	0.068079	0.24541
chr10:97667075:C>T:+	-0.029903	0.061362	-0.118252	-0.17184	0.00526	-0.0830037	-0.0071	-0.136214	0.000336	0.02083	0.073979	0.02007	-0.17484	0.04903	0.030153	-0.09695	0.137857	-0.01652	0.088262	0.07996	-0.031871	-0.003088	0.04219	-0.019124	0.052975	-0.111686	0.13623	0.165335	-0.0271107	0.157013	0.015141	-0.00878	0.02142	0.127936	-0.026302	0.139634	-0.013575	0.03481	0.016373	0.182012	0.156239	0.05055	0.25484	0.181781	-0.011488	-0.05951	-0.1838	0.109063	0.087955
chr10:97667080:G>T:+	0.01669	-0.052969	0.087971	0.060703	0.06368	-0.01031	0.173963	0.01783	0.02954	0.18528	0.229563	0.15598	0.01994	-0.0486	-0.18259	-0.06535	-0.210876	0.002277	-0.050258	-0.12478	0.039446	0.034758	-0.067681	-0.05958	-0.0185859	0.066607	-0.05411	-0.081597	0.101645	-0.00227	-0.153626	-0.078238	0.04691	-0.07731	-0.0202153	-0.013415	0.050924	-0.007444	0.03659	-0.109931	-0.001736	0.03484	0.00697	-0.19672	0.01204	-0.01261	0.07958	-0.000621	0.015859
chr10:97667087:G>C:+	-0.147166	-0.0523076	0.163947	-0.077266	0.0296	-0.04976	0.0582406	-0.06923	-0.019522	0.03567	0.07649	-0.033	-0.0644	1e-05	-0.079297	-0.036525	0.043475	0.073365	0.07099	0.04698	-0.055854	-0.089593	0.031118	0.01327	0.0571607	-0.081703	0.129528	0.087308	-0.014664	0.02956	-0.00474	-0.052886	0.07795	0.096404	-0.062554	-0.019421	-0.125912	-0.020097	-0.034543	0.173742	-0.108755	0.14026	-0.146681	0.065465	0.01226	0.054579	-0.06966	0.064765	0.128536
chr10:97667101:T>C:+	0.17781	-0.088648	0.161912	-0.05831	0.054564	0.009734	0.023603	-0.0395012	0.057695	0.12851	0.227688	0.10608	-0.074092	-0.034945	-0.0117001	-0.029526	0.083511	-0.056366	0.172476	0.034712	0.01901	0.016226	0.02634	0.0318401	0.024599	0.007365	0.16758	0.165571	0.0223477	0.037879	-0.133424	0.200175	0.13923	-0.029923	-0.210043	-0.034299	-0.102555	1e-05	-0.026965	-0.024896	-0.0521467	0.198371	-0.088953	0.158842	0.144866	0.203723	-0.017682	0.038147	0.126345
chr10:97667112:C>A:+	-0.08858	0.030559	-0.094603	0.0368	-0.096739	-0.04213	-0.111198	-0.06149	-0.10143	-0.1748	-0.321363	-0.18602	0.09234	0.12884	0.090908	0.08881	-0.02154	-0.0345076	-0.060675	0.00423	0.06427	-0.047689	-0.063173	0.02851	-0.0418964	0.026827	-0.086943	-0.08789	-0.096259	0.248213	0.142945	-0.201939	-0.026	-0.01147	0.064301	0.022452	0.233023	-0.055925	-0.06993	0.052915	-0.02409	0.0256	0.00781	0.00376	-0.08248	-0.01326	0.07083	-0.025158	-0.046904
chr10:97667112:C>T:+	-0.03127	0.042369	-0.265253	0.06347	-0.079979	-0.07418	-0.027013	-0.06523	-0.04456	-0.06192	-0.158053	-0.04987	0.08676	0.1296	0.193678	0.05735	-0.056002	-0.0337698	-0.225437	0.0238	0.123235	-0.071213	-0.14335	-0.00229	0.0358196	0.039627	-0.107505	-0.08881	-0.079124	0.319743	0.231685	-0.0772282	0.01512	0.041267	0.145714	0.010791	0.242685	-0.10086	-0.04692	0.081811	0.06945	-0.00574	0.02763	0.02268	-0.09946	-0.0593	0.10106	0.01745	-0.064457
chr10:97667139:C>T:+	-0.063352	-0.0723992	-0.01588	0.053218	0.066976	0.10727	0.018551	-0.07118	-0.051663	-0.0542	-0.09718	-0.0553	0.057165	-0.03112	-0.180281	-0.0615213	-0.16268	-0.0105999	0.00356	-0.178229	0.034445	-0.09211	-0.033596	-0.00881	0.0545638	-0.011702	-0.16251	0.00299	-0.034777	0.00915	-0.0869967	0.059047	-0.0036	0.072124	0.0477368	-0.05535	-0.0704409	0.100313	0.115738	-0.212762	-0.09926	-0.0341	0.063784	-0.208772	0.053521	-0.085704	-0.025837	-0.130597	-0.091889
chr10:97667144:T>C:+	-0.119668	-0.018002	0.241364	-0.056422	0.082022	-0.00242	-0.102552	0.048983	-0.142998	0.0966488	0.165478	0.093679	-0.120576	-0.107407	-0.150243	-0.0213135	-0.00776	-0.132823	0.24128	0.0108	-0.120487	0.038195	-0.038267	0.106771	-0.0493561	0.051671	0.205426	0.100536	0.066418	-0.07748	-0.266195	-0.153947	0.079787	-0.0151206	-0.023077	-0.153108	-0.037935	-0.074978	0.030652	0.113883	-0.041167	0.144167	-0.29559	0.121685	0.054	0.183618	-0.116351	-0.184532	-0.095329
chr10:97667153:C>T:+	0.139727	0.080476	-0.205175	-0.02651	0.158893	0.139093	0.048298	0.059737	0.059586	0.019077	-0.067126	0.012803	-0.032612	0.0202	0.269954	0.070623	0.076972	0.068235	-0.092538	-0.088322	0.033994	0.02027	0.0397424	-0.012785	-0.004953	0.025346	-0.186243	0.053014	-0.115619	0.183554	0.125183	0.133972	0.051166	-0.046628	0.17484	0.0499612	0.0195546	0.097376	0.0773	0.061167	0.122158	-0.137295	0.188638	0.027145	-0.0931896	0.011827	0.046952	0.072264	0.195361
chr10:97667154:G>A:+	-0.056691	-0.121325	0.145938	-0.00530419	0.073032	-0.051576	-0.052422	0.002807	-0.132662	0.0232843	0.02818	0.019575	-0.132244	-0.116943	-0.0638818	-0.12716	0.0074925	0.024054	0.098616	-0.0342	-0.0191142	-0.168791	0.03225	0.07658	0.112725	0.033599	0.042914	0.00977	0.070109	-0.0336283	-0.180235	0.03083	0.092196	0.069031	-0.100062	0.0158779	0.00994	0.017811	-0.117402	0.038339	-0.021182	0.08091	-0.096522	0.0055149	-0.01301	0.111372	-0.017603	0.05992	0.033035
chr10:97667158:C>T:+	-0.008647	0.03573	-0.141803	-0.092999	-0.061745	-0.06564	0.07485	-0.041646	0.004001	-0.10277	-0.08423	-0.11231	-0.232462	0.047302	0.00858	-0.17647	-0.0408928	0.136793	-0.038637	-0.13066	0.03453	-0.088125	0.150179	-0.022045	0.080604	0.050369	-0.043487	0.038669	-0.0126	0.020096	-0.107043	0.111227	-0.08988	0.135202	-0.05738	-0.028398	0.030529	0.01561	-0.03169	-0.055397	0.0721	-0.01172	-0.06188	-0.002325	0.033042	-0.250973	-0.099809	-0.009232	0.109066
chr10:97751348:C>T:+	0.023878	0.001861	-0.243202	0.065215	0.016207	0.0611402	-0.028258	0.008683	-0.102975	-0.00738	-0.068132	-0.025594	0.034705	0.093532	0.110037	0.008946	0.059564	0.054964	0.093594	-0.0132	0.13624	-0.0931394	0.0866138	0.02835	0.01611	0.0215404	-0.160396	0.08394	-0.0696181	0.127387	-0.029025	0.100569	0.045587	-0.043123	0.096653	0.096575	-0.0754931	0.088512	0.0363074	-0.196836	0.125904	-0.102809	0.151051	-0.0771001	-0.050028	0.055188	-0.0522306	0.01199	0.0480997
chr10:97751371:C>T:+	-0.010895	0.02525	-0.00752	-0.049505	-0.005135	0.05031	0.05439	-0.026437	0.0624	0.081246	0.075674	0.041257	-0.147507	0.103892	0.138969	-0.192703	0.15503	0.120316	0.0167549	0.160694	-0.054872	-0.003344	0.06725	0.026134	0.077964	-0.011019	0.061726	0.067722	0.028641	0.08309	0.07766	0.02572	0.013914	0.091943	-0.237448	0.001681	-0.006133	-0.013136	0.036728	0.32753	0.010757	0.022841	0.00043	0.0395	-0.087623	-0.09645	-0.176154	0.098406	0.040112
chr10:97751381:C>T:+	0.03515	0.048195	-0.093855	-0.108107	-0.01698	0.01819	0.11009	-0.00931	0.0389	-0.00712	-0.04316	0.00872	-0.134722	0.048614	0.0449	-0.0986	-0.047236	0.065659	-0.03169	-0.09781	0.020879	0.03742	0.13095	-0.01571	0.071475	-0.02535	-0.0816673	0.04136	-0.040161	0.03446	-0.06585	0.06936	0.0406	0.055394	0.09697	-0.00071	0.021993	0.03852	0.03847	-0.0472335	0.010245	-0.08426	0.02443	-0.026551	0.02291	-0.173995	-0.14177	0.060954	-0.037085
chr10:97751402:G>A:+	0.127265	0.0464166	0.04405	-0.0602936	0.125629	0.159266	-0.00558	0.103579	-0.030551	0.0485028	-0.130238	0.0307449	-0.016224	-0.12771	-0.04289	0.0394665	-0.106406	0.0744758	-0.14394	-0.04567	-0.049453	0.010647	-0.045156	-0.107998	0.021811	-0.066187	-0.11391	0.0596289	-0.059244	0.258858	0.028433	-0.052569	0.090703	-0.0677583	-0.068667	-0.021108	0.129731	-0.00187	-0.099907	-0.0260554	-0.02019	-0.098402	0.05396	-0.11429	0.03987	-0.00554	0.057946	0.03274	-0.120617
chr10:97751404:G>A:+	0.099528	0.006972	0.0776955	-0.01853	0.131738	-0.03335	-0.02132	-0.0288	0.00475	0.12656	0.0358	0.13431	-0.104788	-0.031027	-0.111474	0.00755	-0.114397	0.011653	-0.087111	-0.04023	0.08581	-0.002204	-0.066154	-0.146565	-0.002263	-0.101935	-0.117762	-0.152327	-0.060939	0.16249	0.036528	-0.051616	0.16054	-0.081869	-0.081496	0.00256	0.303239	0.029534	-0.188921	0.0814	0.055278	0.04401	0.03296	-0.10099	-0.002872	-0.01998	0.081613	0.059448	-0.078097
chr10:97751409:G>T:+	-0.001809	0.077517	0.143204	-0.162086	0.070387	0.132169	0.121148	0.1775	0.008252	0.19751	0.143921	0.189983	-0.199088	-0.140792	-0.070328	-0.187279	-0.0608772	0.050325	0.06868	-0.27125	-0.395973	0.030821	-0.037616	-0.111863	0.054452	-0.127477	0.03682	0.0213	0.0390745	0.177763	-0.261524	-0.142591	0.23039	0.020486	-0.178718	0.131597	0.0277709	-0.013288	0.019361	0.093851	-0.131944	0.13122	0.092833	-0.144516	0.12385	-0.236256	-0.167609	0.113578	-0.005563
chr10:97751469:G>A:+	0.0501093	-0.00181	0.08369	0.008793	0.0346	0.198931	0.022081	0.140567	-0.075116	-0.0511	-0.184603	-0.049138	-0.068713	-0.134727	-0.08611	0.005756	-0.112988	0.00658	-0.028064	-0.075363	0.088102	-0.205929	-0.049272	-0.019164	0.0083	-0.039939	-0.18224	-0.120563	0.135202	0.010502	-0.060966	-0.083331	-0.0028	-0.122311	-0.142416	-0.006285	0.113661	0.059017	-0.050594	-0.071654	-0.138061	0.04424	0.188028	-0.21537	0.03748	-0.078871	0.113738	-0.04941	-0.096964
chr10:97751472:C>A:+	-0.122734	-0.101549	0.238155	0.01709	0.064262	0.006934	-0.0682602	-0.131476	-0.16133	-0.231225	-0.05909	-0.188403	0.03348	0.160701	-0.237064	0.006	-0.118013	0.192402	0.04943	-0.020997	-0.079527	-0.125116	0.089885	0.111956	0.131828	0.019404	-0.08715	0.093641	0.083256	-0.148716	-0.140338	0.131104	-0.01604	0.098849	0.027071	-0.066635	-0.0945849	0.161769	0.037836	-0.0432483	-0.320783	0.0142	0.048781	-0.063399	0.04421	0.062996	0.02314	0.145882	0.03913
chr10:97751477:C>T:+	-0.006142	-0.089779	-0.03386	0.023257	0.100676	0.06581	0.104768	-0.03388	0.048731	0.00286	-0.05996	-0.05427	-0.01632	0.10583	-0.070656	-0.11273	-0.18884	0.037363	0.07057	-0.094346	-0.004483	-0.04436	0.013984	0.115813	0.0083875	-0.011382	-0.206814	-0.053553	0.001666	-0.04857	-0.121861	0.113632	0.00187	-0.060774	-0.021489	-0.103847	-0.009777	0.115104	0.03453	-0.167011	-0.0754411	0.04398	0.05531	-0.27077	0.00462	-0.113517	-0.11868	-0.125513	-0.053612
chr10:97751485:C>G:+	-0.042276	0.003751	0.02614	0.08586	-0.0173	-0.06715	0.0488985	-0.00464	-0.133474	-0.06177	-0.06732	-0.05689	0.016195	0.11561	-0.085043	0.047664	-0.115187	0.0132687	0.04668	0.04428	-0.161415	-0.03439	-0.027106	0.0904324	0.0816748	0.042196	-0.074397	-0.13125	0.046723	0.053485	-0.02214	-0.037564	0.04698	0.075085	0.007704	0.020272	0.099705	-0.045013	-0.0995896	-0.109326	-0.049753	0.00647	0.073431	-0.069472	0.043	-0.050231	0.124118	0.0787162	0.0174896
chr10:99805344:A>T:+	0.077099	0.015544	-0.134	0.017782	-0.169564	0.138438	0.0783921	0.140544	0.080093	-0.094889	-0.147206	0.00614	-0.060183	-0.074262	0.029017	-0.07735	-0.055972	0.009565	-0.16571	-0.082013	0.023738	-0.250908	0.003112	0.0618061	0.030276	-0.029458	-0.171206	0.034582	0.044422	-0.01513	-0.02087	0.011352	0.01437	-0.0499949	-0.0871053	-0.021066	0.0428641	0.0110891	0.29732	-0.033908	0.00058	-0.05252	0.134937	-0.120965	0.03473	-0.163793	-0.05011	-0.003192	0.018473
chr10:99805347:C>A:+	0.107432	0.40883	-0.06047	0.097284	-0.120849	-0.131627	-0.164166	-0.13217	-0.012615	-0.12763	-0.10333	-0.11632	0.09633	0.04741	0.135281	0.06801	0.071305	0.028833	-0.13161	0.190361	-0.01411	-0.118127	-0.06224	0.002912	-0.050479	-0.002099	-0.05279	-0.13191	0.009146	0.105452	0.187661	0.047642	-0.121502	0.058866	0.121633	0.029418	0.004224	-0.044899	-0.0238768	0.097596	0.040928	-0.145046	-0.057316	0.096291	-0.111871	0.106049	0.00921	0.008284	0.0665812
chr10:99805360:T>C:+	-0.04775	-0.072826	0.103903	0.13639	0.05433	-0.00984	-0.09219	-0.02139	-0.13742	0.01457	0.00313	0.03216	0.10758	-0.230071	-0.02711	0.04493	0.067683	-0.07287	-0.02668	0.02415	0.107168	-0.03283	-0.04242	-0.103302	-0.07022	0.0067	0.0115006	0.00819	0.030907	-0.09534	0.00551	-0.09838	-0.05265	-0.031683	-0.09728	0.02308	0.000184	-0.01283	0.03531	-0.073873	-0.049539	-0.00795	0.0541	-0.055225	-0.01244	0.12743	0.01608	-0.158317	-0.02752
chr10:99805435:T>C:+	-0.03911	0.0205	0.115773	-0.012729	0.220203	0.06177	-0.02423	-0.00366	-0.04872	0.135118	0.132856	0.060262	0.025539	-0.0547475	-0.130368	0.06745	-0.116222	-0.052595	-0.007724	0.17782	-0.045897	0.298085	0.00506	-0.041117	-0.034099	0.00579	0.02441	-0.031908	-0.0869143	-0.06	-0.00611	-0.01424	-0.029272	0.0118635	0.095325	0.014116	-0.0576415	-0.01421	-0.03022	-0.147404	-0.0522849	0.084145	0.00218	0.03426	-0.00762	0.156435	0.110783	-0.007012	0.035715
chr10:99805463:T>C:+	-0.053386	0.04218	0.32059	-0.12781	0.159872	-0.09459	-0.140016	-0.033621	-0.055557	0.09147	0.15365	0.09403	-0.15771	-0.13042	-0.201878	-0.02873	-0.0271007	-0.023712	0.195895	0.00851	-0.232371	0.312089	-0.014697	0.0319	-0.117389	0.05796	0.40259	-0.047997	0.062107	-0.03493	-0.08245	-0.096009	0.02769	-0.017284	0.041541	0.00219	-0.423904	-0.100785	0.022331	-0.005404	-0.108156	0.11822	-0.07283	0.03955	0.192542	0.153134	-0.164937	-0.0965518	-0.07393
chr10:998972:A>C:+	0.214959	-0.0896717	0.109949	-0.143075	0.042689	0.117764	-0.037754	0.100076	0.124377	0.13641	0.17652	0.138015	-0.19488	-0.06136	-0.016258	-0.151408	0.092162	0.095327	0.146469	-0.067804	-0.111163	-0.021672	0.096187	-0.082737	0.086679	-0.098504	0.06951	0.167505	0.014226	-0.190854	-0.113845	0.298476	0.09921	-0.0298528	-0.049135	0.053533	-0.017113	0.039979	0.0405134	0.0078223	0.11429	0.04036	-0.017628	0.051046	0.09756	0.01781	-0.13746	0.034932	-0.0542737
chr10:998973:G>A:+	-0.0784036	0.045994	-0.04828	0.01616	0.13832	0.09191	0.061181	0.0169	-0.011437	0.177186	0.13955	0.159933	-0.00372	-0.02205	0.01342	0.0198	-0.010068	-0.09739	0.04236	0.00179	0.02472	0.10271	0.000387	-0.072382	0.116054	-0.03604	0.00472	-0.174392	0.01865	0.070449	-0.03662	-0.109708	0.15751	0.083033	0.01419	0.051856	0.074225	0.095758	-0.0329215	0.032388	0.01897	0.08907	0.099514	-0.095412	-0.023	0.06448	0.04705	0.059443	-0.009809
chr10:998989:C>T:+	-0.00442	0.128019	-0.165097	-0.204518	0.019278	-0.02584	-0.04737	-0.0082	0.09878	-0.050669	-0.064016	-0.00762	-0.374017	0.108168	-0.018158	-0.23384	-0.07713	0.121659	-0.033399	0.03394	-0.012953	0.063891	0.04034	0.007139	0.076166	-0.0690501	0.07506	0.085183	-0.060949	0.065718	0.049758	0.06472	-0.017906	0.149424	0.08431	-0.040383	0.002615	0.0348	-0.01284	-0.01399	0.10413	0.002745	0.01488	0.13265	-0.06063	-0.187003	-0.200538	-0.069316	-0.094008
chr10:998990:T>C:+	0.02891	0.072629	0.02701	-0.020276	0.020725	-0.0289	-0.144646	0.04375	-0.046386	0.02111	0.0535	0.04966	-0.02814	-0.1652	0.175054	0.052971	0.262262	-0.06288	0.00042	0.121169	-0.018842	0.05173	-0.02198	-0.06717	-0.077928	0.002546	0.239646	0.090795	-0.014003	0.013765	0.085389	-0.119185	-0.02023	-0.016234	-0.044079	0.06113	0.027571	-0.03014	-0.03612	0.245247	0.205577	-0.00573	0.01379	0.195007	-0.0668	0.135747	-0.00176	-0.0723325	-0.00955
chr10:999007:C>T:+	-0.123514	0.23443	-0.10677	0.098537	-0.0372852	0.14575	0.053437	0.09726	-0.03868	-0.015693	-0.046745	0.029851	0.06361	0.078768	0.134909	0.02376	0.050115	0.01486	-0.02102	0.01146	-0.060637	0.058132	0.065125	-0.023689	-0.044421	-0.013082	-0.025945	0.021792	0.0407884	0.134118	0.10068	-0.187707	0.024172	-0.0398473	0.03393	0.028745	0.045189	0.062859	0.138838	0.08042	-0.02931	0.00827	0.073766	-0.048657	-0.03162	-0.03604	-0.0094	0.010072	0.0348234
chr10:999008:G>A:+	0.01897	0.388141	0.059742	-0.04227	0.001111	-0.02064	-0.12301	-0.01578	0.02982	0.0246	0.00112	0.01184	-0.00975	-0.005688	-0.14848	-0.03341	-0.248272	-0.075099	0.098599	0.01218	0.007529	-0.01889	-0.110095	-0.044334	0.0287135	-0.010999	-0.020928	-0.09409	0.004004	0.147684	0.038699	-0.0670169	0.128159	0.060943	-0.0026722	0.072045	0.006907	-0.078489	0.11157	-0.296091	0.064749	0.10822	0.09646	-0.050069	0.139956	0.01352	-0.00091	-0.0377005	-0.099074
chr10:999014:A>G:+	0.0811029	0.01189	-0.061949	0.094492	-0.024254	-0.11119	-0.074104	-0.00933	-0.00784	0.01012	0.08156	-0.00135	0.081766	0.044596	0.06771	0.06366	0.235525	0.06947	0.019825	0.03684	0.121998	-0.02895	0.087503	0.02229	-0.064973	-0.00479	0.015576	0.087096	0.028226	-0.183234	-0.042646	0.0865768	-0.206694	-0.0108933	-0.012944	-0.03333	-0.170655	0.0752048	-0.06719	-0.017926	0.15444	0.0197	-0.05641	0.05543	-0.171446	0.01807	0.005765	-0.028601	-0.006663
chr10:999017:C>A:+	0.00258	0.6605	-0.10845	0.166494	-0.043529	0.06822	-0.132957	0.02082	0.037124	-0.141979	-0.238473	-0.137077	0.194755	0.03822	0.14518	0.03656	-0.114449	0.001038	-0.360344	0.027846	0.050159	-0.01986	-0.217871	-0.033342	0.045544	-0.017415	-0.216635	-0.3784	-0.0206513	0.119425	0.218459	0.013356	-0.110854	0.035836	0.12974	0.036959	0.198625	-0.049848	0.041999	0.018719	0.11889	-0.121079	0.125637	-0.091112	-0.187977	-0.065803	0.281476	-0.123948	-0.153545
chr10:999021:G>A:+	-0.043203	-0.046917	-0.02028	0.01011	0.0937642	0.0929	0.089792	-0.02653	0.200473	0.04783	-0.027398	0.03338	0.02003	-0.07113	-0.00852	0.0277	-0.06517	-0.0843771	-0.04433	-0.0401	0.022677	0.0771426	-0.052951	-0.05001	0.048419	-0.040609	-0.0869404	-0.122574	-0.002746	0.0306614	-0.00599	-0.049398	0.07606	0.061902	0.05615	0.0249523	0.085041	0.069186	0.213626	-0.02557	-0.02449	0.03532	0.065945	-0.09908	-0.04715	-0.00181	0.01338	0.114606	0.0557348
chr10:999036:G>A:+	-0.041245	-0.037083	0.01788	-0.019046	-0.084163	-0.05408	0.093402	-0.004894	0.146749	-0.066218	0.018612	-0.038083	0.063524	0.017027	-0.111897	0.00147	-0.04144	-0.03804	0.013207	0.088182	0.0840689	-0.020357	-0.091473	-0.0642628	0.124223	-0.055924	0.114408	-0.0733556	0.0630438	0.26852	-0.283497	0.074605	-0.02682	0.044339	-0.199902	0.0320384	-0.015092	-0.029484	-0.04526	0.111599	-0.073574	0.0276949	-0.028916	-0.0462	0.278715	-0.06152	-0.003137	0.126627	0.021975
chr10:999037:C>T:+	0.02591	0.3276	-0.349831	-0.110208	-0.024077	-0.05291	0.01597	-0.046713	0.086667	0.019968	0.0577347	0.005868	-0.104826	0.03123	0.208474	-0.16417	0.148904	0.059571	-0.116524	0.003847	0.077624	0.082995	0.06419	-0.031596	-0.022161	-0.011231	0.01008	0.040777	-0.119183	0.196844	0.213181	0.0407	-0.075721	0.0099381	0.10475	0.056739	-0.033984	0.02648	-0.01206	0.092447	0.210455	-0.046979	0.03446	0.100941	-0.215555	-0.072093	-0.049446	0.042801	0.106496
chr10:999038:G>A:+	-0.15826	-0.022566	0.046717	-0.091615	-0.05181	-0.0729	-0.093665	0.033531	-0.022111	-0.07019	0.040071	-0.016235	-0.128408	-0.080853	-0.24905	-0.02491	-0.100396	-0.089626	0.00109	-0.05475	-0.09406	-0.16038	0.002072	0.013124	0.0420555	0.021185	0.0989767	-0.02479	0.0130563	0.006704	-0.131785	-0.097565	-0.072752	0.113952	-0.125516	-0.0212346	0.063739	-0.041294	-0.09407	0.053066	-0.067426	0.02069	-0.226333	0.03664	0.02866	-0.030748	-0.098779	-0.016627	-0.045992
chr10:999059:T>C:+	0.0588	-0.0591513	0.17411	0.21035	-0.001813	-0.00893	-0.04317	0.09387	0.05025	0.014625	-0.092824	0.032648	0.339132	-0.147156	-0.11526	0.22213	-0.194658	-0.16925	-0.0459087	-0.118378	0.015166	0.10669	-0.15008	-0.089961	-0.08255	0.057282	-0.06847	-0.174269	0.23268	-0.01543	-0.14955	-0.03516	-0.007026	-0.117917	-0.00599	0.04624	0.074955	-0.02701	-0.01467	-0.278066	-0.273593	-0.0556227	-0.01282	-0.152786	0.4579	0.07379	0.19112	-0.044896	-0.197417
chr10:999059:T>G:+	-0.03342	-0.0634835	0.09452	0.168332	-0.015726	-0.1208	-0.08989	-0.072813	-0.116507	-0.0968011	-0.02711	-0.0873799	0.289549	0.00736	-0.0295	0.09403	-0.072783	-0.1164	-0.114804	0.010336	0.064716	-0.02118	-0.04867	0.051262	-0.080129	0.058111	-0.00254	-0.09143	0.13838	-0.039479	-0.03928	-0.01228	-0.105315	-0.183342	-0.05348	-0.00473	-0.051171	-0.03823	-0.03453	-0.058477	-0.07959	-0.138574	-0.03973	0.0506288	0.09221	0.13092	0.238215	-0.008524	-0.04482
chr10:999069:A>G:+	0.004467	-0.094644	-0.34666	0.093763	-0.121764	-0.00514	0.002867	0.0256498	0.083347	-0.077095	-0.068644	-0.0318391	0.017927	0.122473	0.18297	0.01351	0.091866	-0.163516	-0.0424281	-0.057796	0.104076	0.044606	-0.10645	-0.008488	-0.058308	0.068269	-0.0709101	0.066102	0.028454	-0.11357	0.171249	-0.051175	-0.03396	-0.039955	0.094362	0.001745	-0.0037177	-0.091141	0.091609	-0.03178	0.03432	-0.06751	-0.06603	0.040414	0.067491	-0.05725	-0.075849	-0.057053	-0.0736446
chr10:999086:A>G:+	-0.169019	0.062709	0.021207	0.00657	-0.00338	0.02815	-0.00646	-0.02552	-0.04804	-0.00898	0.006017	-0.01221	-0.051446	0.038986	0.03759	-0.067168	0.0221813	-0.092458	0.066353	-0.01022	-0.004383	-0.01356	0.083552	0.034471	-0.026093	-0.038472	-0.00901	0.040911	-0.018178	-0.052662	0.198952	-0.11943	0.05323	-0.047072	0.01559	0.035336	0.022209	-0.02712	0.04534	-0.018684	0.130092	0.067828	0.098501	-0.01598	-0.105286	0.075533	0.011179	-0.135832	-0.027828
chr10:999087:C>A:+	0.03107	0.206749	-0.158359	0.126483	-0.171111	-0.05846	0.003032	-0.02591	-0.00707	-0.08247	-0.23065	-0.139692	0.092202	0.0945496	0.025502	-0.09267	-0.0482565	-0.209845	-0.114914	-0.015608	0.106199	-0.00301	-0.051529	0.052077	0.038668	-0.063391	-0.20774	-0.103904	0.063368	0.040763	0.391011	-0.04086	-0.138883	-0.062277	0.08917	-0.002882	0.05785	0.039351	0.031588	-0.099575	-0.0416073	-0.07832	0.181692	-0.00073	-0.04679	0.00448	0.145587	-0.058022	-0.0385102
chr10:999088:G>A:+	-0.0829711	0.30102	0.084825	-0.090779	-0.0411539	-0.089646	0.028794	-0.0320217	-0.011177	0.04285	0.107742	0.059002	-0.039987	-0.082792	-0.376884	0.13134	-0.169144	0.03099	0.112508	-0.090008	-0.119877	0.030284	0.048271	-0.0193792	-0.027807	-0.045713	0.199767	0.0276489	0.0489206	-4.6e-05	-0.10452	-0.096384	0.102774	0.029575	-0.0923995	-0.036209	-0.002193	0.08808	-0.063181	-0.0012239	-0.006863	0.129035	-0.150414	0.00455	0.105507	0.04236	-0.073511	-0.026809	-0.020028
chr10:999102:G>A:+	-0.370582	-0.069067	0.133698	-0.07728	0.009692	-0.00265	0.074597	-0.03564	-0.07639	-0.02568	0.072329	-0.03063	-0.204625	-0.099679	-0.07348	-0.300946	-0.01534	0.043177	-0.03885	-0.04004	-0.023025	-0.264477	-0.080583	0.056167	0.139695	0.013366	0.07988	-0.125495	0.0524477	-0.126148	-0.184631	-0.290372	0.133438	0.108727	-0.19014	-0.123182	-0.062992	-0.100971	-0.08463	0.0347216	0.061363	0.150856	-0.053751	0.01768	-0.020034	-0.023274	-0.211467	-0.07382	-0.022442
chr10:999110:T>G:+	0.07013	-0.085969	-0.108211	0.126824	-0.106983	-0.0617	-0.03598	0.00553	0.0042	-0.181143	-0.133895	-0.149232	0.312392	0.062652	0.0468	0.202701	-0.041215	0.0390755	-0.105295	0.0538	0.065679	0.052992	0.047397	0.041057	-0.0306698	0.037016	-0.084356	-0.027478	-0.0037769	-0.05802	0.151861	0.03609	-0.184012	-0.105712	0.0509	-0.05627	0.018958	-0.004906	-0.01922	-0.054703	0.0069997	-0.152676	-0.04674	0.03105	-0.01496	0.0085	0.171059	-0.068275	-0.078995
chr11:103134300:G>A:+	-0.0731668	-0.031757	-0.05206	-0.051952	0.0605757	0.00602	0.087792	0.073159	0.075489	0.133224	0.132466	0.152307	-0.052517	-0.082438	-0.11585	-0.090997	0.01425	-0.299001	0.064551	-0.053669	0.143003	0.29061	-0.0631162	-0.0520649	0.10043	-0.164442	0.06037	0.117362	0.007384	0.027469	-0.05956	-0.024387	0.08524	0.117786	-0.01402	0.038317	0.036368	0.0168974	-0.069006	-0.0175	0.043856	0.07566	0.053254	-0.040408	0.01211	-0.025391	-0.064809	-0.030765	-0.112114
chr11:103134300:G>C:+	-0.023359	-0.0801473	-0.01415	-0.111185	0.144247	0.02867	-0.055853	0.037963	0.005923	0.086474	0.161696	0.091407	-0.1143	-0.201928	0.038537	-0.129631	0.138695	-0.033061	0.159436	0.00191	0.113365	0.277423	0.0757988	-0.0851278	-0.006575	0.070948	0.12195	0.128022	-0.059596	-0.055835	-0.11908	-0.074789	-0.01616	0.01058	0.01789	-0.0040756	-0.020003	0.0773374	-0.088684	-0.021401	0.123536	0.10242	-0.046661	-0.000569	-0.032917	0.064724	-0.112682	-0.053883	-0.04163
chr11:103134305:C>T:+	0.048464	0.0646546	-0.26	0.017481	-0.01772	0.05639	0.02756	0.07026	0.127098	-0.05464	-0.08119	0.00719	-0.027817	0.042263	0.149699	-0.17725	0.007959	0.121717	-0.07055	-0.11171	0.116262	0.03953	0.116923	-0.039347	0.026828	-0.056652	-0.106008	0.056	-0.0212839	0.063172	0.015446	0.07789	-0.00549	0.035269	0.028563	-0.006718	-0.070198	0.058648	0.058783	0.013482	0.0287337	-0.03722	0.02273	-0.07204	-0.057126	-0.168659	-0.136539	0.090218	0.078146
chr11:103134307:C>T:+	-0.012957	0.025243	0.04055	-0.0875446	-0.088632	0.05685	0.06416	-0.028988	0.07302	-0.06406	-0.034357	-0.00993	-0.10987	0.037706	0.006475	-0.135253	0.0139484	0.00262	-0.018702	0.022401	-0.309933	-0.03962	0.014683	0.016183	0.008575	0.007642	0.124305	0.024929	-0.0050038	0.01936	-0.0520233	0.033854	0.00635	0.073665	-0.091889	-0.045916	-0.002062	0.026785	0.047293	0.062428	0.081588	0.05518	-0.00762	0.067575	0.04503	-0.127154	-0.088262	0.01337	-0.069252
chr11:103134317:A>C:+	0.004656	-0.118461	0.076655	-0.007527	0.246282	0.06625	-0.080057	0.092212	-0.0785	0.23676	0.21251	0.242999	-0.035556	-0.199012	0.23229	0.056414	0.314451	-0.132644	0.090356	-0.032794	0.13537	0.167338	-0.035764	-0.037319	-0.129808	0.075199	-0.004461	0.088425	-0.030051	-0.108897	0.100963	-0.116607	0.018957	-0.183211	0.15819	0.060549	-0.067322	-0.053308	0.051897	0.175578	-0.063933	0.01364	0.09677	-0.003519	-0.06025	0.06905	-0.153535	-0.085769	-0.104204
chr11:103134317:A>G:+	0.100129	-0.29863	-0.243272	0.085467	-0.033018	0.06322	-0.02148	0.034832	-0.01241	-0.06652	-0.0864	-0.0428131	0.120744	0.040833	0.34956	0.150524	0.187067	-0.068791	-0.135269	-0.020674	0.071639	-0.03661	-0.03082	0.028379	-0.038411	0.054811	-0.244446	-0.073172	0.072307	-0.054113	0.197123	0.03165	-0.06715	-0.049412	0.192194	-0.002977	0.022775	0.01742	0.080507	0.1235	-0.095554	-0.123579	-0.00559	0.01185	-0.02403	-0.02568	0.074286	-0.00977	-0.134436
chr11:103134318:T>C:+	-0.047943	0.022624	0.060735	-0.020617	0.205918	0.02435	-0.176178	0.0047698	-0.069518	0.05769	0.09819	0.03496	-0.09133	-0.0704061	-0.09594	0.0530693	0.02552	-0.02688	0.0512264	-0.0296304	0.018355	0.216111	0.080281	0.060747	-0.147274	0.033123	0.027921	0.051395	0.043953	-0.033032	0.159219	-0.0386982	-0.046184	-0.088523	0.134563	-0.031131	-0.127276	0.018557	-0.087384	-0.03151	-0.44371	-0.0157719	-0.0809909	0.072941	-0.087976	0.199182	-0.030039	0.041941	-0.025252
chr11:103134321:G>T:+	0.214117	-0.00779	0.01976	-0.112472	0.0607	0.21524	0.07098	0.119145	0.101618	0.08022	0.02697	0.11472	-0.11232	-0.10258	-0.06259	-0.30765	-0.100627	0.03412	0.06657	-0.105796	-0.011991	-0.05392	-0.023519	-0.117934	-0.053647	0.023012	-0.06562	-0.03939	0.047759	0.0028276	-0.11255	0.119626	0.08003	-0.0344542	-0.03945	0.094467	0.015626	0.074704	0.11399	-0.04182	-0.11839	0.10588	0.186971	-0.166916	0.07325	-0.259301	-0.099423	0.026805	0.01666
chr11:103134329:T>A:+	-0.105041	-0.048776	-0.08698	-0.01786	-0.089649	-0.11421	-0.04696	-0.07088	-0.162878	-0.11654	-0.031937	-0.07728	0.06615	0.110223	-0.15593	0.12923	-0.058936	-0.01373	-0.096734	0.05283	-0.015136	-0.117255	-0.10705	0.073453	0.062419	0.061413	0.128934	-0.136138	0.048605	-0.04742	-0.22928	-0.088924	-0.00875	0.0432191	-0.271957	-0.013022	0.0145872	-0.04793	-0.07772	0.039716	-0.282643	-0.02732	-0.10056	-0.07853	-0.096974	0.01642	0.11467	-0.02588	0.050214
chr11:103134351:C>T:+	0.011253	0.050996	-0.138168	-0.158922	0.1108	-0.00124	0.03262	-0.171748	0.0055503	0.11153	0.09707	0.01092	-0.16597	-0.012514	0.036189	-0.16542	0.017042	0.144363	-0.02196	0.02854	-0.11487	-0.047613	0.09518	-0.04364	0.046282	0.015437	-0.043749	-0.01763	-0.0734935	0.19181	0.00935	0.133294	0.02868	0.126658	0.007108	0.061878	0.046592	-0.048651	0.04669	0.0696905	0.063537	0.04254	0.27809	-0.017541	-0.06311	-0.107802	-0.14459	0.028216	0.081153
chr11:103134352:G>A:+	0.017127	0.167709	-0.080425	0.007589	0.022248	0.058743	-0.045227	-0.00851	0.03116	-0.017011	-0.006091	-0.001183	0.01114	-0.109443	-0.08189	0.02066	-0.06245	0.039706	0.004169	0.02269	-0.0423636	0.016404	0.028715	-0.101048	0.0537454	-0.103106	0.0834976	-0.054539	-0.039344	0.23995	0.038683	0.051818	-0.00665	0.0314995	0.033208	-0.020255	0.128942	0.00714	-0.017981	-0.04892	0.0016	0.013173	-0.064732	0.070407	0.02576	0.06553	-0.014347	0.0009876	-0.148281
chr11:103134356:G>C:+	-0.017506	0.003262	0.04211	-0.094168	0.039945	0.030689	-0.079366	0.0109131	-0.079064	0.147863	0.25644	0.103448	-0.0821944	-0.165348	-0.0144	-0.082178	0.258665	-0.083386	0.203747	0.023933	0.318847	-0.020965	-0.038684	-0.02842	0.054498	-0.048878	0.162124	0.106361	-0.0348472	-0.0525383	0.0330935	-0.130406	0.069318	-0.0142715	-0.134382	0.18349	-0.087447	-0.130706	-0.115735	0.056632	-0.264346	0.2789	0.128521	0.075795	-0.00825	0.036616	-0.0252066	-0.107024	0.046122
chr11:103134359:A>G:+	0.111959	0.0289379	0.018632	0.029762	-0.0523808	-0.018695	0.021811	-0.030439	-0.0668186	-0.124927	-0.091987	-0.07576	0.00471	0.025384	0.159624	0.03527	0.08852	-0.052916	0.013267	-0.047909	-0.150465	0.0476586	0.085914	0.0824	-0.18352	0.111494	0.0062666	-0.081544	-0.037174	-0.0632598	0.020504	-0.043775	-0.078062	-0.162159	0.019937	-0.02288	-0.072303	-0.061833	-0.0171721	0.043176	-0.031089	-0.220887	-0.00707	0.01687	0.001251	-0.00255	-0.00861	-0.0382667	0.0820706
chr11:103134363:C>T:+	0.023878	0.001861	-0.243202	0.065215	0.016207	0.0611402	-0.028258	0.008683	-0.102975	-0.00738	-0.068132	-0.025594	0.034705	0.093532	0.110037	0.008946	0.059564	0.054964	0.093594	-0.0132	0.13624	-0.0931394	0.0866138	0.02835	0.01611	0.0215404	-0.160396	0.08394	-0.0696181	0.127387	-0.029025	0.100569	0.045587	-0.043123	0.096653	0.096575	-0.0754931	0.088512	0.0363074	-0.196836	0.125904	-0.102809	0.151051	-0.0771001	-0.050028	0.055188	-0.0522306	0.01199	0.0480997
chr11:103134364:G>A:+	-0.081958	0.131915	0.055717	-0.0691183	0.077818	0.0678614	0.038721	-0.000541	-0.045953	0.0072474	0.0609019	-0.000385	-0.006647	-0.017387	-0.230891	-0.03474	-0.102754	0.0490486	-0.013651	0.066643	0.168058	-0.070738	0.00433	-0.004483	0.152655	-0.012	0.112721	0.065153	-0.012445	0.19595	-0.113862	-0.005844	0.115407	0.157114	-0.115865	0.0188996	0.137524	0.0675047	-0.079674	0.046587	-0.463622	0.053724	0.00745938	0.024224	-0.010144	0.120847	-0.045438	0.034114	-0.011982
chr11:103134381:C>T:+	0.002697	0.02508	-0.095421	-0.0645029	-0.227045	0.102505	0.162162	0.0349846	0.022649	-0.0464602	-0.032897	-0.0597043	0.020198	0.158208	0.327599	-0.04716	0.233765	-0.271691	-0.0386035	0.067902	-0.0245752	-0.0394296	-0.083506	0.041812	0.05155	0.028318	0.00758	0.148595	0.0033007	-0.00221	0.50011	-0.0116419	0.059775	0.02246	-0.222594	0.0635355	-0.020215	-0.075186	0.0253976	0.37276	0.28162	-0.023073	0.091709	-0.00819	-0.053603	-0.03751	0.0605578	0.0706491	0.072387
chr11:103134382:A>T:+	0.010115	-0.008923	-0.00456	-0.104047	-0.134251	0.036288	0.206621	0.053648	0.028619	-0.059729	-0.113742	-0.068127	-0.034648	-0.016207	0.178873	-0.0897508	0.234642	-0.055829	0.01961	-0.056021	0.023445	-0.308862	0.013912	0.033917	-0.02824	-0.0721519	-0.006934	-0.06972	0.0221393	-0.058538	0.01068	-0.0586406	0.088409	-0.035354	-0.15967	0.0226951	0.029826	-0.010279	-0.002241	0.28626	-0.066326	-0.011645	0.039658	-0.12711	0.070076	-0.240607	0.006754	-0.007415	0.0710496
chr11:103134384:G>A:+	-0.05847	-0.029837	-0.0544	-0.001816	0.08101	0.117037	0.34997	0.09784	0.0708278	0.158928	0.139378	0.0846144	-0.22951	0.005047	-0.072958	-0.171221	-0.07797	-0.124731	0.133825	-0.075535	0.053196	0.13128	-0.29428	-0.080621	0.160942	-0.105412	-0.011176	0.218382	-0.0090677	0.057216	-0.033876	0.053	0.105898	0.104759	-0.0494125	0.018897	0.022195	-0.267802	0.104378	0.04658	-0.004952	0.113765	0.202548	-0.041205	0.21752	-0.110285	-0.28431	0.015591	0.025715
chr11:103134394:C>G:+	0.062161	0.079721	-0.301228	0.08006	-0.091771	-0.01815	-0.0188	-0.04695	0.056655	-0.201979	-0.231164	-0.161228	0.18899	0.15568	0.184424	0.12943	0.110591	0.087308	-0.03018	0.07512	0.107085	-0.01429	0.050259	0.02964	-0.0664734	-0.00385	-0.180932	0.00746	-0.079845	0.066395	0.262577	0.125141	-0.141499	-0.099691	0.15544	-0.0406264	0.103573	0.010524	0.03854	-0.031955	0.331159	-0.17454	0.036048	0.08139	-0.15047	0.03832	0.17901	0.100687	0.206941
chr11:103134403:C>T:+	-0.0764809	-0.012295	-0.335987	0.0226011	-0.134066	-0.001955	0.117839	-0.0378	0.127585	-0.087098	-0.093927	-0.050332	0.104897	0.066894	0.174207	0.071463	0.15545	-0.25809	-0.125495	0.05458	0.108269	-0.06239	-0.027631	-0.041343	0.023061	0.001902	-0.112149	-0.085091	0.0280479	-0.00224	0.155229	0.042888	-0.0906253	-0.023746	-0.10473	0.0800552	-0.00202	0.0345175	-0.0189675	0.054081	0.138883	-0.0449859	0.153102	-0.035492	-0.063917	-0.080783	0.03795	0.0473173	0.115312
chr11:103134406:C>T:+	-0.313411	-0.01503	-0.203461	-0.049423	-0.05701	-0.00429	0.058785	-0.069972	-0.00651	-0.06183	-0.03999	-0.03543	-0.01754	0.025349	0.003773	-0.136164	-0.054092	0.017502	-0.071683	-0.123843	0.061878	-0.003373	-0.015313	0.013097	-0.010084	0.03391	-0.078705	-0.104751	-0.005994	0.00755	0.027876	-0.165214	-0.01566	0.029335	-0.0169709	0.076528	0.052563	0.047927	0.037233	-0.0938	0.032119	-0.04906	0.146326	-0.057606	-0.04289	-0.262856	-0.109193	0.038633	0.173276
chr11:103134408:G>A:+	-0.0574288	0.03277	0.35307	-0.00865	-0.0942	-0.067913	-0.038077	-0.044476	-0.014792	-0.03982	-0.0324	-0.023072	-0.00115	-0.033967	-0.195746	-0.025099	-0.0741197	0.00565	0.134403	0.043217	-0.0442167	-0.00268	-0.099603	-0.0162809	0.059913	-0.07229	0.238362	-0.051518	0.0554742	-0.062317	-0.064943	-0.0971982	0.008831	0.045668	-0.24963	0.0014056	0.033655	-0.071846	-0.0591593	-0.028142	-0.0420713	0.11494	-0.054936	-0.056396	0.185625	-0.139955	0.02409	0.0435162	-0.031129
chr11:103134428:T>C:+	0.027566	-0.153738	0.1478	0.0500172	0.0450698	-0.0529	-0.07559	0.049785	-0.0711	0.034382	0.021655	0.063443	0.106791	-0.078354	-0.283138	0.215712	-0.166538	-0.064294	0.0413197	0.013526	-0.056507	0.067762	-0.088536	-0.001941	-0.07524	-0.033162	0.02214	-0.089225	-0.012858	-0.0025	-0.38847	-0.02644	-0.0761065	-0.0541575	0.096691	-0.018668	-0.003131	-0.04894	-0.03156	-0.078405	-0.41525	-0.05562	-0.1096	-0.02383	0.319303	0.06253	0.078455	-0.025334	-0.076091
chr11:103134429:G>A:+	-0.01597	0.00521	0.275652	-0.00202	-0.070804	-0.02214	-0.03634	-0.052322	0.00445	-0.00886	0.046286	-0.034984	0.04953	-0.047114	-0.260656	0.04663	-0.082356	0.02274	-0.020113	0.145687	-0.104279	-0.079942	-0.167882	-0.06327	0.02317	-0.06355	0.172318	0.05712	0.094887	0.08118	-0.046772	-0.00226	-0.03248	0.01363	-0.381695	-0.00389	-0.018769	-0.068408	-0.069841	0.03738	-0.0227	0.09937	-0.12555	0.06572	0.38383	0.05135	-0.00512	0.07953	-0.05177
chr11:103436034:T>C:+	0.014268	-0.144465	0.329021	-0.07491	0.111369	0.03307	-0.100706	0.007544	-0.123962	0.07739	0.164762	0.12735	-0.122818	-0.13628	-0.286343	-0.0346947	-0.044695	-0.035442	0.208034	-0.067125	-0.215848	-0.000413	0.032171	0.041321	-0.042423	-0.005562	0.144944	0.174242	0.042111	-0.019515	-0.290931	-0.034358	0.12415	0.054269	0.031856	0.0194948	-0.0941492	0.04581	0.020281	-0.051783	-0.224084	0.107304	-0.062787	0.0864343	0.25701	0.074844	-0.18118	0.028534	-0.035759
chr11:110236090:A>C:-	0.0529904	0.061726	-0.32215	0.287063	0.029691	-0.082495	0.00765	-0.018619	-0.06488	0.01918	-0.040575	-0.071457	0.306191	0.017887	0.14414	0.24702	0.080496	0.014152	-0.185888	0.126956	0.0153712	0.01947	0.136131	0.0445996	-0.09609	-0.032633	-0.130541	-0.077624	-0.0282397	0.082351	0.183944	0.059635	-0.04021	-0.03454	0.02347	0.001825	0.047236	-0.027207	-0.02926	-0.004011	0.114581	-0.11213	-0.00843	-0.062826	-0.307474	0.15719	0.364096	0.069259	0.035266
chr11:110236103:T>C:-	0.056304	-0.405855	-0.0792	-0.023013	0.008595	0.039388	0.0781908	0.0398091	-0.0332551	0.024609	-0.076719	0.039132	0.002684	0.135819	0.18276	0.047069	0.03177	0.071568	-0.00497	-0.03373	-0.199595	-0.046946	0.08861	-0.003634	-0.0475	-0.0710154	-0.128685	-0.06027	-0.004338	0.01539	-0.007043	0.074444	0.040907	-0.061647	0.020802	0.00769	-0.057179	0.097728	0.135409	0.244099	0.273552	-0.14395	-0.008781	0.017937	-0.132023	-0.028021	0.00688	0.094537	0.141573
chr11:110236129:C>T:-	0.051961	0.045026	0.0162763	0.01389	-0.0464502	0.0889	-0.01547	0.05295	0.090644	0.07876	0.03007	0.0669	-0.025	-0.08902	-0.120561	-0.02271	-0.0522	-0.02839	0.01995	-0.0322	0.001135	-0.003116	-0.09347	0.020476	0.0065	-0.0694657	-0.02713	0.03925	-0.0436805	0.053445	0.03457	-0.0160431	0.206778	-0.03771	0.061469	-0.005911	-0.025798	-0.05817	0.202584	-0.00761	-0.02964	0.095476	0.015669	-0.01347	0.084153	-0.107131	-0.02435	-0.069483	-0.203646
chr11:110236156:T>G:-	0.0192427	-0.076752	-0.138131	0.03672	0.022513	0.00761	-0.059215	0.022	-0.097401	0.08299	0.06879	0.134737	-0.06192	-0.174794	0.30023	-0.05936	0.205461	-0.0626323	0.03462	0.02582	0.0807112	0.034044	0.072352	-0.016148	-0.097381	0.014163	0.047922	-0.041082	-0.040547	-0.031264	-0.065102	-0.0910237	0.04016	-0.075989	-0.08974	0.034609	-0.029004	0.066752	-0.021419	0.011919	0.57687	0.02363	0.02247	-0.047592	-0.177395	0.06751	0.01153	-0.029733	0.095439
chr11:110236163:T>C:-	0.085583	-0.083793	-0.0009	0.010852	-0.169276	-0.189073	0.101765	-0.141801	-0.14282	-0.172823	-0.048872	-0.085444	-0.0252892	0.159482	0.113333	0.041935	0.125505	-0.019057	-0.032731	0.121778	0.062527	-0.155106	0.052285	0.127934	-0.10162	-0.0340901	0.039113	0.005916	-0.035921	-0.087345	-0.004545	0.03712	-0.29504	-0.049636	-0.050923	-0.0497644	-0.027201	-0.0245194	-0.241692	0.148629	-0.051941	-0.140156	-0.0856099	0.105523	-0.169206	0.119592	0.068302	0.056624	0.150561
chr11:110236177:A>G:-	0.007487	0.04066	0.059401	-0.043038	0.04244	0.015687	-0.064952	-0.005319	-0.024591	-0.08259	-0.035913	-0.024098	-0.088029	-0.099171	-0.081284	0.000988	0.054121	0.074253	0.0251296	-0.053775	0.047709	-0.075471	-0.013818	0.047867	-0.0541674	0.03777	0.0373135	-0.0162296	0.0356154	-0.058852	0.061961	-0.017884	-0.029983	-0.026909	0.048456	-0.001569	0.037478	-0.0113755	0.043956	-0.101677	-0.024904	0.10847	0.05882	0.044865	0.096703	0.01112	-0.007721	0.0340507	0.011171
chr11:110236183:T>C:-	0.048358	-0.055614	0.020368	0.048363	0.014267	0.125456	-0.128009	0.084907	0.008181	-0.07839	-0.0201039	-0.01939	0.115743	0.124584	0.0909769	0.186749	0.121663	-0.062226	0.186389	0.117014	-0.313198	0.114803	0.17982	-0.015145	-0.098901	0.0194331	-0.037761	0.238682	-0.0254821	0.0336018	-0.000179	0.072837	-0.0625	-0.122611	0.115282	-0.027208	-0.0647565	0.075448	0.058196	-0.0554389	0.0543852	-0.084502	0.113388	0.03464	0.028173	0.075592	0.04367	0.204791	0.136123
chr11:110236203:A>G:-	0.0328	-0.30225	0.162588	0.19474	0.022842	0.03713	-0.03059	-0.0081	-0.04541	-0.01448	-0.012254	-0.03197	0.279258	-0.006169	-0.06089	0.09824	-0.0487328	-0.072499	-0.049394	-0.119497	0.0164509	-0.01657	-0.03873	0.004275	-0.080048	0.053699	-0.0956857	0.00586	0.018494	-0.161914	-0.09658	-0.032982	-0.04624	-0.123379	-0.0084697	-0.055896	0.007727	-0.00237	-0.0087	-0.150086	-0.136455	-0.05962	-0.05563	-0.05044	0.149925	0.04362	0.203502	-0.093725	-0.066832
chr11:110236205:T>C:-	0.107602	-0.01103	-0.14763	-0.025967	0.116152	0.002108	-0.137101	0.052307	0.09945	0.072284	0.0330761	0.055956	-0.055269	0.03038	0.316695	-0.08715	0.188131	0.01591	-0.006487	0.024086	0.04553	0.152822	0.162427	-0.009918	-0.163167	0.035329	-0.099323	0.113698	-0.089256	-0.04147	0.04579	0.089096	-0.025914	-0.11385	0.407519	0.029805	0.0410609	0.044856	0.13102	0.01929	0.03333	-0.082364	0.00572	0.10153	-0.252404	0.02401	-0.03182	-0.007654	0.121357
chr11:110236211:T>A:-	0.209424	-0.032486	-0.0596	-0.013109	-0.0026515	0.191364	-0.02759	0.125892	0.156281	0.0694796	0.089293	0.131588	-0.117698	-0.059216	-0.03012	-0.148962	0.079002	0.02974	0.04858	-0.056214	0.028118	0.031311	0.134183	-0.0220383	-0.056036	-0.081734	-0.001778	0.21994	0.028385	0.04753	-0.02421	0.30018	0.0713049	-0.008246	-0.084805	0.008524	-0.029149	0.090115	0.175738	-0.066414	0.037489	0.082128	0.054047	-0.194814	0.067237	-0.06713	-0.139939	0.018618	0.040451
chr11:112045143:G>A:+	-0.014356	0.162406	0.00345	0.010956	-0.061034	0.07251	0.00248	0.02483	0.047329	0.02411	-0.02632	-0.052556	0.058108	-0.08799	0.019435	0.0797452	-0.025838	0.019931	-0.03477	0.092732	-0.065901	0.05916	-0.0032	-0.024505	0.030046	-0.133378	0.048999	0.003842	-0.0656648	0.193878	0.0932657	0.02253	-0.112717	0.033693	0.020195	-0.050067	0.086442	-0.020062	-0.132934	0.05608	0.02843	-0.072666	0.010721	0.124068	0.01664	0.053119	0.033914	0.0275344	-0.081956
chr11:112045243:C>T:+	-0.042476	0.04043	-0.095803	0.018861	-0.018246	-0.04909	0.0278	-0.005679	0.067008	-0.031586	0.038352	0.02208	0.02105	0.161622	0.01198	-0.15799	-0.04852	0.071885	-0.036628	-0.069298	0.007796	0.002797	0.099779	0.00588	0.00019	-0.044683	0.023815	0.052053	-0.011036	-0.0298	0.12357	-0.101737	0.02433	0.04763	-0.03325	-0.045785	0.0319383	-0.042576	-0.023813	-0.306482	0.097918	0.02416	-0.06309	0.078129	-0.00114	-0.04535	-0.03684	0.122598	0.047426
chr11:112045247:C>T:+	-0.016161	-0.0179452	-0.04006	0.021102	0.006691	-0.02389	-0.010259	-0.067604	0.094111	0.075662	0.03054	0.03691	0.043528	0.02452	0.02466	-0.1182	0.03201	0.019488	-0.023384	0.08848	-0.044891	0.064696	-0.072577	0.001627	-0.037077	0.0633172	0.042648	-0.001173	0.0185919	0.038029	0.09327	0.004612	0.02175	0.08377	-0.223846	0.098071	0.061736	0.01171	-0.034136	0.01724	-0.0247702	-0.02856	0.22754	-0.016259	0.04338	-0.179104	-0.117264	0.197638	0.088069
chr11:11327076:G>C:-	-0.038346	0.025324	-0.14913	0.101376	-0.074296	-0.05734	-0.084183	0.02855	-0.02123	-0.04563	-0.0517	-0.03359	0.076005	-0.051834	0.046165	-0.0313433	0.052612	-0.00247	-0.084101	0.022903	0.0571609	-0.03975	-0.0649173	0.018562	-0.008407	-0.021415	-0.0079018	-0.079299	0.062709	0.02337	0.047642	0.015404	0.00829	0.011299	-0.114701	-0.023518	-0.01356	0.012035	0.016137	-0.026824	0.075475	-0.03177	0.00823	-0.107785	-0.02562	-0.0092196	0.017324	-0.107485	-0.0159064
chr11:11327078:G>A:-	0.04068	0.063962	0.000358	0.073126	-0.00454	0.03807	0.106271	0.0073	0.05386	-0.02399	-0.082651	0.0183	0.037455	0.118844	-0.01273	-0.0268263	-0.070623	0.053935	-0.018555	-0.02875	-0.0523777	0.1275	0.102073	-0.01129	0.106153	-0.036762	-0.070872	0.136194	-0.0254762	0.114174	0.019617	0.148385	-0.02286	0.094741	0.12805	0.04985	0.047685	0.077354	0.01091	0.045351	0.010203	-0.03551	0.00723	-0.068522	0.07602	-0.15837	-0.027101	0.053088	-0.041993
chr11:11327092:C>T:-	-0.076895	0.209556	-0.00247	-0.0552	0.02444	-0.024645	-0.018308	-0.036898	-0.016184	-0.00438	0.01047	-0.05584	-0.04269	-0.125768	-0.165343	-0.031795	-0.01724	0.039846	-0.06192	0.089308	0.032136	-0.075939	-0.0474	-0.046432	0.148665	0.022313	-0.02823	0.07522	0.023451	0.0216733	0.00039	0.0741397	-0.0514	0.104572	-0.02378	-0.0016	-0.07277	-0.036989	-0.024944	0.044501	-0.094398	-0.00227	-0.019778	-0.059453	0.03646	0.04453	0.02046	-0.159914	-0.0524079
chr11:11327099:C>G:-	0.04783	-0.016695	0.175283	-0.091687	0.13289	0.21233	0.0070021	0.097627	0.1024	0.177644	0.0537285	0.157228	-0.131122	-0.252158	-0.069389	-0.057237	-0.048648	-0.031601	0.0977953	-0.22058	-0.0595858	0.11834	-0.0280706	-0.118832	-0.059195	-0.076641	-0.069146	-0.033765	0.0961769	-0.021567	-0.188263	-0.05455	0.276019	-0.070188	0.094998	0.032342	0.035038	0.0365438	0.200336	-0.191407	-0.04725	0.118927	0.120403	-0.249114	0.16299	-0.105572	-0.09057	-0.046466	-0.158044
chr11:11327109:T>C:-	0.0267	-0.093487	-0.110759	0.0398567	0.04976	-0.00134	0.06599	0.00361	0.02243	0.00875	-0.080942	-0.01351	0.15346	0.0653349	0.32078	0.24455	0.152427	-0.042594	-0.0503584	0.03496	0.017649	0.11269	-0.0183425	0.00041	-0.084404	-0.030712	-0.0999135	-0.117987	0.045266	0.081858	0.21956	-0.034628	-0.05712	-0.094409	0.141349	0.092756	0.038876	0.07241	0.05602	-0.034167	-0.089244	-0.11025	0.043539	0.00377	-0.04659	0.01584	0.155494	0.244662	0.11905
chr11:11327122:G>A:-	0.06462	-0.077393	0.018754	0.057906	0.105412	0.06771	0.056544	0.02723	-0.111989	0.01499	-0.06856	-6e-05	-0.116024	-0.04302	-0.03703	-0.177741	-0.05883	0.033711	0.079534	-0.21816	0.0726563	-0.04193	0.02181	-0.026103	-0.0135	0.06135	-0.172533	0.06427	0.0235761	-0.099186	-0.100423	0.083993	0.07199	-0.03967	-0.03385	-0.03571	-0.027946	0.09052	0.075911	-0.160173	-0.04585	0.0612	0.0658	-0.188999	0.082857	-0.063771	-0.154765	-0.098341	0.06887
chr11:11327128:C>G:-	-0.07734	-0.058533	0.230852	-0.124781	0.052209	-0.06873	0.311586	0.00879	0.19391	0.206174	0.23572	0.22129	-0.231365	-0.206159	-0.340054	-0.219267	-0.215217	-0.0539203	0.317834	-0.136019	-0.069189	0.006047	0.02846	-0.025943	0.056239	-0.068277	0.136929	0.11823	-0.006846	-0.0108865	-0.167374	-0.02679	0.166376	0.082212	-0.21316	-0.005168	-0.013829	-0.020683	0.0119947	-0.078193	-0.034681	0.34311	0.106794	-0.109929	0.3701	-0.000371	-0.221849	0.004858	-0.021004
chr11:11327128:C>T:-	-0.05702	0.02322	0.085918	-0.01173	0.0434583	0.070197	0.399861	0.082287	0.249576	0.138927	0.07561	0.099802	-0.01823	-0.0945031	-0.096185	-0.04655	-0.089437	-0.0122958	0.01456	-0.01907	-0.0926563	0.100163	-0.27971	-0.105282	0.079449	-0.104525	0.046392	0.03331	0.029711	0.0650383	0.05124	0.03297	0.040237	0.121292	0.02608	0.073474	-0.011499	-0.325713	0.0292651	0.011557	0.11923	0.192191	0.126191	0.059105	0.244807	0.03136	-0.05567	0.0521209	-0.112706
chr11:11327157:A>G:-	0.1293	-0.055112	0.18128	0.330151	0.008656	0.140511	-0.03626	0.128298	0.104735	0.05169	0.035073	0.002381	0.343746	-0.085288	-0.01854	0.24858	-0.065752	-0.14305	0.067499	-0.10777	-0.116009	0.02184	-0.10689	0.03233	-0.0517295	0.019512	-0.032553	-0.092095	0.110308	0.03483	-0.104485	0.149855	0.02963	-0.047809	0.02655	-0.02766	-0.111116	0.014579	-0.072469	-0.115215	-0.09353	-0.058791	-0.07663	-0.119853	0.178852	0.225973	0.246165	-0.086381	-0.182171
chr11:11327158:A>T:-	0.04756	0.035457	0.05116	0.198625	-0.030328	-0.064211	-0.023934	0.00585	0.092579	-0.03892	-0.091807	-0.063809	0.38819	0.00306	0.06187	0.426806	-0.031656	-0.120195	-0.268582	0.058825	0.030855	0.00811	-0.134902	0.006739	-0.005282	0.0124457	-0.04748	-0.1933	0.072225	0.023929	0.144555	0.09391	-0.101021	-0.00288	0.00794	-0.020878	-0.0181606	-0.025291	-0.025849	-0.05087	0.019883	-0.116727	-0.04937	0.062365	-0.07486	0.171279	0.234121	-0.000595	-0.040328
chr11:11327176:C>T:-	-0.03524	-0.0174623	-0.002235	-0.036447	0.086889	0.030954	0.05588	0.047838	0.051338	0.203702	0.193838	0.128317	-0.130096	-0.0210563	-0.001005	-0.0594356	-0.04346	-0.151688	0.128335	-0.016083	-0.05112	0.133288	-0.270528	0.011544	0.076024	-0.046619	0.064522	0.104147	0.0363697	0.009552	-0.034535	0.06	0.111211	0.085079	0.0120187	-0.0170467	-0.049239	-0.213973	0.070232	-0.009654	0.0481969	0.251754	0.148484	-0.040127	0.206076	0.010928	-0.097702	0.084769	-0.034246
chr11:11327178:G>T:-	0.0427066	-0.004546	-0.09311	-0.027406	0.04558	-0.068491	-0.064516	-0.134549	-0.12939	-0.068412	-0.066627	-0.047478	0.155386	0.051271	0.094518	0.132212	0.116291	-0.0042706	-0.100903	0.136488	0.0543885	-0.05159	-0.044768	0.0150986	0.031338	-0.0455734	-0.092671	-0.085375	-0.021112	-0.053947	0.0789801	0.108004	0.086887	-0.021752	-0.004403	0.056605	0.008082	-0.003037	-0.090023	0.04157	0.135679	0.02939	0.101544	0.05261	-0.2224	0.119459	0.073046	-0.010589	-0.045551
chr11:113329958:G>C:+	0.073665	-0.044731	0.18851	0.00396	0.087098	0.334453	0.096709	0.151967	0.231185	0.163437	-0.00233	0.11782	-0.05348	-0.16127	-0.159712	0.04419	-0.218096	-0.098835	0.167801	-0.221486	-0.0641276	0.163252	-0.107057	-0.137877	0.047982	-0.148912	-0.126704	-0.128823	0.053844	0.122736	-0.11252	0.05038	0.12639	0.003149	0.01187	0.0561831	0.0652984	-0.0442731	0.24991	-0.1868	-0.170276	0.16418	0.2193	-0.3079	0.299497	-0.232279	-0.0895	0.0343566	-0.011419
chr11:113329987:G>A:+	0.133911	0.048505	0.01164	-0.0613	0.14552	0.01813	-0.0925	0.02803	-0.11858	0.08927	0.04932	0.14729	0.00403	-0.1705	-0.01414	0.02396	-0.032703	0.00281	0.03488	-0.0686	0.028743	0.05839	-0.09868	-0.125525	0.008216	-0.1124	-0.0534	-0.139807	0.0042105	0.134546	0.02316	-0.05384	0.20382	-0.01497	-0.03084	0.097976	0.032071	0.0416058	-0.00416	0.0242696	-0.020364	0.03526	0.056648	-0.201044	-0.05662	-0.034585	0.04657	-0.03064	-0.089647
chr11:113329988:G>A:+	-0.057603	0.07529	0.199863	-0.07572	0.05009	-0.15339	-0.0071812	-0.0837	-0.52035	0.15729	0.15452	0.16834	-0.10117	-0.13149	-0.118189	-0.102812	-0.07554	-0.002382	0.09138	0.029001	0.013177	0.0506	-0.160326	-0.072726	0.051983	-0.055197	0.169859	-0.123833	0.0324397	0.0096417	-0.02983	-0.252894	0.15974	0.058747	-0.157467	0.108637	0.005508	-0.111042	-0.315816	0.11539	0.048702	0.11403	1.8e-05	-0.0620957	0.01485	0.00758	-0.05546	-0.10194	0.056002
chr11:113330004:A>G:+	0.140078	-0.160133	-0.37699	0.035592	-0.02714	-0.038722	-0.015264	0.088109	0.074701	-0.057895	-0.146002	-0.0451095	0.093476	0.054536	0.253116	0.11361	0.154897	-0.045626	-0.166502	-0.024856	0.068579	0.023814	0.0083965	-0.0001478	-0.186819	0.042414	-0.104458	-0.0646247	0.0121745	-0.044673	0.222469	0.069518	-0.101321	-0.113255	0.185713	0.028127	0.126047	-0.062643	0.032415	0.154405	0.02009	-0.23176	-0.031463	0.011612	-0.071684	-0.04383	0.103593	0.008607	-0.005518
chr11:113330017:G>A:+	-0.01918	0.144927	0.18443	-0.017699	0.142043	-0.02724	0.045751	-0.08409	-0.10234	0.120541	-0.04488	0.045815	-0.054008	-0.04536	-0.034183	-0.029359	-0.148526	0.009525	-0.091614	-0.06822	0.07864	-0.018131	-0.06697	-0.04254	0.014413	-0.045251	-0.088313	-0.050642	0.036456	0.104663	-0.0223464	-0.109035	0.156552	-0.015848	-0.016035	0.005962	0.11752	0.049133	-0.171793	0.000162	-0.03106	0.029018	0.10313	-0.13587	0.01869	-0.01441	0.0799107	0.127362	-0.02775
chr11:113359444:G>T:+	0.187494	0.098646	-0.137894	0.015066	0.101209	0.203959	-0.009657	0.060981	0.22393	0.183355	-0.030457	0.093008	0.040927	-0.042253	0.202761	0.119329	-0.017848	-0.0172354	-0.127577	-0.065841	0.071987	0.17093	-0.07707	-0.065872	-0.050708	-0.0611582	-0.2197	-0.0702594	0.0042576	-0.018187	0.123123	0.156155	0.03138	-0.090825	0.127276	0.120004	0.2024	0.0447866	0.080353	0.04815	0.03455	-0.019846	0.18565	-0.187915	0.072528	-0.045902	0.071483	-0.061667	-0.0735344
chr11:113414382:C>T:-	0.013668	0.063236	0.095786	-0.0448	0.027028	-0.0075	-0.06834	0.00912	-0.00285	-0.08518	-0.08495	-0.05172	-0.0433	-0.11416	-0.0753735	-0.00446	-0.240791	0.051222	0.11027	-0.12682	-0.0826202	-0.06016	-0.103605	-0.14476	0.034689	-0.01044	-0.112925	-0.152161	-0.022372	0.133916	-0.059113	-0.05815	0.04122	-0.053284	-0.043603	0.01086	0.045752	0.0531239	0.049022	-0.080095	-0.188813	-0.01275	-0.00476	-0.12698	-0.03058	-0.02809	-0.01691	0.034113	-0.043893
chr11:113414383:G>A:-	0.021716	0.346512	-0.287227	0.10159	-0.007279	-0.04509	-0.006466	-0.01412	-0.00707	-0.05218	-0.11817	-0.04323	0.13241	0.14591	0.251826	0.15037	0.026175	-0.040617	-0.17006	0.00217	0.043103	0.01211	-0.027473	0.02108	-0.114291	-0.00579	-0.069849	-0.152947	-0.133249	0.1765	0.253937	-0.03862	-0.01278	-0.126093	0.163419	0.043387	0.1015	-0.0822156	-0.02978	0.05037	0.175207	-0.04459	0.135528	0.0252	-0.203949	0.04812	0.218217	-0.124395	0.087695
chr11:113414390:C>G:-	0.00487	-0.038416	0.16649	-0.098945	0.0410759	0.10999	0.024354	0.095176	0.114925	0.087638	0.040748	0.0659311	-0.06562	-0.127782	-0.104705	-0.07701	-0.0987369	0.073299	0.084493	-0.204263	-0.07107	0.097513	0.0622911	-0.0200391	-0.0571722	-0.097113	-0.040887	0.110894	0.066714	0.003077	-0.14162	0.068049	0.012591	-0.0682689	0.02041	-0.111192	-0.044519	0.0445577	0.106932	-0.220163	0.056118	0.083677	-0.120148	-0.091277	0.35591	-0.124481	-0.08311	-0.0516	-0.05955
chr11:113979200:G>T:+	-0.0012	0.003951	-0.11841	-0.053095	0.116015	0.138689	0.0577282	0.08573	0.04118	0.342617	0.240022	0.332249	-0.190872	-0.178969	0.213211	-0.191191	0.0992485	0.014435	0.0911541	-0.153464	0.046572	0.0553939	0.00214	-0.088436	0.013727	-0.084506	-0.03106	-0.008495	0.009162	0.197245	-0.050502	-0.09393	0.413174	0.054885	0.099342	0.07949	0.136042	0.056425	0.07142	0.08758	0.147794	0.140366	0.174311	-0.159738	0.0491774	-0.05989	-0.142401	0.093507	-0.05259
chr11:113979201:G>A:+	-0.248772	0.03009	0.148827	-0.078078	-0.0228	-0.157706	0.0119432	-0.128819	-0.486855	0.1006	0.08895	0.10572	-0.15893	-0.12336	0.011646	-0.123818	-0.07715	-0.073797	-0.07136	-0.00635	-0.0642762	-0.02687	-0.112434	-0.073672	0.048788	-0.062295	0.119045	-0.131386	0.077674	0.065106	-0.042672	-0.43557	0.21689	0.112899	-0.170263	0.0895116	0.038018	-0.002674	-0.292291	0.113165	0.030296	0.16036	0.0129246	-0.026864	0.000177	-0.119431	-0.1031	0.0058319	0.035658
chr11:113979201:G>T:+	0.075818	0.03591	-0.011705	-0.191963	0.110316	0.217864	0.185164	0.115151	0.146005	0.23154	0.12312	0.27081	-0.38297	-0.10782	0.072527	-0.275443	-0.07019	0.005826	0.099116	-0.103128	-0.010852	0.120177	0.057944	-0.190882	0.040832	-0.079043	0.03543	0.085514	-0.035269	0.198651	0.00599	-0.01468	0.298228	0.047273	0.014806	0.156487	0.050147	0.086475	0.111599	0.058018	-0.010925	0.202197	0.210647	-0.180573	0.137568	-0.228531	-0.254934	0.101927	0.037524
chr11:113979233:G>A:+	-0.07951	0.01835	0.00174	-0.042441	0.074786	0.174329	0.01194	0.153563	0.285979	0.143766	0.11292	0.152652	0.01448	-0.103429	0.029244	-0.05065	0.006713	-0.032272	-0.07309	-0.04666	0.069522	0.052854	-0.069406	-0.079491	0.074391	-0.056024	-0.020313	-0.03825	-0.007062	0.0238811	-0.04846	-0.166765	0.18355	0.046718	-0.02058	0.092374	0.208461	-0.0603744	0.20345	0.081541	0.069343	0.13833	0.174377	-0.05978	0.00446	-0.04477	-0.02803	0.026749	-0.035805
chr11:113979255:C>G:+	-0.081624	0.035085	-0.056439	0.156873	-0.042766	-0.010009	-0.090425	-0.008081	-0.058034	-0.168398	-0.220681	-0.116118	0.195962	0.236271	-0.12172	0.0846039	-0.168154	-0.0304503	-0.17597	0.041753	0.137004	-0.011798	-0.092169	0.070291	-0.048701	0.039681	-0.07735	-0.124413	-0.01612	-0.090053	0.0543005	-0.04719	-0.120835	-0.022026	0.088655	-0.0537097	0.133685	-0.039658	-0.024509	-0.144336	-0.399813	-0.118549	-0.00799	-0.123883	-0.088228	-0.05829	0.178942	-0.035232	-0.120723
chr11:113979258:C>T:+	-0.011753	-0.0516097	0.04465	0.065008	-0.027618	0.05305	0.115972	-0.02192	0.175702	-0.05295	-0.06571	-0.07396	0.01472	-0.04054	-0.082587	0.066013	-0.14493	-0.103574	-0.00773	-0.192661	-0.035876	-0.004947	-0.016507	-0.01163	0.0747287	-0.034546	-0.0822	0.088201	0.020645	-0.027019	-0.08377	0.089796	-0.01781	0.032106	0.010932	-0.092684	-0.0305896	0.004689	0.11715	-0.097635	-0.066878	0.03221	-0.006828	-0.064683	0.196057	-0.117418	-0.067174	-0.0614	-0.124648
chr11:113979263:A>G:+	0.0267	-0.093487	-0.110759	0.0398567	0.04976	-0.00134	0.06599	0.00361	0.02243	0.00875	-0.080942	-0.01351	0.15346	0.0653349	0.32078	0.24455	0.152427	-0.042594	-0.0503584	0.03496	0.017649	0.11269	-0.0183425	0.00041	-0.084404	-0.030712	-0.0999135	-0.117987	0.045266	0.081858	0.21956	-0.034628	-0.05712	-0.094409	0.141349	0.092756	0.038876	0.07241	0.05602	-0.034167	-0.089244	-0.11025	0.043539	0.00377	-0.04659	0.01584	0.155494	0.244662	0.11905
chr11:113979274:G>A:+	-0.041071	0.053495	0.069543	0.013763	0.0514335	0.037853	-0.065001	0.056763	-0.055435	0.089415	-0.0055537	0.078301	0.012718	-0.043338	-0.06635	0.037318	0.002046	-0.055655	0.009082	0.094758	0.0461366	-0.056193	0.029227	-0.037446	0.084733	0.020522	-0.024613	0.030667	-0.059304	0.0952513	-0.049308	0.041404	0.085102	0.022826	-0.088202	-0.065623	0.179782	0.0360888	-0.0551003	0.0590483	0.098114	0.056939	-0.05507	-0.092492	-0.01096	0.03218	0.10671	0.00195038	0.001364
chr11:113979290:G>A:+	-0.02336	0.078007	-0.06755	-0.078209	0.0575357	0.168688	0.004824	0.02996	0.0414623	0.02237	-0.0499	-0.03709	-0.021149	-0.03023	0.02911	-0.01075	-0.02047	-0.015783	-0.010699	-0.06555	-0.093544	-0.00123	-0.01561	-0.06991	0.090905	-0.053108	-0.06116	0.00973	0.001673	-0.07827	0.111208	0.003474	-0.02991	0.0075682	-0.07179	0.034	-0.042984	-0.026078	0.02628	0.03484	-0.00761	0.07471	0.059198	-0.0956	-0.0387297	-0.04249	-0.015973	0.02527	0.02426
chr11:113979290:G>T:+	0.00442	0.023104	-0.0376	0.038776	0.070514	0.159238	0.0221479	0.04699	0.0530913	0.01951	-0.03279	0.0069	-0.020098	0.04994	0.00068	-0.062383	0.0109	-0.061939	0.03031	-0.08727	-0.038955	0.01675	-0.01338	-0.03278	0.063633	-0.048398	-0.04946	0.045378	-0.018127	-0.07187	0.0176301	0.018738	-0.00376	-0.0086373	-0.02987	0.02453	-0.004489	-0.025783	0.0080245	0.01257	-0.00032	0.07717	0.055635	-0.09528	0.0178299	-0.02818	-0.093642	0.03436	0.00945
chr11:113979291:C>T:+	0.02006	-0.07286	0.00893	-0.032375	0.14096	0.119297	-0.0711595	0.00602	-0.088187	-0.02393	-0.08475	-0.0817	-0.109329	-0.0366	-0.02079	-0.114953	-0.08364	-0.137491	0.03961	-0.162936	0.0292308	-0.07135	-0.03992	0.026693	-0.196605	0.0939976	-0.10902	-0.070333	0.013796	-0.09994	0.0262667	-0.119941	0.0028	-0.0913885	-0.173817	-0.06133	-0.024951	-0.017357	0.15853	-0.01759	-0.06042	0.00432	0.150559	-0.1729	-0.0628703	-0.01814	-0.0351914	-0.191343	-0.016
chr11:113979306:G>A:+	-0.01702	-0.053208	0.127398	-0.0826736	-0.056739	0.00706	0.0589443	-0.07343	0.036771	-0.03224	0.059485	-0.00564	-0.093016	-0.06398	-0.115712	-0.01679	0.0429	-0.02635	0.05292	0.120524	-0.12201	-0.080498	-0.008963	-0.012645	0.0853788	-0.013114	0.077251	0.07911	0.019762	0.01719	0.012175	-0.055527	0.02126	0.111436	-0.136527	0.00269	-0.0742326	-0.00123	-0.026639	0.107961	0.016778	0.05779	-0.05404	0.139946	0.06645	0.024618	-0.122142	0.122142	0.101359
chr11:113979316:C>T:+	0.009268	0.006713	0.01962	0.07803	0.01868	0.10011	0.120837	0.0455	0.07097	-0.0047	-0.06119	-0.04796	-0.018909	0.00783	-0.091147	-0.0962764	-0.1443	0.128828	-0.04058	-0.12302	0.011334	0.04592	0.02994	0.01461	0.123074	-0.021384	-0.135489	0.05981	0.0255451	0.003846	-0.01432	0.09122	-0.04359	0.113963	0.040847	-0.04506	-0.036245	0.090042	0.083595	-0.069151	-0.014474	-0.06749	-0.06466	-0.094443	0.109394	-0.155655	-0.056892	-0.0526165	-0.057637
chr11:114443847:C>G:+	-0.054837	-0.0172657	-0.0151	0.072632	0.00252	0.0226	0.041893	-0.0451	-0.057514	-0.07277	-0.02156	-0.06737	0.031915	0.07687	-0.067624	0.061504	-0.055466	-0.0476578	0.02989	-0.04022	0.068409	0.046702	0.053784	0.103437	-0.033367	0.024843	-0.076851	-0.008111	0.0160347	-0.0359411	-0.015746	-0.0336	-0.01719	-0.066554	-0.0485616	-0.004604	0.046705	-0.030827	0.106388	-0.168456	-0.115052	-0.0068	-0.01743	-0.088336	0.03237	-0.07783	0.098765	0.012651	-0.025647
chr11:114443883:G>C:+	0.207136	-0.044358	0.103994	-0.110899	0.01816	0.169216	0.069469	0.125503	0.145343	0.05356	0.137938	0.071127	-0.150153	0.02089	-0.195627	-0.132825	0.034883	0.09423	0.147259	-0.102281	-0.094804	-0.005139	0.11047	-0.041256	0.012655	-0.0428736	0.136381	0.163919	0.0153527	0.012918	-0.158547	0.174003	0.065429	0.0539049	-0.08281	0.00552	-0.06788	0.123205	0.050703	0.064015	-0.163871	0.224558	0.030957	-0.038306	0.172213	0.00453	-0.0612332	0.017415	0.116072
chr11:116779823:G>A:-	-0.09984	0.03014	-0.013355	0.104395	-0.0467208	0.0460319	0.07698	0.01201	0.073032	0.002024	-0.0321933	-0.0060702	0.049639	0.164369	0.299568	-0.115478	0.168067	0.06396	0.0504554	0.059887	0.06683	0.0475702	0.019818	-0.104684	0.02814	0.036	-0.026897	0.0160947	0.0457104	0.050322	0.262096	-0.016791	0.015326	0.00824	-0.04756	0.096451	-0.00670649	0.091908	0.022261	0.110375	0.124055	-0.037782	0.0042	-0.0436	-0.021747	-0.140333	0.00333	0.181402	0.177959
chr11:116779844:G>A:-	0.0235	-0.077201	-0.042378	0.069276	0.00463	-0.04473	0.12429	-0.0428	0.0559	0.04005	0.02267	0.03637	-0.0755	0.113486	-0.0495	-0.07616	-0.085367	0.081355	0.05264	-0.0739	0.032811	0.09515	0.07577	0.01777	0.1143	-0.090195	-0.086943	0.09659	0.036673	0.120936	-0.125251	0.114573	0.09116	0.120494	-0.00217	0.0322	0.0070156	0.101766	0.03912	0.008921	0.024936	0.02276	-0.04082	-0.026513	0.04963	-0.140667	-0.06562	0.218382	-0.02735
chr11:116779848:G>A:-	0.03515	0.048195	-0.093855	-0.108107	-0.01698	0.01819	0.11009	-0.00931	0.0389	-0.00712	-0.04316	0.00872	-0.134722	0.048614	0.0449	-0.0986	-0.047236	0.065659	-0.03169	-0.09781	0.020879	0.03742	0.13095	-0.01571	0.071475	-0.02535	-0.0816673	0.04136	-0.040161	0.03446	-0.06585	0.06936	0.0406	0.055394	0.09697	-0.00071	0.021993	0.03852	0.03847	-0.0472335	0.010245	-0.08426	0.02443	-0.026551	0.02291	-0.173995	-0.14177	0.060954	-0.037085
chr11:116779848:G>C:-	-0.02228	0.102734	-0.164585	0.079522	0.04534	0.01045	-0.03815	-0.01126	0.03031	0.03521	-0.09677	-0.05425	0.051344	0.084609	0.1402	0.1336	-0.010568	-0.004834	-0.174574	-0.04975	-0.083642	0.09616	-0.072045	0.0093	0.004201	-0.01095	-0.122566	-0.028848	-0.0334126	0.04508	0.141593	0.0091	-0.01984	-0.018415	0.07511	0.03093	0.038633	-0.101559	0.01387	-0.0476276	0.045125	-0.12943	0.07431	-0.104931	-0.02908	-0.005072	0.141982	0.038574	-0.084657
chr11:116779871:T>A:-	0.035177	0.01708	0.10836	-0.0642733	-0.003576	0.132213	0.00302	0.0852404	0.04129	0.108711	0.099449	0.109513	-0.102783	-0.00632	0.07459	-0.173462	0.065603	0.05311	0.181309	0.00157	0.017083	0.14863	0.16143	-0.0326158	0.03523	-0.0730866	0.218858	0.080095	-0.057544	-0.00798	-0.09057	0.070063	0.061003	-0.05546	0.057259	0.06139	-0.035715	0.14047	-0.020949	0.055233	-0.01659	0.142203	-0.02626	0.068255	0.0498	-0.057602	-0.142522	0.103109	0.106455
chr11:116779880:C>G:-	0.147173	-0.050363	0.271674	-0.015152	0.155483	0.145943	0.063013	0.07298	0.0421621	0.18076	0.12469	0.17954	-0.091829	-0.12837	-0.110057	-0.097322	-0.118621	-0.007621	0.056259	-0.16869	0.0343263	0.053164	-0.070882	-0.123958	-0.07974	-0.042721	-0.0632511	0.004146	0.063896	-0.177695	-0.083871	-0.02253	0.1446	-0.110404	-0.051587	-0.149718	0.00349	0.049667	0.111607	-0.055345	-0.125024	0.06481	0.01327	-0.150307	0.175144	-0.07218	-0.093239	-0.089431	-0.058423
chr11:116785061:A>G:-	-0.193058	-0.022046	0.1938	0.033158	0.07913	0.031828	-0.053933	-0.054046	-0.151936	0.092995	0.151984	0.0436036	-0.05182	-0.107877	-0.09714	0.229978	-0.0118	-0.050824	0.10178	0.0339073	-0.144368	0.070502	-0.00057	0.033302	0.00923	-0.0098945	0.142158	-0.037311	0.0713705	-0.024025	-0.151538	-0.154001	0.032355	-0.00404	-0.08909	-0.078069	-0.13329	-0.10089	-0.079509	-0.086679	-0.06596	0.04935	-0.06384	0.019212	0.130065	0.209003	-0.01314	-0.0652147	-0.081904
chr11:116785075:T>C:-	-0.147462	-0.0869632	-0.02681	-0.03569	-0.03113	-0.02087	-0.054733	0.03933	0.054046	0.06367	0.219046	0.04847	-0.00359	0.02284	0.03266	-0.09435	0.158821	0.111201	0.15933	0.05968	-0.177232	-0.090225	0.178468	0.17441	0.099299	0.107511	0.163092	0.237258	-0.065207	-0.151885	-0.11373	0.08697	-0.04253	0.142305	-0.09586	-0.037635	-0.048745	-0.022389	-0.02237	0.00944	0.11379	0.05484	-0.12035	0.18996	0.03516	0.02668	-0.03093	-0.029448	-0.088107
chr11:116785076:C>T:-	-0.0415811	0.032258	0.00748	-0.02179	-0.1814	0.02761	0.039553	0.08713	0.107532	-0.02138	-0.01463	-0.05213	-0.05868	-0.07537	-0.00682	-0.14202	-0.098225	-0.0766473	0.01035	-0.01692	-0.03292	-0.100981	-0.033065	-0.01896	0.204487	-0.11127	-0.07942	-0.073237	0.108195	-0.031786	-0.06679	0.09415	-0.03183	0.128746	-0.193438	0.034731	0.063266	0.09218	0.008669	-0.024793	-0.04427	0.06665	0.085609	-0.116	0.05667	-0.126597	-0.01124	0.087301	0.049104
chr11:116785102:A>G:-	0.21901	-0.189844	0.116246	0.009107	0.062128	-0.03948	-0.115601	-0.01096	-0.062523	-0.100683	-0.077491	-0.079632	0.09935	-0.101346	-0.098709	0.04783	-0.132221	0.01041	-0.01395	-0.0026	0.173977	-0.064483	-0.02992	0.0407309	-0.10836	0.041928	-0.211627	-0.09571	-0.0462104	-0.16654	-0.02393	0.286602	-0.0918541	-0.091079	0.019468	-0.0784295	0.054356	-0.04628	-0.053585	-0.03965	0.00167	-0.138476	-0.083362	-0.042277	-0.03194	0.00607	0.07373	-0.136111	-0.148382
chr11:116785119:C>T:-	0.024572	0.041192	0.065185	0.0007	0.071793	-0.02884	0.01617	-0.02989	-0.001772	0.00896	-0.01251	0.01659	-0.00716	0.03737	0.075469	-0.02558	-0.196762	-0.095657	-0.06154	0.04049	-0.016013	0.025716	-0.355671	-0.0249	0.0763432	0.018	0.01992	-0.09818	0.075956	0.0045907	0.00538	-0.05733	-0.03529	0.061797	-0.055167	0.0881716	0.025866	-0.298054	0.02569	0.038253	0.01216	0.02382	0.144846	0.02737	0.03945	-0.00583	0.02502	0.075299	-0.019465
chr11:116785159:A>T:-	-0.112986	0.066615	0.0405258	0.17347	-0.07933	-0.126533	-0.06336	-0.106267	-0.097685	-0.234005	-0.14847	-0.187728	0.302398	0.042315	-0.180981	0.12882	-0.205871	-0.01091	-0.0770938	0.0813	0.0101068	-0.081246	-0.110889	0.059974	-0.006954	0.019463	-0.0104204	-0.070497	0.0406405	0.016228	0.04561	-0.176104	-0.168341	0.114357	0.005572	-0.072792	-0.061526	-0.072917	-0.042866	-0.347503	0.044157	-0.095932	-0.050526	0.025746	0.00218	0.11752	0.152402	-0.023271	0.005023
chr11:116785162:T>C:-	0.024591	0.119915	-0.130248	0.071023	-0.00583	-0.03023	0.00367	-0.038204	0.04919	-0.0375	-0.149508	-0.06933	0.107135	0.151545	0.100908	0.132746	-0.0543697	-0.0652699	-0.0709517	0.05566	0.067828	0.14546	-0.118396	0.001086	-0.100878	0.0249	-0.145343	-0.133742	-0.052487	-0.058534	0.160907	-0.043031	-0.119336	-0.034533	0.142833	0.015528	0.0504791	-0.000728	0.092391	-0.138193	-0.0302579	-0.157636	0.0593	-0.113908	0.021688	-0.050661	0.077714	-0.108321	-0.113874
chr11:116785166:G>C:-	0.0409874	-0.358532	-0.274138	0.088529	-0.05349	-0.141941	0.109548	-0.112765	0.086409	-0.24984	-0.291727	-0.200818	0.109693	0.212981	0.036058	0.08304	-0.118841	-0.030761	-0.165556	-0.0587257	0.046069	-0.084767	-0.0221	0.0520334	-0.022641	0.134112	-0.217109	-0.043473	-0.0027603	-0.119729	0.142288	0.097973	-0.248002	-0.00903	0.209803	-0.0507197	-0.0309621	0.0084	0.007234	-0.0778093	0.058464	-0.254302	0.01454	-0.063946	-0.03161	-0.131032	0.057599	0.144071	0.0798932
chr11:116785170:G>A:-	0.136736	0.134912	-0.320419	-0.03951	0.027384	0.00486	0.0815937	-0.01098	0.0850593	0.0198	0.003344	0.036021	-0.01315	0.056863	0.269392	0.062142	0.105612	0.013439	-0.0928337	0.008613	0.124023	0.042185	0.1122	-0.066036	0.069129	-0.081548	-0.021196	0.205228	-0.007516	0.39937	0.204286	0.11838	-0.01424	0.0372813	0.168787	0.167025	-0.052051	0.0862386	0.0748522	0.085084	0.164322	0.007723	0.32307	0.122583	-0.077359	-0.031452	-0.006188	0.11214	0.115917
chr11:116785178:G>A:-	-0.0069577	0.099976	-0.230921	0.160927	-0.03055	0.11558	0.182493	0.032853	0.28367	-0.06689	-0.144973	-0.05653	0.120474	0.03174	0.007241	0.060382	-0.214689	0.002513	-0.160554	-0.07984	0.129539	-0.02264	-0.0197	0.014404	0.191187	-0.064257	-0.193022	-0.0468962	-0.014641	0.114082	0.101438	0.14852	-0.07616	0.10169	0.105997	0.0603832	-0.003986	0.166636	0.102083	-0.192502	-0.0351199	-0.124412	0.154429	-0.095246	0.090256	-0.172356	-0.0098871	0.116215	-0.006233
chr11:116785178:G>C:-	-0.088978	-0.000825	-0.00337	0.116728	-0.08625	-0.080665	0.144674	-0.065254	0.017496	-0.12493	-0.01415	-0.115097	0.11728	0.108259	-0.083983	0.0285867	-0.225319	-0.007575	-0.09219	-0.001652	0.008937	-0.041819	0.034514	0.140281	0.195142	0.012321	-0.079547	0.02962	-0.006577	0.026859	-0.02486	0.069011	-0.08511	0.103671	0.045449	0.0171022	-0.227026	0.044479	0.0601991	0.0548446	-0.091301	-0.10701	-0.036641	-0.021767	0.069964	-0.060038	-0.0634205	0.055157	-0.040793
chr11:116785181:G>C:-	0.073674	-0.186563	-0.4063	0.0976147	-0.084668	-0.060281	0.088487	-0.049491	0.0851119	-0.134561	-0.219704	-0.156163	0.097479	0.179671	-0.031893	0.035376	-0.152881	0.029238	-0.077463	0.021426	0.051589	0.01406	-0.043564	0.023778	0.0519534	-0.043656	-0.229113	-0.139384	0.0378234	-0.153141	-0.08311	0.212605	-0.228045	0.071624	0.084297	-0.084239	-0.023521	-0.0188552	0.107125	-0.081354	-0.053869	-0.187805	-0.003994	-0.01633	0.0071548	-0.130506	0.045495	0.078409	0.022624
chr11:116785182:G>A:-	0.119859	-0.002524	-0.089677	0.114373	-0.00531	0.026861	0.138193	0.034019	0.212091	-0.03827	-0.087286	-0.04143	0.0727185	0.129654	-0.0110038	-0.131334	-0.150508	0.0801046	-0.089525	-0.227187	-0.003752	0.096644	-0.006505	0.06897	0.06011	-0.048187	-0.125015	-0.0079956	0.0118567	0.034948	0.255753	0.159447	-0.085108	0.0230166	0.02672	-0.022449	0.025576	0.042731	0.109858	-0.008578	-0.036765	-0.0581779	0.016388	-0.10531	0.058794	-0.139092	0.068725	-0.030479	-0.156681
chr11:116785186:A>G:-	-0.070182	-0.212076	0.34944	-0.035237	0.1068	0.035121	-0.078873	0.008153	-0.187484	0.10201	0.1521	0.13467	-0.126879	-0.108949	-0.233148	-0.0265714	-0.05587	-0.0383712	0.16676	-0.0990027	-0.129148	0.03951	0.005	0.027831	-0.00498	0.010236	0.116097	0.174453	0.013727	-0.0751421	-0.38271	-0.055172	0.173163	-0.012277	0.09663	-0.034228	-0.06165	0.004159	-0.0007216	-0.132506	-0.181767	0.104969	-0.010036	0.041551	0.225448	0.076929	-0.13383	-0.0913424	-0.0428936
chr11:116785187:C>T:-	-0.058539	0.04475	0.169724	-0.012157	0.04241	-0.0422	0.020168	0.00108	-0.203671	0.08176	0.09941	0.06828	-0.05678	-0.00797	-0.170804	-0.049473	0.068987	-0.004771	0.12984	-0.00048	-0.05901	0.028587	-0.0671555	-0.125085	0.082958	-0.128706	0.14647	-0.061464	0.0181495	0.068756	-0.03427	-0.179505	0.16726	0.0735537	-0.035808	0.133149	0.04355	-0.08302	-0.079728	0.100423	0.061424	0.06735	-0.001093	-0.057517	0.06576	-0.026124	-0.00949	0.008034	-0.040075
chr11:116785196:C>T:-	0.11274	0.151967	0.095211	0.01992	0.067228	0.04706	0.16156	0.05259	0.114092	-0.0537	-0.249571	-0.07534	0.02308	0.04486	-0.098412	0.05965	-0.38699	0.054806	-0.160155	-0.1199	0.098064	0.00819	-0.155975	-0.16535	-0.007458	-0.05202	-0.229537	-0.270458	0.063561	0.05619	0.181164	-0.034959	-0.0548	-0.10184	0.003823	-0.046908	0.0965945	0.019949	0.04298	-0.131669	-0.178561	-0.072051	0.05447	-0.1453	0.1082	-0.03172	0.05065	0.02989	-0.249692
chr11:117281569:C>T:+	-0.00567	0.004776	-0.104594	-0.160757	-0.175029	0.04005	0.074098	0.00901	0.114417	-0.166643	-0.121131	-0.112732	-0.249651	0.132406	0.0949543	-0.253965	0.105965	0.02046	-0.0465592	0.159987	0.005492	-0.329725	-0.0016	-0.050836	0.140797	-0.033012	-0.00405	0.086328	-0.121652	-0.007778	0.0655421	0.06034	0.060609	0.185559	-0.055396	0.0641659	0.005342	0.050469	-0.00132	0.291515	-0.046382	0.0235289	0.187291	0.071877	-0.064871	-0.17212	-0.187464	0.043583	0.0816236
chr11:117281572:C>T:+	0.066124	-0.01071	-0.221481	0.077288	-0.201651	0.024342	0.0123317	-0.014297	0.071831	-0.100379	-0.111495	-0.049656	0.154244	0.104653	0.157355	0.001287	0.121095	0.013451	-0.002019	0.111726	0.103569	-0.355784	-0.025493	-0.0329938	0.032644	-0.0539961	-0.162436	-0.065625	-0.021528	-0.070583	0.10201	0.121429	0.022223	0.045164	-0.072754	0.122079	0.00026	0.042222	-0.007755	-0.002744	0.0698698	0.061961	0.193326	-0.0778593	0.003361	-0.106787	0.080107	0.0295906	0.167358
chr11:117281576:A>T:+	0.0181816	-0.04442	0.08992	0.01974	-0.02851	0.0554792	-0.0325104	0.016385	-0.0134	0.03776	-0.00309	-0.00975	0.04302	0.03268	0.030351	-0.234262	0.000285	-0.00106	0.09848	-0.06081	0.012375	0.049629	0.12871	-0.0596437	-0.00367	-0.0119603	0.06315	0.064812	0.000715	0.03222	-0.0339	0.029202	0.002172	-0.01122	-0.006713	0.018246	-0.015521	0.167667	0.015718	-0.00176	-0.05186	0.010774	0.06723	0.036258	0.016634	-0.106111	-0.123869	0.06797	0.110289
chr11:117283110:T>C:+	-0.109954	0.0175877	0.02132	-0.027394	0.02843	-0.00833	-0.121728	0.054051	-0.048529	-0.04841	-0.04221	0.00876	-0.040702	-0.183631	-0.03545	-0.030223	-0.00074	-0.081674	0.00233	0.056478	-0.05187	-0.055734	-0.10076	-0.04626	-0.026046	-0.019622	0.026835	-0.039028	0.017294	0.026314	0.240357	-0.163145	-0.069739	-0.093839	-0.036221	0.043326	-0.022078	-0.116387	-0.06142	-0.049097	-0.03931	-0.02118	0.199811	0.09825	-0.01807	0.1246	-0.07556	-0.055309	-0.028637
chr11:117283123:C>A:+	-0.097131	-0.024418	0.141821	0.123139	0.010215	-0.075165	0.00682	-0.101343	-0.00019	-0.063465	-0.128782	-0.105014	0.126617	-0.03202	-0.250486	0.018896	-0.35215	-0.020357	-0.049729	0.045333	-0.076882	-0.060956	-0.095377	-0.0351448	0.028306	0.0122467	-0.10342	-0.0245916	0.0159768	-0.057093	-0.103773	0.042966	-0.10768	0.096942	0.01455	-0.196039	0.068669	-0.034906	0.055254	-0.114864	-0.113632	-0.056386	-0.153333	-0.12102	0.149931	0.04118	0.009944	0.068326	-0.134522
chr11:117283157:G>A:+	0.01476	-0.0232696	0.129231	-0.050505	0.183303	0.0381	-0.043557	0.02663	-0.01879	0.05757	0.10757	0.07465	-0.02975	-0.11254	-0.163292	-0.116288	-0.060507	0.088235	0.118641	-0.04497	-0.044825	-0.02152	0.043665	-0.000999	0.031773	-0.01839	0.052184	0.070127	-0.007791	-0.019786	-0.226756	0.015096	0.04137	0.056336	-0.092974	-0.04601	-0.063466	0.107851	-0.04834	-0.131853	-0.061214	0.12021	-0.04075	0.020927	0.00625	0.038534	-0.111026	-0.0295401	0.039645
chr11:117283174:G>A:+	-0.00433	0.0285349	0.0245	0.06026	0.0337696	-0.00687	0.060578	0.006225	-0.01024	0.040823	-0.07123	-0.032555	0.053331	-0.020785	-0.202599	0.016439	-0.146438	0.087092	-0.06441	0.028611	0.166562	0.049484	-0.005831	-0.0328661	0.097834	0.004054	-0.068548	-0.032014	0.0425298	-0.052384	-0.24994	0.0197259	0.01072	0.040309	0.020543	-0.0405925	0.059682	0.044452	-0.0420212	-0.106845	-0.0453293	0.02113	-0.071464	-0.036207	0.04109	-0.023381	-0.001685	0.0642617	-0.067759
chr11:117283221:C>T:+	0.03411	0.02185	-0.097013	-0.115331	-0.242419	0.104676	0.30688	0.027564	0.052345	-0.143256	-0.05081	-0.08333	0.016261	0.108598	0.317487	-0.058854	0.253292	0.056562	0.059704	0.065967	-0.044163	-0.329362	-0.027885	-0.0417789	-0.00163	-0.067031	0.0537316	0.070352	-0.0155166	0.03707	0.48233	-0.002309	0.042197	0.01777	-0.254352	0.0949169	-0.049275	-0.053623	0.031214	0.113428	0.28511	0.0862246	-0.002683	0.090249	-0.001658	-0.05285	-0.0220282	0.038628	0.0847347
chr11:117283222:A>C:+	0.0393935	-0.089358	0.07648	-0.099663	0.114683	0.209214	0.102752	0.111536	-0.114449	0.185335	0.15428	0.139335	-0.151291	-0.06676	0.18771	-0.08962	0.231684	-0.101464	-0.046044	-0.104015	-0.018208	0.083623	-0.0054477	-0.046373	-0.117439	-0.0187505	0.032614	0.084024	-0.089019	-0.043521	0.09371	-0.051454	0.10278	-0.124531	-0.00666	-0.00339	0.00796	-0.076141	-0.0120613	0.00931	0.085881	0.065986	-0.00676	-0.020965	0.075394	-0.060103	-0.09251	-0.062433	-0.0535175
chr11:117283226:C>A:+	0.008665	-0.042217	0.02721	0.089158	-0.02373	-0.241128	0.022184	-0.09268	-0.00175	-0.13977	-0.10377	-0.09885	0.020409	0.03854	-0.388745	0.07458	-0.31988	0.014839	-0.05505	-0.125581	0.0357142	-0.0485132	-0.05675	0.0838532	0.037107	0.0326608	-0.156299	-0.125104	0.048995	-0.0528857	-0.04768	0.074963	-0.101378	0.063	0.059331	-0.0303888	-0.0130584	0.057088	0.042955	-0.075736	-0.054715	-0.03808	-0.029521	-0.159785	0.08063	-0.093242	0.02503	-0.040106	-0.085394
chr11:118489859:C>G:+	0.0757097	-0.004457	-0.00988	0.093569	-0.032911	-0.00733	0.11716	-0.066067	-0.021045	-0.08533	-0.12471	-0.115305	0.19464	0.05034	-0.02625	0.171273	-0.249548	-0.006385	-0.108545	-0.027972	-0.122903	-0.032016	-0.045211	0.003822	-0.068866	0.0084352	-0.166914	-0.105614	0.047808	0.113178	0.0357163	0.170098	-0.09444	-0.0302113	0.100909	-0.145389	0.100974	0.018232	0.0281461	-0.045378	0.0880044	-0.181442	-0.109068	-0.14026	0.030313	-0.03331	0.095099	0.13804	-0.01089
chr11:118489899:A>C:+	0.075685	-0.10779	0.07298	-0.074939	0.07022	0.156972	-0.053019	0.09692	-0.059497	0.136946	0.120149	0.188789	-0.139707	-0.261641	0.334368	-0.062634	0.30799	-0.098652	0.139412	-0.028541	-0.001842	-0.0215345	0.093708	-0.167542	-0.159027	0.031277	0.062161	0.164075	-0.054899	-0.0302604	0.14518	-0.0513073	0.18032	-0.156568	-0.01738	0.127781	-0.021551	0.0765816	0.062375	0.154878	0.313654	0.12043	0.156055	0.056489	0.01427	0.04006	-0.179778	0.051812	0.0334992
chr11:119360223:A>T:-	-0.04498	0.0228332	0.0320748	-0.01741	0.040035	-0.067618	-0.16281	-0.06905	-0.031067	-0.004095	0.003795	-0.0384261	0.073027	0.0144638	-0.063485	0.04751	-0.02367	0.056978	-0.0147976	-0.006945	-0.00289	0.008663	-0.014994	0.0236157	0.00423	-0.01996	-0.006298	-0.0376919	0.187095	0.053404	0.016913	0.02948	-0.0454478	-0.01095	-0.058489	-0.062404	0.08406	-0.012954	-0.098188	-0.063008	-0.129526	-0.02385	-0.151043	-0.032684	0.044789	-0.00022	0.0037	-0.037985	-0.023679
chr11:119360248:A>G:-	-0.048464	-0.0646546	0.26	-0.017481	0.01772	-0.05639	-0.02756	-0.07026	-0.127098	0.05464	0.08119	-0.00719	0.027817	-0.042263	-0.149699	0.17725	-0.007959	-0.121717	0.07055	0.11171	-0.116262	-0.03953	-0.116923	0.039347	-0.026828	0.056652	0.106008	-0.056	0.0212839	-0.063172	-0.015446	-0.07789	0.00549	-0.035269	-0.028563	0.006718	0.070198	-0.058648	-0.058783	-0.013482	-0.0287337	0.03722	-0.02273	0.07204	0.057126	0.168659	0.136539	-0.090218	-0.078146
chr11:11968388:T>C:-	-0.036365	0.02195	-0.16495	0.038349	0.067884	-0.100065	0.03596	-0.141147	-0.095491	-0.097638	-0.06787	-0.135501	-0.03852	0.030591	0.17396	0.004796	-0.029495	-0.071905	0.037778	-0.12289	0.139139	0.044922	-0.009708	0.138189	-0.118507	0.0854342	-0.088831	-0.04529	-0.288694	0.045046	0.01757	-0.046231	-0.052904	-0.070576	0.277422	-0.048942	-0.071258	-0.0295693	0.012304	-0.133738	0.1831	-0.07006	0.029388	0.0081876	-0.00768	0.0531333	-0.06568	0.0300086	0.009669
chr11:11968392:C>T:-	-0.112315	-0.052949	-0.03969	-0.00732	-0.20679	0.0888226	-0.043446	0.027762	-0.09609	-0.10926	-0.06437	-0.13728	-0.02564	0.00908	-0.08138	-0.19198	-0.074087	-0.151143	0.0146	0.026741	-0.00165	-0.26685	-0.089534	0.095427	0.144161	0.016378	-0.07813	-0.097407	0.09252	-0.041242	-0.09297	-0.01647	-0.02679	0.156308	-0.220881	-0.048903	-0.037317	0.07038	-0.01297	-0.141648	-0.095175	0.08119	0.135989	-0.102972	0.02455	-0.090929	-0.06129	0.048623	0.093505
chr11:11968409:G>A:-	-0.04654	-0.0196412	-0.09898	0.0353399	0.114722	-0.04712	0.101326	-0.028442	-0.091071	0.052916	-0.05449	-0.001603	0.100381	0.16774	0.172625	0.007766	-0.03315	0.036984	-0.14146	0.015581	-0.130166	0.120492	0.038272	0.0814	0.034514	0.037811	-0.11061	-0.009776	-0.094359	0.176583	0.0569571	0.081698	0.05854	-0.008073	0.109854	0.0238048	-0.16661	0.113724	-0.087666	0.0971178	0.09396	-0.176189	0.02062	-0.00936	-0.198432	-0.019388	0.064765	-0.02095	-0.0110051
chr11:11968422:G>A:-	0.004374	-0.10092	0.04881	0.07678	0.05254	0.041669	0.053746	-0.01298	-0.016296	0.03556	-0.01739	-0.05031	0.02854	0.05318	-0.161173	-0.06995	-0.103679	0.129541	0.01646	-0.124973	-0.099357	-0.047177	0.059087	0.0239455	0.073814	-0.036572	-0.091	-0.013612	-0.047967	-0.03031	-0.086048	0.138512	0.01345	0.122629	0.048174	-0.034145	-0.010121	0.10848	0.0252596	-0.110142	-0.1404	0.0155	0.049381	-0.134767	0.194844	-0.16117	-0.07474	0.176581	0.070494
chr11:11968426:T>G:-	0.06887	-0.015446	0.087597	-0.118789	0.0951356	0.153787	0.118834	0.152508	0.023525	0.176629	0.068368	0.199554	-0.038001	-0.154983	0.351086	0.087677	0.173038	-0.070961	0.138951	-0.142832	-0.071193	0.122127	-0.055844	-0.14812	-0.08965	-0.093159	0.00596	0.116642	-0.084831	0.142073	0.3905	-0.016977	0.148679	-0.103489	0.159084	0.0856727	-0.026297	-0.0297655	0.106588	0.152852	0.278761	0.066509	0.104312	0.078289	-0.03391	0.0453884	-0.135381	0.133037	0.052954
chr11:11968455:G>T:-	-0.310963	-0.0136	-0.09331	0.044718	0.068824	-0.0774651	-0.079056	-0.050871	-0.0601742	-0.095588	-0.181232	-0.028651	0.133712	0.068519	0.101751	0.06001	0.013416	0.010017	-0.213565	0.139961	0.2139	-0.076103	-0.135201	0.066726	0.02594	0.06028	-0.17123	-0.249008	0.007414	-0.0911669	0.200311	-0.274351	-0.036212	0.035908	0.0536518	0.204273	0.125655	-0.0589544	-0.135546	-0.108083	0.0962229	-0.12612	0.107297	0.063928	-0.303732	0.02566	0.128755	-0.02275	0.090445
chr11:11968458:G>A:-	-0.036753	-0.029257	-0.00215	0.03595	0.136805	0.207572	0.07819	0.019531	-0.006706	0.02491	-0.11193	-0.02856	0.02172	0.098389	-0.0455193	0.04967	-0.0789	0.0534123	-0.02435	-0.097977	-0.044016	-0.107421	-0.044184	-0.001618	0.09366	-0.01341	-0.2312	-0.03985	-0.00503	-0.107292	-0.07452	0.02402	0.02257	0.00319	0.082787	0.027734	-0.020285	0.0639219	0.088961	-0.169618	-0.108548	-0.0044	0.204988	-0.204987	0.070163	-0.076007	0.022686	-0.089787	-0.0711436
chr11:11968478:T>C:-	0.209544	0.0730827	-0.192472	0.060337	0.029555	0.00515	0.074699	0.125285	0.143859	0.060884	-0.092609	0.01545	0.15405	0.092937	0.218835	0.288671	0.067241	-0.082758	-0.141115	0.05276	-0.00572	0.168535	-0.052859	-0.087085	-0.11487	0.006866	-0.071934	-0.090675	0.026712	-0.023813	0.24291	0.176233	-0.048765	-0.161628	0.08067	0.096544	0.135403	0.004156	0.15077	0.234715	-0.061187	-0.095209	0.11636	-0.061728	0.04561	-0.091714	0.170286	0.15786	0.12772
chr11:11968504:G>T:-	0.012821	-0.023397	0.127617	0.102825	-0.02474	0.04959	0.0329412	-0.00038	-0.017424	-0.06217	-0.04625	-0.04883	0.04998	0.063878	-0.271741	0.003305	-0.212672	0.076702	0.0125	-0.047281	-0.034489	0.02153	-0.02817	0.003385	0.100329	0.001947	-0.13242	-0.091063	0.09378	0.007969	-0.116325	0.105652	-0.03884	0.062202	0.017253	-0.008977	-0.007633	0.05692	-0.065305	-0.234337	-0.34031	-0.00146	0.019351	-0.139555	0.154392	-0.01091	0.049418	-0.057458	-0.099585
chr11:120128395:C>T:-	-0.040479	-0.049541	-0.030983	0.017868	0.0919272	-0.00724	-0.058279	-0.022593	0.075255	0.067115	0.04883	0.0497	0.00097	0.077669	-0.136953	-0.01135	-0.064241	-0.0645756	-0.00701	0.035633	0.145957	-0.0614536	-0.148381	-0.050877	0.189362	-0.0183026	-0.010072	0.02756	-0.0160567	0.001413	-0.02306	-0.0433856	0.099574	0.145438	-0.07255	0.084974	0.121854	0.020191	-0.042961	-0.060081	-0.050321	0.11788	0.048468	0.040091	0.04503	0.01986	-0.03514	0.077898	-0.057566
chr11:120128407:C>G:-	0.048371	0.211343	-0.27402	-0.084269	-0.141157	-0.082724	-0.003241	0.07744	0.130384	0.12328	0.06129	0.08978	-0.05669	-0.18061	0.32869	0.015625	0.236317	0.011361	-0.04677	0.07315	0.00718	0.047295	0.004004	-0.116736	0.0463037	-0.100331	0.06099	0.023579	-0.095486	0.094951	0.151954	-0.106155	-0.04296	-0.0047688	0.02333	0.128389	0.093878	-0.0815856	-0.105479	0.1142	0.13565	-0.03507	-0.055416	0.131696	-0.124918	0.007867	-0.07176	0.162256	0.133496
chr11:120128407:C>T:-	-0.02747	0.163633	-0.06181	-0.023459	0.00585	0.00121	0.07373	-0.049369	0.0244352	0.02691	0.00744	-0.069413	-0.06704	-0.10148	-0.14306	-0.040298	-0.042917	0.072261	-0.0694	0.016906	0.176954	-0.05632	0.021514	0.040898	0.0919877	-0.0461377	-0.00364	0.076562	-0.0456738	-0.003428	0.00856	0.0080795	-0.07497	0.037418	-0.04425	-0.0758663	0.008642	0.0406554	-0.0333292	-0.017585	-0.12264	-0.04763	-0.087843	-0.0324644	-0.007	-0.02587	-0.019824	0.01087	0.008788
chr11:120128411:C>G:-	0.084203	0.0170028	0.031241	-0.113656	0.108266	0.245852	0.16746	0.201271	0.03454	0.20491	0.192341	0.22629	-0.086391	0.02529	-0.135561	-0.003246	-0.0169419	0.00699	0.104905	-0.050275	0.0728015	0.114458	0.07107	-0.128098	-0.030409	-0.088064	0.048145	0.097952	-0.0163193	0.100831	0.048019	0.031553	0.29354	-0.031495	0.02684	0.038615	0.036619	0.080537	0.276948	-0.029368	-0.5361	0.0919118	0.166423	-0.065765	0.106087	0.041196	0.041276	0.051776	0.057633
chr11:120128441:C>A:-	0.193897	0.00287	-0.11393	-0.01221	0.025825	0.11465	0.10326	0.08486	0.240293	0.06496	-0.03199	0.09131	-0.04039	-0.07818	0.02963	-0.15627	-0.098562	0.039321	-0.03165	-0.10431	0.085543	0.002921	-0.054777	-0.087649	0.143474	-0.066575	-0.143292	-0.047953	0.0258774	0.055986	0.10048	0.0237242	0.104	0.0309	-0.090885	0.023345	0.083741	0.057799	0.291736	-0.063703	-0.01248	0.04918	0.13995	-0.239454	-0.03241	-0.213096	0.00932	0.045578	-0.035613
chr11:120128466:C>T:-	0.0149341	0.022654	0.04841	0.0102624	0.049048	0.025059	-0.09168	-0.058628	-0.021707	0.043108	0.059366	0.030557	0.001574	0.064988	-0.140451	-0.02046	-0.043648	0.117566	0.123758	0.180581	0.03987	-0.025784	0.062574	-0.012388	0.127343	-0.084659	0.116986	0.044613	0.033863	0.035284	-0.288467	0.047814	0.08705	0.208557	-0.010623	-0.053449	-0.019213	0.070277	-0.03642	0.00204	0.036767	0.218796	-0.08233	0.056588	-0.047451	-0.034122	-0.067818	0.139895	0.091425
chr11:120128487:C>T:-	-0.063623	-0.042347	0.188249	0.019315	-0.047073	-0.12956	0.014133	-0.086699	0.01829	-0.100821	-0.001573	-0.0908324	-0.075848	0.028541	-0.109831	-0.091596	-0.053284	0.062705	0.014378	0.078352	-0.175361	-0.085054	0.046529	-0.054006	0.123589	-0.006576	0.070596	0.00758	0.006481	-0.038767	-0.038184	-0.0329765	-0.043112	0.106374	-0.037269	-0.049475	-0.072178	-0.008	-0.089776	-0.01621	0.031006	0.018651	-0.132082	0.129227	-0.00857	-0.033312	-0.047474	0.147816	-0.0105922
[truncated: 15,205 more rows]
[truncated: 44 more columns]

## Sheet: RBPmap
Mutation	PPRC1	HNRNPU	SRSF9	HuR	TRA2A	RBMS1	SNRPA	BRUNOL6	TARDBP	LIN28A	PTBP1	ZNF638	CUG-BP	BRUNOL5	HNRNPA1	RBM38	YBX1	SRSF5	ZCRB1	RBM28	FXR1	HNRNPA2B1	MSI1	CPEB4	TUT1	SRSF10	SFPQ	HNRNPF	RBM8A	RBM5	G3BP2	ZC3H14	FMR1	TIA1	FXR2	KHDRBS3	SNRNP70	SRSF7	ZC3H10	RBMS3	HNRPLL	SRSF2	RBM24	BRUNOL4	RBM46	PUM2	RBM6	PABPC4	KHDRBS1
[truncated: 16,041 more rows]
[truncated: 48 more columns]

## Sheet: Bind-n-Seq
Mutation	A1CF	BOLL	CELF1	CNOT4	CPEB1	DAZ3	DAZAP1	EIF4G2	ELAVL4	FOX	FUBP1	FUBP3	HNRNPA0	HNRNPCL1	HNRNPL	IGF2BP1	IGF2BP2	ILF2	KHDRBS2	KHDRBS3	KHSRP	MSI1	MBNL1	NOVA1	NUPL2	PABPN1L	PCBP1	PCBP2	PCBP4	PRR3	PTBP3	PUM1	RALYL	RBFOX3	RBM15B	RBM22	RBM24	RBM25	RBM4	RBM41	RBM45	RBM47	RBM4B	RBM6	RBMS2	RBMS3	RC3H1	SECP43	SF1
[truncated: 16,041 more rows]
[truncated: 19 more columns]
