# Supplementary material for: Development and validation of AI/ML derived splice-switching oligonucleotides
Source: Mol Syst Biol. 2024 Apr 25;20(6):676–701. doi: 10.1038/s44320-024-00034-9 (PMC11148135; doi:10.1038/s44320-024-00034-9)
Supplement: Supplementary file 4 — Data Set EV3 [file 44320_2024_34_MOESM4_ESM.xlsx]

## Sheet: Key
Column	Definition
Position	Genomic position of the nucleotide examined
Chrom	Chromosome
Strand	Strand
AS effect probability	Probability that modulating the specific nucleotide indicated would elicit a change in the AS of the most proximal exon, as predicted by the XGboost model
Most predicitive SFs	Most predictive Splicing Factors at the indicated position as determined by the SHAP/OOB approach described in the manuscript (NA = inconclusive data)

## Sheet: BIM_downstreamIntron
Position	Chrom	Strand	AS effect probability	Most predicitive SFs
111128845	chr2	+	0.801111	SRSF3
111128846	chr2	+	0.706667	SRSF3
111128847	chr2	+	0.375	SRSF3
111128848	chr2	+	0.375	SRSF3
111128849	chr2	+	0.39	NA
111128850	chr2	+	0.608333	NA
111128851	chr2	+	0.346667	NA
111128852	chr2	+	0.375	NA
111128853	chr2	+	0.599444	NA
111128854	chr2	+	0.8	NA
111128855	chr2	+	0.375	NA
111128856	chr2	+	0.346667	NA
111128857	chr2	+	0.375	NA
111128858	chr2	+	0.594444	NA
111128859	chr2	+	0.375	NA
111128860	chr2	+	0.346667	SRSF3
111128861	chr2	+	0.591111	SRSF3
111128862	chr2	+	0.594444	SRSF3
111128863	chr2	+	0.589444	SRSF3
111128864	chr2	+	0.791111	SRSF3
111128865	chr2	+	0.591111	SRSF3
111128866	chr2	+	0.695	SRSF3
111128867	chr2	+	0.36	NA
111128868	chr2	+	0.358333	NA
111128869	chr2	+	0.36	NA
111128870	chr2	+	0.382222	NA
111128871	chr2	+	0.375556	SRSF3
111128872	chr2	+	0.79	NA
111128873	chr2	+	0.806667	SRSF3
111128874	chr2	+	0.806667	SRSF3
111128875	chr2	+	0.805556	SRSF3
111128876	chr2	+	0.805	NA
111128877	chr2	+	0.796667	SRSF3
111128878	chr2	+	0.78	NA
111128879	chr2	+	0.78	NA
111128880	chr2	+	0.8	SRSF3
111128881	chr2	+	0.8	SRSF3
111128882	chr2	+	0.788333	SRSF3
111128883	chr2	+	0.79	SRSF3
111128884	chr2	+	0.788333	SRSF3
111128885	chr2	+	0.806667	SRSF3
111128886	chr2	+	0.808333	NA
111128887	chr2	+	0.82	NA
111128888	chr2	+	0.82	NA
111128889	chr2	+	0.823333	NA
111128890	chr2	+	0.828333	NA
111128891	chr2	+	0.83	NA
111128892	chr2	+	0.808333	NA
111128893	chr2	+	0.81	NA
111128894	chr2	+	0.78	NA
111128895	chr2	+	0.805556	SRSF3
111128896	chr2	+	0.8	SRSF3
111128897	chr2	+	0.805556	SRSF3
111128898	chr2	+	0.805556	SRSF3
111128899	chr2	+	0.77	NA
111128900	chr2	+	0.77	NA
111128901	chr2	+	0.781111	NA
111128902	chr2	+	0.781111	NA
111128903	chr2	+	0.776667	NA
111128904	chr2	+	0.776667	NA
111128905	chr2	+	0.775556	NA
111128906	chr2	+	0.771111	NA
111128907	chr2	+	0.775	NA
111128908	chr2	+	0.775556	NA
111128909	chr2	+	0.766667	NA
111128910	chr2	+	0.76	NA
111128911	chr2	+	0.77	SRSF3
111128912	chr2	+	0.78	SRSF3
111128913	chr2	+	0.76	HNRNPF
111128914	chr2	+	0.772222	SRSF3
111128915	chr2	+	0.755556	SRSF3
111128916	chr2	+	0.76	HNRNPF
111128917	chr2	+	0.765556	SRSF3
111128918	chr2	+	0.765556	SRSF3
111128919	chr2	+	0.76	SRSF3
111128920	chr2	+	0.765556	SRSF3
111128921	chr2	+	0.778333	NA
111128922	chr2	+	0.758333	SRSF3
111128923	chr2	+	0.75	SRSF3
111128924	chr2	+	0.75	SRSF3
111128925	chr2	+	0.755556	SRSF3
111128926	chr2	+	0.748333	SRSF3
111128927	chr2	+	0.75	SRSF3
111128928	chr2	+	0.755556	SRSF3
111128929	chr2	+	0.75	SRSF3
111128930	chr2	+	0.748333	SRSF3
111128931	chr2	+	0.748333	SRSF3
111128932	chr2	+	0.748333	SRSF3
111128933	chr2	+	0.75	SRSF3
111128934	chr2	+	0.74	NA
111128935	chr2	+	0.756667	HNRNPF
111128936	chr2	+	0.75	HNRNPF
111128937	chr2	+	0.76	SRSF3
111128938	chr2	+	0.74	SRSF3
111128939	chr2	+	0.75	HNRNPF
111128940	chr2	+	0.725556	SRSF3
111128941	chr2	+	0.736667	NA
111128942	chr2	+	0.742222	SRSF3
111128943	chr2	+	0.310556	SNRNP70,HNRNPF,SRSF3,SF1
111128944	chr2	+	0.564444	SRSF3,SRSF9,HNRNPF
111128945	chr2	+	0.526667	HNRNPH1,SRSF9
111128946	chr2	+	0.313889	HNRNPH1,HNRNPF,SRSF3,SRSF9
111128947	chr2	+	0.331111	SRSF3,SRSF9,HNRNPF
111128948	chr2	+	0.611111	SRSF3,SRSF9,HNRNPF
111128949	chr2	+	0.545	SRSF3,SRSF9,HNRNPF
111128950	chr2	+	0.502778	SRSF3,HNRNPF
111128951	chr2	+	0.482222	SRSF3,SRSF9,HNRNPF
111128952	chr2	+	0.628333	SRSF3,SRSF9,HNRNPF
111128953	chr2	+	0.573889	SRSF3,SRSF9,HNRNPF
111128954	chr2	+	0.277778	HNRNPH1,HNRNPF,SRSF3,SRSF9
111128955	chr2	+	0.478333	SRSF3,HNRNPF
111128956	chr2	+	0.585	SRSF3,SRSF9,HNRNPF
111128957	chr2	+	0.602222	HNRNPH1,HNRNPF,SRSF3,SRSF9
111128958	chr2	+	0.554444	SRSF3,HNRNPF
111128959	chr2	+	0.61	SRSF3,HNRNPF
111128960	chr2	+	0.544444	HNRNPH1,HNRNPF,SRSF3,SRSF9
111128961	chr2	+	0.456667	SRSF3,HNRNPF
111128962	chr2	+	0.482778	SRSF3,SRSF9,HNRNPF
111128963	chr2	+	0.598333	SRSF3,HNRNPF
111128964	chr2	+	0.363333	HNRNPH1,HNRNPF,SRSF3,SRSF9
111128965	chr2	+	0.565	SRSF3,SRSF9,HNRNPF
111128966	chr2	+	0.541111	SRSF3,HNRNPF
111128967	chr2	+	0.295556	HNRNPH1,HNRNPF,SRSF3,SRSF9
111128968	chr2	+	0.532778	SRSF3,HNRNPF
111128969	chr2	+	0.256667	SRSF3,SRSF9,HNRNPF
111128970	chr2	+	0.562778	SRSF3,HNRNPF
111128971	chr2	+	0.596111	SRSF3,HNRNPF
111128972	chr2	+	0.455	SRSF3,SRSF9,HNRNPF
111128973	chr2	+	0.427222	SNRNP70,HNRNPF,SRSF3,SF1
111128974	chr2	+	0.38	SRSF3,HNRNPF
111128975	chr2	+	0.467222	SNRNP70,HNRNPF,SRSF3,SF1,SRSF9
111128976	chr2	+	0.593889	SRSF3,SRSF9,HNRNPF
111128977	chr2	+	0.585556	SRSF9
111128978	chr2	+	0.470556	SRSF3,SRSF9,HNRNPF
111128979	chr2	+	0.616111	SRSF3,SRSF9,HNRNPF
111128980	chr2	+	0.65	SNRNP70,HNRNPF,SRSF3,SF1,SRSF9
111128981	chr2	+	0.607222	SRSF3,SRSF9,HNRNPF
111128982	chr2	+	0.322778	SRSF3,HNRNPF
111128983	chr2	+	0.324444	SRSF9
111128984	chr2	+	0.577222	SRSF3,SRSF9,HNRNPF
111128985	chr2	+	0.307222	SRSF3,HNRNPF
111128986	chr2	+	0.607778	SRSF3,SRSF9,HNRNPF
111128987	chr2	+	0.477778	SRSF3,HNRNPF
111128988	chr2	+	0.442778	SRSF3,SRSF9,HNRNPF
111128989	chr2	+	0.415	SRSF9
111128990	chr2	+	0.516667	SRSF3,SRSF9,HNRNPF
111128991	chr2	+	0.630556	SRSF9
111128992	chr2	+	0.496667	SNRNP70,SF1,SRSF9
111128993	chr2	+	0.647778	SNRNP70,HNRNPF,SRSF3,SF1
111128994	chr2	+	0.451667	SRSF3,SRSF9,HNRNPF
111128995	chr2	+	0.318889	SRSF3,SRSF9,HNRNPF
111128996	chr2	+	0.323889	SRSF3,HNRNPF
111128997	chr2	+	0.452778	SRSF3,HNRNPF
111128998	chr2	+	0.256667	SRSF3,HNRNPF
111128999	chr2	+	0.487222	ELAVL1,SFPQ,SRSF3,SRSF9
111129000	chr2	+	0.311111	SRSF3,HNRNPF
111129001	chr2	+	0.493889	SRSF9
111129002	chr2	+	0.245	SRSF3,SRSF9,HNRNPF
111129003	chr2	+	0.337222	SRSF9
111129004	chr2	+	0.627778	SRSF3,SRSF9,HNRNPF
111129005	chr2	+	0.44	SRSF3,SRSF9,HNRNPF
111129006	chr2	+	0.452222	SRSF3,SRSF9,HNRNPF
111129007	chr2	+	0.466111	SRSF3,SRSF9,HNRNPF
111129008	chr2	+	0.315556	SRSF3,SRSF9,HNRNPF
111129009	chr2	+	0.566667	SNRNP70,HNRNPF,SRSF3,SF1
111129010	chr2	+	0.488333	SRSF3,SRSF9,HNRNPF
111129011	chr2	+	0.540556	SRSF3,HNRNPF
111129012	chr2	+	0.51	SRSF3,HNRNPF
111129013	chr2	+	0.496667	SRSF3,SRSF9,HNRNPF
111129014	chr2	+	0.529444	SRSF3,SRSF9,HNRNPF
111129015	chr2	+	0.425	SRSF3,SRSF9,HNRNPF
111129016	chr2	+	0.268333	SRSF3,HNRNPF
111129017	chr2	+	0.455556	SRSF3,HNRNPF
111129018	chr2	+	0.566667	HNRNPK,ILF2,SRSF3,SRSF9
111129019	chr2	+	0.324444	SRSF3,SRSF9,HNRNPF
111129020	chr2	+	0.495	SRSF3,SRSF9,HNRNPF
111129021	chr2	+	0.523889	SRSF3,SRSF9,HNRNPF
111129022	chr2	+	0.562222	SRSF9
111129023	chr2	+	0.567778	SRSF3,SRSF9,HNRNPF
111129024	chr2	+	0.598889	SRSF1,HNRNPK,ILF2,HNRNPF,SRSF3
111129025	chr2	+	0.627778	SRSF3,SRSF9,HNRNPF
111129026	chr2	+	0.46	SRSF3,SRSF9,HNRNPF
111129027	chr2	+	0.300556	SRSF3,HNRNPF
111129028	chr2	+	0.436111	SNRNP70,HNRNPF,SRSF3,SF1
111129029	chr2	+	0.470556	SRSF3,HNRNPF
111129030	chr2	+	0.523889	SRSF3,SRSF9,HNRNPF
111129031	chr2	+	0.276667	SRSF3,HNRNPF
111129032	chr2	+	0.408333	SRSF3,SRSF9,HNRNPF
111129033	chr2	+	0.425	SRSF3,SRSF9,HNRNPF
111129034	chr2	+	0.234444	SRSF3,HNRNPF
111129035	chr2	+	0.525	SRSF7,ILF2,ELAVL1,HNRNPF,SRSF3
111129036	chr2	+	0.570556	SRSF3,SRSF9,HNRNPF
111129037	chr2	+	0.529444	SRSF9
111129038	chr2	+	0.540556	SRSF3,HNRNPF
111129039	chr2	+	0.487222	SNRNP70,HNRNPF,SRSF3,SF1,SRSF9
111129040	chr2	+	0.34	SRSF3,SRSF9,HNRNPF
111129041	chr2	+	0.64	SNRNP70,HNRNPF,SRSF3,SF1,SRSF9
111129042	chr2	+	0.340556	SNRNP70,HNRNPF,SRSF3,SF1
111129043	chr2	+	0.337778	SRSF7,SNRNP70,ILF2,ELAVL1,SF1
111129044	chr2	+	0.307222	SRSF7,ILF2,ELAVL1,SRSF9
111129045	chr2	+	0.549444	SRSF3,SRSF9,HNRNPF

## Sheet: BIM_upstreamIntron
Position	Chrom	Strand	AS effect probability	Most predicitive SFs
111128425	chr2	+	0.9	SRSF5
111128426	chr2	+	0.9	HNRNPF
111128427	chr2	+	0.891111	HNRNPF
111128428	chr2	+	0.891111	HNRNPF
111128429	chr2	+	0.924444	SRSF3,HNRNPF
111128430	chr2	+	0.94	SRSF3
111128431	chr2	+	0.94	SRSF3
111128432	chr2	+	0.94	SRSF3
111128433	chr2	+	0.88	NA
111128434	chr2	+	0.94	SRSF3
111128435	chr2	+	0.93	SRSF3
111128436	chr2	+	0.88	NA
111128437	chr2	+	0.938333	SRSF3
111128438	chr2	+	0.88	NA
111128439	chr2	+	0.9	NA
111128440	chr2	+	0.776667	NA
111128441	chr2	+	0.195	SRSF3
111128442	chr2	+	0.195	SRSF3
111128443	chr2	+	0.228333	SRSF3
111128444	chr2	+	0.233333	SRSF3
111128445	chr2	+	0.219444	SRSF3
111128446	chr2	+	0.195	SRSF3
111128447	chr2	+	0.191667	SRSF3,HNRNPF
111128448	chr2	+	0.925	HNRNPF
111128449	chr2	+	0.93	SRSF5,HNRNPF
111128450	chr2	+	0.896667	HNRNPF
111128451	chr2	+	0.88	HNRNPF
111128452	chr2	+	0.891111	NA
111128453	chr2	+	0.95	SRSF3
111128454	chr2	+	0.88	NA
111128455	chr2	+	0.941667	SRSF3,SRSF5
111128456	chr2	+	0.938333	SRSF3
111128457	chr2	+	0.95	SRSF3
111128458	chr2	+	0.938333	SRSF3,HNRNPF
111128459	chr2	+	0.941667	SRSF3,HNRNPF
111128460	chr2	+	0.9	HNRNPF
111128461	chr2	+	0.896667	HNRNPF
111128462	chr2	+	0.896667	HNRNPF
111128463	chr2	+	0.9	NA
111128464	chr2	+	0.9	HNRNPF
111128465	chr2	+	0.9	HNRNPF
111128466	chr2	+	0.9	HNRNPF
111128467	chr2	+	0.88	HNRNPF
111128468	chr2	+	0.896667	HNRNPF
111128469	chr2	+	0.9	HNRNPF
111128470	chr2	+	0.88	NA
111128471	chr2	+	0.9	NA
111128472	chr2	+	0.9	NA
111128473	chr2	+	0.88	HNRNPF
111128474	chr2	+	0.9	HNRNPF
111128475	chr2	+	0.9	HNRNPF
111128476	chr2	+	0.896667	HNRNPF
111128477	chr2	+	0.896667	HNRNPF
111128478	chr2	+	0.941667	SRSF3,HNRNPF
111128479	chr2	+	0.95	SRSF3
111128480	chr2	+	0.938889	SRSF3
111128481	chr2	+	0.93	SRSF3
111128482	chr2	+	0.891111	SRSF5
111128483	chr2	+	0.9	NA
111128484	chr2	+	0.9	SRSF5
111128485	chr2	+	0.9	SRSF5
111128486	chr2	+	0.9	NA
111128487	chr2	+	0.927778	SRSF3
111128488	chr2	+	0.9	NA
111128489	chr2	+	0.938333	SRSF3
111128490	chr2	+	0.941667	SRSF3
111128491	chr2	+	0.95	SRSF3
111128492	chr2	+	0.166667	SRSF3
111128493	chr2	+	0.579444	SRSF3
111128494	chr2	+	0.15	NA
111128495	chr2	+	0.15	NA
111128496	chr2	+	0.15	NA
111128497	chr2	+	0.15	NA
111128498	chr2	+	0.15	NA
111128499	chr2	+	0.91	NA
111128500	chr2	+	0.785	NA
111128501	chr2	+	0.158333	SRSF3
111128502	chr2	+	0.183333	NA
111128503	chr2	+	0.194444	SRSF3
111128504	chr2	+	0.224444	SRSF3
111128505	chr2	+	0.208889	NA
111128506	chr2	+	0.211667	SRSF3
111128507	chr2	+	0.926667	RALY,SRSF5
111128508	chr2	+	0.93	SRSF5
111128509	chr2	+	0.91	SRSF5
111128510	chr2	+	0.91	SRSF5
111128511	chr2	+	0.901111	NA
111128512	chr2	+	0.901111	NA
111128513	chr2	+	0.89	NA
111128514	chr2	+	0.928889	SRSF3,SRSF5
111128515	chr2	+	0.923333	SRSF3
111128516	chr2	+	0.95	SRSF3
111128517	chr2	+	0.95	SRSF3
111128518	chr2	+	0.932222	SRSF3,SRSF5
111128519	chr2	+	0.95	SRSF3
111128520	chr2	+	0.94	NA
111128521	chr2	+	0.95	SRSF3
111128522	chr2	+	0.188333	SRSF3
111128523	chr2	+	0.936667	NA
111128524	chr2	+	0.185	SRSF3
111128525	chr2	+	0.185	SRSF3
111128526	chr2	+	0.612222	SRSF3
111128527	chr2	+	0.19	SRSF3
111128528	chr2	+	0.931667	SRSF3
111128529	chr2	+	0.95	SRSF3
111128530	chr2	+	0.89	NA
111128531	chr2	+	0.91	NA
111128532	chr2	+	0.89	NA
111128533	chr2	+	0.89	NA
111128534	chr2	+	0.89	NA
111128535	chr2	+	0.89	NA
111128536	chr2	+	0.92	NA
111128537	chr2	+	0.95	SRSF3
111128538	chr2	+	0.95	SRSF3
111128539	chr2	+	0.92	NA
111128540	chr2	+	0.945	SRSF3
111128541	chr2	+	0.92	NA
111128542	chr2	+	0.95	SRSF3
111128543	chr2	+	0.94	SRSF3
111128544	chr2	+	0.89	NA
111128545	chr2	+	0.94	SRSF3
111128546	chr2	+	0.94	SRSF3
111128547	chr2	+	0.928889	SRSF3,SRSF5
111128548	chr2	+	0.95	SRSF3
111128549	chr2	+	0.928889	SRSF3
111128550	chr2	+	0.95	SRSF3
111128551	chr2	+	0.923333	SRSF3
111128552	chr2	+	0.95	SRSF3
111128553	chr2	+	0.945	SRSF3
111128554	chr2	+	0.928889	SRSF3,SRSF5
111128555	chr2	+	0.936667	SRSF3
111128556	chr2	+	0.926667	SRSF5
111128557	chr2	+	0.901111	SRSF5
111128558	chr2	+	0.929444	SRSF5
111128559	chr2	+	0.966667	SRSF3
111128560	chr2	+	0.94	SRSF3
111128561	chr2	+	0.956667	SRSF3
111128562	chr2	+	0.97	SRSF3,SRSF5
111128563	chr2	+	0.923333	SRSF5
111128564	chr2	+	0.923333	SRSF5
111128565	chr2	+	0.93	SRSF5
111128566	chr2	+	0.89	NA
111128567	chr2	+	0.906667	SRSF5
111128568	chr2	+	0.94	SRSF3
111128569	chr2	+	0.95	SRSF3
111128570	chr2	+	0.943333	SRSF3
111128571	chr2	+	0.943333	SRSF3
111128572	chr2	+	0.91	SRSF5
111128573	chr2	+	0.89	NA
111128574	chr2	+	0.91	NA
111128575	chr2	+	0.91	SRSF5
111128576	chr2	+	0.91	SRSF5
111128577	chr2	+	0.89	NA
111128578	chr2	+	0.901111	SRSF5
111128579	chr2	+	0.91	NA
111128580	chr2	+	0.91	SRSF5
111128581	chr2	+	0.176667	NA
111128582	chr2	+	0.182222	NA
111128583	chr2	+	0.185	SRSF3
111128584	chr2	+	0.641111	SRSF3
111128585	chr2	+	0.207222	SRSF3
111128586	chr2	+	0.228889	SRSF3
111128587	chr2	+	0.26	SRSF3
111128588	chr2	+	0.963333	SRSF3,HNRNPL
111128589	chr2	+	0.97	SRSF3
111128590	chr2	+	0.963333	SRSF3,HNRNPL
111128591	chr2	+	0.951111	SRSF3
111128592	chr2	+	0.963333	SRSF3,QKI
111128593	chr2	+	0.97	SRSF3
111128594	chr2	+	0.94	SRSF3,QKI
111128595	chr2	+	0.94	SRSF3
111128596	chr2	+	0.93	QKI
111128597	chr2	+	0.93	QKI,HNRNPL
111128598	chr2	+	0.95	SRSF3
111128599	chr2	+	0.954444	SRSF3,QKI
111128600	chr2	+	0.956667	SRSF3,QKI
111128601	chr2	+	0.97	SRSF3
111128602	chr2	+	0.965	SRSF3,HNRNPL
111128603	chr2	+	0.823333	SRSF3
111128604	chr2	+	0.17	SRSF3
111128605	chr2	+	0.166667	SRSF3
111128606	chr2	+	0.161111	SRSF3
111128607	chr2	+	0.166667	SRSF3
111128608	chr2	+	0.544444	NA
111128609	chr2	+	0.185	SRSF3
111128610	chr2	+	0.16	NA
111128611	chr2	+	0.16	NA
111128612	chr2	+	0.16	NA
111128613	chr2	+	0.16	NA
111128614	chr2	+	0.16	NA
111128615	chr2	+	0.16	NA
111128616	chr2	+	0.16	NA
111128617	chr2	+	0.15	NA
111128618	chr2	+	0.15	NA
111128619	chr2	+	0.15	NA
111128620	chr2	+	0.161111	SRSF3
111128621	chr2	+	0.17	NA
111128622	chr2	+	0.935	SRSF3
111128623	chr2	+	0.940556	SRSF3
111128624	chr2	+	0.773333	SRSF3
111128625	chr2	+	0.89	NA

## Sheet: CD274_downstreamIntron
Position	Chrom	Strand	AS effect probability	Most predicitive SFs
5463122	chr9	+	0.594444	NA
5463123	chr9	+	0.472778	SRSF3,HNRNPF
5463124	chr9	+	0.580556	SRSF3,HNRNPF
5463125	chr9	+	0.485556	SRSF3,HNRNPF
5463126	chr9	+	0.449444	SRSF3,HNRNPF
5463127	chr9	+	0.538889	SRSF3,HNRNPF
5463128	chr9	+	0.350556	SRSF3,HNRNPF
5463129	chr9	+	0.451111	NA
5463130	chr9	+	0.446111	SRSF3,HNRNPF
5463131	chr9	+	0.502778	TRA2B,HNRNPK,ILF2,HNRNPF,SRSF3
5463132	chr9	+	0.684444	SRSF3,HNRNPF
5463133	chr9	+	0.649444	SRSF3,HNRNPF
5463134	chr9	+	0.546111	SRSF3,HNRNPF
5463135	chr9	+	0.468889	NA
5463136	chr9	+	0.615556	SRSF3,HNRNPF
5463137	chr9	+	0.474444	NA
5463138	chr9	+	0.453333	SRSF3,HNRNPF
5463139	chr9	+	0.459444	HNRNPF
5463140	chr9	+	0.440556	ILF2,ELAVL1,HNRNPF,SRSF3
5463141	chr9	+	0.336111	NA
5463142	chr9	+	0.495556	SRSF3,HNRNPF
5463143	chr9	+	0.300556	SRSF3,HNRNPF
5463144	chr9	+	0.280556	SRSF3,HNRNPF
5463145	chr9	+	0.550556	SRSF3,HNRNPF
5463146	chr9	+	0.494444	SRSF3,HNRNPF
5463147	chr9	+	0.223889	SRSF3,HNRNPF
5463148	chr9	+	0.795556	NA
5463149	chr9	+	0.795556	NA
5463150	chr9	+	0.795556	NA
5463151	chr9	+	0.798333	NA
5463152	chr9	+	0.798333	NA
5463153	chr9	+	0.8	NA
5463154	chr9	+	0.79	NA
5463155	chr9	+	0.8	NA
5463156	chr9	+	0.79	NA
5463157	chr9	+	0.79	NA
5463158	chr9	+	0.79	NA
5463159	chr9	+	0.798333	NA
5463160	chr9	+	0.8	SRSF3
5463161	chr9	+	0.8	SRSF3
5463162	chr9	+	0.79	NA
5463163	chr9	+	0.8	SRSF3
5463164	chr9	+	0.798333	SRSF3
5463165	chr9	+	0.8	SRSF3
5463166	chr9	+	0.795556	SRSF3
5463167	chr9	+	0.8	SRSF3
5463168	chr9	+	0.8	SRSF3
5463169	chr9	+	0.78	NA
5463170	chr9	+	0.78	NA
5463171	chr9	+	0.78	NA
5463172	chr9	+	0.78	NA
5463173	chr9	+	0.78	NA
5463174	chr9	+	0.78	NA
5463175	chr9	+	0.78	NA
5463176	chr9	+	0.77	NA
5463177	chr9	+	0.77	NA
5463178	chr9	+	0.77	NA
5463179	chr9	+	0.77	NA
5463180	chr9	+	0.76	NA
5463181	chr9	+	0.76	NA
5463182	chr9	+	0.766667	NA
5463183	chr9	+	0.75	NA
5463184	chr9	+	0.775	NA
5463185	chr9	+	0.775556	SRSF3
5463186	chr9	+	0.78	SRSF3
5463187	chr9	+	0.78	SRSF3
5463188	chr9	+	0.75	NA
5463189	chr9	+	0.78	SRSF3
5463190	chr9	+	0.776667	SRSF3
5463191	chr9	+	0.76	NA
5463192	chr9	+	0.76	NA
5463193	chr9	+	0.76	NA
5463194	chr9	+	0.76	NA
5463195	chr9	+	0.76	NA
5463196	chr9	+	0.776667	SRSF3
5463197	chr9	+	0.785	NA
5463198	chr9	+	0.785	NA
5463199	chr9	+	0.765556	SRSF3
5463200	chr9	+	0.756667	SRSF3
5463201	chr9	+	0.74	NA
5463202	chr9	+	0.77	NA
5463203	chr9	+	0.74	NA
5463204	chr9	+	0.74	NA
5463205	chr9	+	0.77	NA
5463206	chr9	+	0.77	NA
5463207	chr9	+	0.74	NA
5463208	chr9	+	0.736667	NA
5463209	chr9	+	0.756667	NA
5463210	chr9	+	0.753333	NA
5463211	chr9	+	0.756667	NA
5463212	chr9	+	0.74	NA
5463213	chr9	+	0.756667	NA
5463214	chr9	+	0.736667	NA
5463215	chr9	+	0.72	NA
5463216	chr9	+	0.731111	NA
5463217	chr9	+	0.711111	NA
5463218	chr9	+	0.728333	NA
5463219	chr9	+	0.75	NA
5463220	chr9	+	0.75	NA
5463221	chr9	+	0.73	NA
5463222	chr9	+	0.716667	NA
5463223	chr9	+	0.711111	NA
5463224	chr9	+	0.716667	NA
5463225	chr9	+	0.716667	NA
5463226	chr9	+	0.7	NA
5463227	chr9	+	0.7	NA
5463228	chr9	+	0.7	NA
5463229	chr9	+	0.716667	NA
5463230	chr9	+	0.531667	SRSF3,HNRNPF
5463231	chr9	+	0.641667	SRSF3,HNRNPF
5463232	chr9	+	0.272222	SRSF3,HNRNPF
5463233	chr9	+	0.566111	SRSF3,HNRNPF
5463234	chr9	+	0.593333	ELAVL1,SRSF4,SRSF1
5463235	chr9	+	0.587222	SRSF3,HNRNPF
5463236	chr9	+	0.592778	SRSF3,HNRNPF
5463237	chr9	+	0.521667	SRSF3,HNRNPF
5463238	chr9	+	0.512222	SRSF3,HNRNPF
5463239	chr9	+	0.483333	NA
5463240	chr9	+	0.28	SRSF3,HNRNPF
5463241	chr9	+	0.58	SRSF3,HNRNPF
5463242	chr9	+	0.466667	NA
5463243	chr9	+	0.652778	SRSF3,HNRNPF
5463244	chr9	+	0.311111	SRSF3,HNRNPF
5463245	chr9	+	0.279444	ILF2,ELAVL1,HNRNPF,SRSF3,SRSF5
5463246	chr9	+	0.339444	SRSF3,HNRNPF
5463247	chr9	+	0.536111	SRSF3,HNRNPF
5463248	chr9	+	0.463333	NA
5463249	chr9	+	0.388333	SRSF3,HNRNPF
5463250	chr9	+	0.421111	SRSF3,HNRNPF
5463251	chr9	+	0.255556	SRSF3,HNRNPF
5463252	chr9	+	0.553889	SRSF3,HNRNPF
5463253	chr9	+	0.461667	SRSF3,HNRNPF
5463254	chr9	+	0.57	SRSF3,HNRNPF
5463255	chr9	+	0.241667	SRSF3,HNRNPF
5463256	chr9	+	0.598889	SRSF3,HNRNPF
5463257	chr9	+	0.305	SRSF3,HNRNPF
5463258	chr9	+	0.426111	SRSF3,HNRNPF
5463259	chr9	+	0.482222	NA
5463260	chr9	+	0.469444	SRSF3,HNRNPF
5463261	chr9	+	0.537778	SRSF3,HNRNPF
5463262	chr9	+	0.538889	SRSF3,HNRNPF
5463263	chr9	+	0.324444	SRSF3,HNRNPF
5463264	chr9	+	0.285556	NA
5463265	chr9	+	0.425	SRSF3,HNRNPF
5463266	chr9	+	0.532778	SRSF3,HNRNPF
5463267	chr9	+	0.325	SRSF3,HNRNPF
5463268	chr9	+	0.473333	SRSF3,HNRNPF
5463269	chr9	+	0.590556	SRSF3,HNRNPF
5463270	chr9	+	0.571111	NA
5463271	chr9	+	0.459444	SRSF3,HNRNPF
5463272	chr9	+	0.287778	SRSF3,HNRNPF
5463273	chr9	+	0.251667	SRSF3,HNRNPF
5463274	chr9	+	0.322222	SRSF3,HNRNPF
5463275	chr9	+	0.447778	SRSF3,HNRNPF
5463276	chr9	+	0.312222	SRSF3,HNRNPF
5463277	chr9	+	0.483889	SRSF3,HNRNPF
5463278	chr9	+	0.492222	SRSF3,HNRNPF
5463279	chr9	+	0.576667	SRSF3,HNRNPF
5463280	chr9	+	0.309444	SRSF3,HNRNPF
5463281	chr9	+	0.443889	SRSF3,HNRNPF
5463282	chr9	+	0.353889	NA
5463283	chr9	+	0.317778	SRSF3,HNRNPF
5463284	chr9	+	0.257222	SRSF3,HNRNPF
5463285	chr9	+	0.436667	SRSF3,HNRNPF
5463286	chr9	+	0.349444	NA
5463287	chr9	+	0.352222	NA
5463288	chr9	+	0.594444	SRSF3,HNRNPF
5463289	chr9	+	0.547778	SRSF3,HNRNPF
5463290	chr9	+	0.562222	SRSF3,HNRNPF
5463291	chr9	+	0.313889	SRSF3,HNRNPF
5463292	chr9	+	0.285556	SRSF3,HNRNPF
5463293	chr9	+	0.603333	SRSF3,HNRNPF
5463294	chr9	+	0.343889	SRSF3,HNRNPF
5463295	chr9	+	0.345	NA
5463296	chr9	+	0.603889	SRSF3,HNRNPF
5463297	chr9	+	0.461111	SRSF3,HNRNPF
5463298	chr9	+	0.309444	SRSF3,HNRNPF
5463299	chr9	+	0.295556	SRSF3,HNRNPF
5463300	chr9	+	0.609444	SRSF3,HNRNPF
5463301	chr9	+	0.547778	SRSF3,HNRNPF
5463302	chr9	+	0.44	SRSF3,HNRNPF
5463303	chr9	+	0.585	SRSF3,HNRNPF
5463304	chr9	+	0.613333	SRSF3,HNRNPF
5463305	chr9	+	0.508333	SRSF3,HNRNPF
5463306	chr9	+	0.451667	SRSF3,HNRNPF
5463307	chr9	+	0.437778	SRSF3,HNRNPF
5463308	chr9	+	0.338333	SRSF3,HNRNPF
5463309	chr9	+	0.328889	SRSF3,HNRNPF
5463310	chr9	+	0.482778	SRSF3,HNRNPF
5463311	chr9	+	0.463333	SRSF3,HNRNPF
5463312	chr9	+	0.610556	SRSF3,HNRNPF
5463313	chr9	+	0.351667	SRSF3,HNRNPF
5463314	chr9	+	0.54	SRSF3,HNRNPF
5463315	chr9	+	0.55	SRSF3,HNRNPF
5463316	chr9	+	0.518889	SRSF3,HNRNPF
5463317	chr9	+	0.438889	SRSF3,HNRNPF
5463318	chr9	+	0.596667	SRSF3,HNRNPF
5463319	chr9	+	0.295	SRSF3,HNRNPF
5463320	chr9	+	0.34	SRSF3,HNRNPF
5463321	chr9	+	0.290556	SRSF3,HNRNPF
5463322	chr9	+	0.293889	SRSF3,HNRNPF

## Sheet: CD274_upstreamIntron
Position	Chrom	Strand	AS effect probability	Most predicitive SFs
5462632	chr9	+	0.551111	SNRNP70,HNRNPF,SRSF3,SF1
5462633	chr9	+	0.474167	SNRNP70,HNRNPF,SRSF3,SF1
5462634	chr9	+	0.17	HNRNPU,HNRNPF,SRSF3,SRSF9
5462635	chr9	+	0.201444	SRSF3,HNRNPF
5462636	chr9	+	0.704444	HNRNPU,SNRNP70,HNRNPF,SRSF3,SF1,SRSF9
5462637	chr9	+	0.363944	SNRNP70,HNRNPF,SRSF3,SF1
5462638	chr9	+	0.252222	SRSF3,HNRNPF
5462639	chr9	+	0.594444	SRSF3,HNRNPF
5462640	chr9	+	0.180556	HNRNPU,HNRNPF,SRSF3,SRSF9
5462641	chr9	+	0.0705	SRSF3,HNRNPF
5462642	chr9	+	0.792222	SNRNP70,HNRNPF,SRSF3,SF1
5462643	chr9	+	0.715556	SNRNP70,HNRNPF,SRSF3,SF1
5462644	chr9	+	0.746111	SNRNP70,HNRNPF,SRSF3,SF1
5462645	chr9	+	0.246667	SRSF3,HNRNPF
5462646	chr9	+	0.272222	SRSF3,HNRNPF
5462647	chr9	+	0.858889	SNRNP70,HNRNPF,SRSF3,SF1
5462648	chr9	+	0.186667	SRSF3,HNRNPF
5462649	chr9	+	0.518333	SNRNP70,HNRNPF,SRSF3,SF1
5462650	chr9	+	0.205556	SRSF3,HNRNPF
5462651	chr9	+	0.563389	SNRNP70,HNRNPF,SRSF3,SF1
5462652	chr9	+	0.147667	SRSF3,HNRNPF
5462653	chr9	+	0.138333	SRSF3,HNRNPF
5462654	chr9	+	0.645111	SNRNP70,HNRNPF,SRSF3,SF1
5462655	chr9	+	0.152222	SRSF2,SRSF4,HNRNPF,SRSF3
5462656	chr9	+	0.221111	SRSF3,HNRNPF
5462657	chr9	+	0.185	HNRNPU,HNRNPF,SRSF3,SRSF9
5462658	chr9	+	0.935	SRSF3,HNRNPF
5462659	chr9	+	0.671111	SNRNP70,HNRNPF,SRSF3,KHDRBS3,SF1
5462660	chr9	+	0.659278	SNRNP70,HNRNPF,SRSF3,SF1
5462661	chr9	+	0.171333	SRSF3,HNRNPF
5462662	chr9	+	0.157333	HNRNPU,HNRNPF,SRSF3,SRSF9
5462663	chr9	+	0.892778	SNRNP70,HNRNPF,SRSF3,SF1
5462664	chr9	+	0.676667	SNRNP70,HNRNPF,SRSF3,KHDRBS3,SF1
5462665	chr9	+	0.659278	SNRNP70,HNRNPF,SRSF3,SF1
5462666	chr9	+	0.170833	SRSF3,HNRNPF
5462667	chr9	+	0.197778	SRSF3,HNRNPF
5462668	chr9	+	0.867222	SNRNP70,HNRNPF,SRSF3,SF1
5462669	chr9	+	0.880556	SNRNP70,HNRNPF,SRSF3,SF1
5462670	chr9	+	0.639833	SNRNP70,HNRNPF,SRSF3,SF1
5462671	chr9	+	0.422611	SNRNP70,HNRNPF,SRSF3,SF1
5462672	chr9	+	0.136556	SRSF3,HNRNPF
5462673	chr9	+	0.527333	SNRNP70,HNRNPF,SRSF3,SF1
5462674	chr9	+	0.624611	SNRNP70,HNRNPF,SRSF3,SF1
5462675	chr9	+	0.885556	SRSF6,HNRNPU,SNRNP70,HNRNPF,SRSF3,SF1,SRSF9
5462676	chr9	+	0.659444	SNRNP70,HNRNPF,SRSF3,SF1
5462677	chr9	+	0.150333	HNRNPU,SRSF9
5462678	chr9	+	0.685	HNRNPU,HNRNPF,SRSF3,KHDRBS3,SRSF9
5462679	chr9	+	0.847778	SNRNP70,HNRNPF,SRSF3,SF1
5462680	chr9	+	0.637778	SNRNP70,HNRNPF,SRSF3,SF1
5462681	chr9	+	0.151278	SRSF3,HNRNPF
5462682	chr9	+	0.611167	HNRNPU,SNRNP70,HNRNPF,SRSF3,KHDRBS3,SF1,SRSF9
5462683	chr9	+	0.772222	SNRNP70,HNRNPF,SRSF3,SF1
5462684	chr9	+	0.735556	SNRNP70,HNRNPF,SRSF3,SF1
5462685	chr9	+	0.529444	SNRNP70,HNRNPF,SRSF3,SF1
5462686	chr9	+	0.466778	SNRNP70,HNRNPF,SRSF3,SF1
5462687	chr9	+	0.208889	SRSF2,SRSF4,HNRNPF,SRSF3,SRSF5
5462688	chr9	+	0.268333	SRSF3,HNRNPF
5462689	chr9	+	0.43	SNRNP70,HNRNPF,SRSF3,SF1
5462690	chr9	+	0.491389	SNRNP70,HNRNPF,SRSF3,SF1
5462691	chr9	+	0.838333	SNRNP70,HNRNPF,SRSF3,SF1
5462692	chr9	+	0.502778	SNRNP70,HNRNPF,SRSF3,SF1
5462693	chr9	+	0.109222	SRSF3,HNRNPF
5462694	chr9	+	0.1805	SRSF3,HNRNPF
5462695	chr9	+	0.481	SNRNP70,HNRNPF,SRSF3,SF1
5462696	chr9	+	0.125056	SRSF3,HNRNPF
5462697	chr9	+	0.0824444	SRSF3,KHDRBS3,HNRNPF
5462698	chr9	+	0.635556	HNRNPF,SRSF3,KHDRBS3,SRSF9
5462699	chr9	+	0.78	SRSF3,HNRNPF
5462700	chr9	+	0.921111	SRSF6,SNRNP70,HNRNPF,SRSF3,SF1,SRSF9
5462701	chr9	+	0.639833	SNRNP70,HNRNPF,SRSF3,SF1
5462702	chr9	+	0.4365	SNRNP70,HNRNPF,SRSF3,SF1
5462703	chr9	+	0.130111	SRSF3,HNRNPF
5462704	chr9	+	0.671778	SNRNP70,HNRNPF,SRSF3,SF1
5462705	chr9	+	0.186667	SRSF3,KHDRBS3,HNRNPF
5462706	chr9	+	0.568333	SRSF6,HNRNPF,SRSF3,SRSF9
5462707	chr9	+	0.488333	SRSF2,SNRNP70,SRSF4,HNRNPF,SRSF3,SRSF5,SF1
5462708	chr9	+	0.920556	SRSF3,HNRNPF
5462709	chr9	+	0.694444	SNRNP70,HNRNPF,SRSF3,SF1
5462710	chr9	+	0.516333	SNRNP70,HNRNPF,SRSF3,SF1
5462711	chr9	+	0.100111	SRSF3,HNRNPF
5462712	chr9	+	0.505	SNRNP70,HNRNPF,SRSF3,SF1
5462713	chr9	+	0.156111	SRSF3,HNRNPF
5462714	chr9	+	0.112222	SRSF3,KHDRBS3,HNRNPF
5462715	chr9	+	0.622222	SNRNP70,HNRNPF,SRSF3,SF1,SRSF9
5462716	chr9	+	0.758889	SNRNP70,HNRNPF,SRSF3,KHDRBS3,SF1
5462717	chr9	+	0.921111	SRSF3,HNRNPF
5462718	chr9	+	0.646889	SNRNP70,HNRNPF,SRSF3,SF1
5462719	chr9	+	0.587222	SNRNP70,HNRNPF,SRSF3,SF1
5462720	chr9	+	0.212222	SRSF3,HNRNPF
5462721	chr9	+	0.494722	SNRNP70,HNRNPF,SRSF3,SF1
5462722	chr9	+	0.195	SRSF3,HNRNPF
5462723	chr9	+	0.500556	HNRNPU,HNRNPF,SRSF3,SRSF9
5462724	chr9	+	0.721722	HNRNPU,RBM4B,QKI,SRSF9
5462725	chr9	+	0.702778	SRSF3,HNRNPF
5462726	chr9	+	0.102333	SRSF3,HNRNPF
5462727	chr9	+	0.562222	SRSF3,HNRNPF
5462728	chr9	+	0.900556	SRSF3,KHDRBS3,HNRNPF
5462729	chr9	+	0.921667	SRSF6,HNRNPU,HNRNPF,SRSF3,SRSF9
5462730	chr9	+	0.743333	SNRNP70,HNRNPF,SRSF3,SF1
5462731	chr9	+	0.898333	SNRNP70,HNRNPF,SRSF3,SF1
5462732	chr9	+	0.726222	SRSF3,HNRNPF
5462733	chr9	+	0.735	SNRNP70,HNRNPF,SRSF3,SF1
5462734	chr9	+	0.137778	SRSF3,HNRNPF
5462735	chr9	+	0.186389	SRSF3,HNRNPF
5462736	chr9	+	0.739444	SNRNP70,HNRNPF,SRSF3,SF1
5462737	chr9	+	0.472444	SNRNP70,HNRNPF,SRSF3,SF1
5462738	chr9	+	0.561833	HNRNPU,HNRNPF,SRSF3,SRSF9
5462739	chr9	+	0.179444	HNRNPU,HNRNPF,SRSF3,SRSF9
5462740	chr9	+	0.772778	SRSF3,KHDRBS3,HNRNPF
5462741	chr9	+	0.767222	SRSF3,HNRNPF
5462742	chr9	+	0.104333	SRSF3,HNRNPF
5462743	chr9	+	0.708333	SRSF3,HNRNPF
5462744	chr9	+	0.302778	HNRNPU,HNRNPF,SRSF3,SRSF9
5462745	chr9	+	0.168333	SRSF3,HNRNPF
5462746	chr9	+	0.915556	SNRNP70,HNRNPF,SRSF3,SF1
5462747	chr9	+	0.514556	SRSF3,KHDRBS3,HNRNPF
5462748	chr9	+	0.553889	SRSF3,HNRNPF
5462749	chr9	+	0.6125	SNRNP70,HNRNPF,SRSF3,SF1
5462750	chr9	+	0.500556	SNRNP70,HNRNPF,SRSF3,SF1
5462751	chr9	+	0.625556	SRSF2,SRSF4,HNRNPF,SRSF3
5462752	chr9	+	0.522778	SNRNP70,HNRNPF,SRSF3,SF1
5462753	chr9	+	0.208889	SRSF3,HNRNPF
5462754	chr9	+	0.173611	SRSF3,HNRNPF
5462755	chr9	+	0.205556	SRSF3,HNRNPF
5462756	chr9	+	0.580556	SNRNP70,HNRNPF,SRSF3,SF1
5462757	chr9	+	0.675556	SNRNP70,HNRNPF,SRSF3,SF1
5462758	chr9	+	0.807222	SNRNP70,HNRNPF,SRSF3,SF1
5462759	chr9	+	0.661667	SNRNP70,HNRNPF,SRSF3,SF1
5462760	chr9	+	0.726667	HNRNPU,SNRNP70,HNRNPF,SRSF3,SF1,SRSF9
5462761	chr9	+	0.836111	SNRNP70,HNRNPF,SRSF3,SF1
5462762	chr9	+	0.542222	SNRNP70,HNRNPF,SRSF3,SF1
5462763	chr9	+	0.557222	SNRNP70,HNRNPF,SRSF3,SF1
5462764	chr9	+	0.781667	SNRNP70,HNRNPF,SRSF3,SF1
5462765	chr9	+	0.77	SNRNP70,HNRNPF,SRSF3,SF1
5462766	chr9	+	0.0988333	SRSF3,HNRNPF
5462767	chr9	+	0.823333	SNRNP70,HNRNPF,SRSF3,KHDRBS3,SF1
5462768	chr9	+	0.895	SNRNP70,HNRNPF,SRSF3,SF1
5462769	chr9	+	0.0820556	SRSF3,HNRNPF
5462770	chr9	+	0.676278	SRSF3,HNRNPF
5462771	chr9	+	0.714444	HNRNPL,PCBP2,SNRNP70,HNRNPF,SRSF3,SF1
5462772	chr9	+	0.362389	SNRNP70,HNRNPF,SRSF3,SF1
5462773	chr9	+	0.652222	SNRNP70,HNRNPF,SRSF3,SF1
5462774	chr9	+	0.722222	SNRNP70,HNRNPF,SRSF3,SF1
5462775	chr9	+	0.827222	SRSF6,HNRNPU,SNRNP70,HNRNPF,SRSF3,SF1,SRSF9
5462776	chr9	+	0.514167	HNRNPU,SRSF9
5462777	chr9	+	0.568611	SRSF3,HNRNPF
5462778	chr9	+	0.787222	SNRNP70,HNRNPF,SRSF3,SF1
5462779	chr9	+	0.557222	HNRNPU,HNRNPF,SRSF3,SRSF9
5462780	chr9	+	0.791667	SNRNP70,HNRNPF,SRSF3,SF1
5462781	chr9	+	0.532222	SNRNP70,HNRNPF,SRSF3,SF1
5462782	chr9	+	0.83	SNRNP70,HNRNPF,SRSF3,SF1
5462783	chr9	+	0.489444	SNRNP70,HNRNPF,SRSF3,SF1
5462784	chr9	+	0.847222	SNRNP70,HNRNPF,SRSF3,SF1
5462785	chr9	+	0.875556	SNRNP70,HNRNPF,SRSF3,SF1
5462786	chr9	+	0.832222	SNRNP70,HNRNPF,SRSF3,SF1
5462787	chr9	+	0.850556	SNRNP70,HNRNPF,SRSF3,SF1
5462788	chr9	+	0.161111	SRSF3,HNRNPF
5462789	chr9	+	0.274444	SRSF3,HNRNPF
5462790	chr9	+	0.484444	SNRNP70,HNRNPF,SRSF3,SF1
5462791	chr9	+	0.193889	SRSF3,HNRNPF
5462792	chr9	+	0.398889	SNRNP70,HNRNPF,SRSF3,SF1
5462793	chr9	+	0.192778	SRSF3,KHDRBS3,HNRNPF
5462794	chr9	+	0.928333	SNRNP70,RBM4B,QKI,HNRNPF,SRSF3,SF1
5462795	chr9	+	0.597778	SRSF3,SRSF9,HNRNPF
5462796	chr9	+	0.459444	SRSF3,HNRNPF
5462797	chr9	+	0.385278	SNRNP70,HNRNPF,SRSF3,SF1
5462798	chr9	+	0.729444	SNRNP70,HNRNPF,SRSF3,SF1
5462799	chr9	+	0.896667	RBM4B,QKI,HNRNPF,SRSF3
5462800	chr9	+	0.0876667	SRSF3,HNRNPF
5462801	chr9	+	0.407167	SNRNP70,HNRNPF,SRSF3,SF1
5462802	chr9	+	0.195	SRSF3,HNRNPF
5462803	chr9	+	0.503333	SNRNP70,HNRNPF,SRSF3,SF1
5462804	chr9	+	0.642111	SNRNP70,HNRNPF,SRSF3,SF1
5462805	chr9	+	0.751111	SNRNP70,HNRNPF,SRSF3,SF1
5462806	chr9	+	0.204222	SRSF3,SRSF9,HNRNPF
5462807	chr9	+	0.247778	SRSF3,HNRNPF
5462808	chr9	+	0.270556	SRSF3,HNRNPF
5462809	chr9	+	0.2	SRSF3,HNRNPF
5462810	chr9	+	0.929444	SRSF3,HNRNPF
5462811	chr9	+	0.476944	SNRNP70,HNRNPF,SRSF3,SF1
5462812	chr9	+	0.493333	SNRNP70,HNRNPF,SRSF3,SF1
5462813	chr9	+	0.199444	SRSF3,HNRNPF
5462814	chr9	+	0.202333	SRSF3,HNRNPF
5462815	chr9	+	0.698333	SNRNP70,HNRNPF,SRSF3,SF1
5462816	chr9	+	0.164444	SRSF3,HNRNPF
5462817	chr9	+	0.156333	SRSF3,HNRNPF
5462818	chr9	+	0.124667	SRSF3,HNRNPF
5462819	chr9	+	0.192111	SRSF3,HNRNPF
5462820	chr9	+	0.151667	SRSF3,HNRNPL,HNRNPF
5462821	chr9	+	0.860556	SRSF6,SNRNP70,HNRNPF,SRSF3,SF1,SRSF9
5462822	chr9	+	0.179444	SRSF3,KHDRBS3,HNRNPF
5462823	chr9	+	0.136722	SRSF3,HNRNPL,HNRNPF
5462824	chr9	+	0.19	SRSF3,HNRNPF
5462825	chr9	+	0.389278	SNRNP70,HNRNPF,SRSF3,SF1,SRSF9
5462826	chr9	+	0.202222	SRSF6,HNRNPF,SRSF3,SRSF9
5462827	chr9	+	0.587778	SNRNP70,HNRNPF,SRSF3,SF1
5462828	chr9	+	0.874444	SNRNP70,HNRNPF,SRSF3,SF1
5462829	chr9	+	0.500556	SNRNP70,HNRNPF,SRSF3,SF1
5462830	chr9	+	0.135333	SRSF3,HNRNPF
5462831	chr9	+	0.58	SNRNP70,HNRNPF,SRSF3,SF1
5462832	chr9	+	0.708889	SNRNP70,HNRNPF,SRSF3,SF1

## Sheet: CFTR_downstreamIntron
Position	Chrom	Strand	AS effect probability	Most predicitive SFs
117642594	chr7	+	0.587222	SRSF3,SRSF9,HNRNPF
117642595	chr7	+	0.602778	SRSF3,SRSF9,HNRNPF
117642596	chr7	+	0.610556	SRSF3,SRSF9,HNRNPF
117642597	chr7	+	0.616111	SRSF3,HNRNPF
117642598	chr7	+	0.63	SRSF3,SRSF9,HNRNPF
117642599	chr7	+	0.319444	SRSF3,SRSF9,HNRNPF
117642600	chr7	+	0.406111	SRSF3,SRSF9,HNRNPF
117642601	chr7	+	0.257778	SRSF3,SRSF9,HNRNPF
117642602	chr7	+	0.266667	SRSF3,HNRNPF
117642603	chr7	+	0.277222	SRSF3,SRSF9,HNRNPF
117642604	chr7	+	0.466111	SRSF9
117642605	chr7	+	0.476111	SRSF3,HNRNPF
117642606	chr7	+	0.522222	SRSF3,SRSF9,HNRNPF
117642607	chr7	+	0.449444	SRSF3,SRSF9,HNRNPF
117642608	chr7	+	0.44	SRSF3,SRSF9,HNRNPF
117642609	chr7	+	0.305556	SRSF3,SRSF9,HNRNPF
117642610	chr7	+	0.566667	HNRNPA3,SRSF4,HNRNPA1,HNRNPF,SRSF3,SRSF9
117642611	chr7	+	0.611111	SRSF3,SRSF9,HNRNPF
117642612	chr7	+	0.290556	SRSF9
117642613	chr7	+	0.332222	SRSF9
117642614	chr7	+	0.591111	SRSF3,SRSF9,HNRNPF
117642615	chr7	+	0.739444	SRSF3,SRSF9,HNRNPF
117642616	chr7	+	0.41	SRSF3,SRSF9,HNRNPF
117642617	chr7	+	0.427222	SRSF3,HNRNPF
117642618	chr7	+	0.26	SRSF3,HNRNPF
117642619	chr7	+	0.263889	SRSF3,HNRNPF
117642620	chr7	+	0.280556	SRSF3,SRSF9,HNRNPF
117642621	chr7	+	0.449444	SRSF3,SRSF9,HNRNPF
117642622	chr7	+	0.493333	SRSF3,SRSF9,HNRNPF
117642623	chr7	+	0.296111	SRSF3,SRSF9,HNRNPF
117642624	chr7	+	0.302222	SRSF3,SRSF9,HNRNPF
117642625	chr7	+	0.553333	SRSF3,HNRNPF
117642626	chr7	+	0.603889	SRSF3,HNRNPF
117642627	chr7	+	0.487778	SRSF3,HNRNPF
117642628	chr7	+	0.589444	SRSF7,SRSF4,HNRNPF,SRSF3,SRSF9
117642629	chr7	+	0.526667	SRSF3,SRSF9,HNRNPF
117642630	chr7	+	0.543889	SRSF3,SRSF9,HNRNPF
117642631	chr7	+	0.552778	SRSF3,HNRNPF
117642632	chr7	+	0.287778	SNRNP70,HNRNPF,SRSF3,SF1
117642633	chr7	+	0.269444	SRSF3,HNRNPF
117642634	chr7	+	0.538889	SRSF3,SRSF9,HNRNPF
117642635	chr7	+	0.252778	SRSF3,SRSF9,HNRNPF
117642636	chr7	+	0.538333	SRSF3,SRSF9,HNRNPF
117642637	chr7	+	0.301667	SRSF3,HNRNPF
117642638	chr7	+	0.319444	SRSF3,HNRNPF
117642639	chr7	+	0.31	SRSF3,HNRNPF
117642640	chr7	+	0.272222	SRSF3,HNRNPF
117642641	chr7	+	0.327222	SRSF3,HNRNPF
117642642	chr7	+	0.302222	SRSF3,SRSF9,HNRNPF
117642643	chr7	+	0.564444	SRSF3,HNRNPF
117642644	chr7	+	0.49	SRSF3,SRSF9,HNRNPF
117642645	chr7	+	0.394444	SRSF3,SRSF9,HNRNPF
117642646	chr7	+	0.530556	SRSF9
117642647	chr7	+	0.526111	SRSF3,SRSF9,HNRNPF
117642648	chr7	+	0.334444	SRSF3,SRSF9,HNRNPF
117642649	chr7	+	0.482222	SRSF3,SRSF9,HNRNPF
117642650	chr7	+	0.255556	SRSF9
117642651	chr7	+	0.287222	SRSF9
117642652	chr7	+	0.302222	SNRNP70,HNRNPF,SRSF3,SF1
117642653	chr7	+	0.527778	SRSF3,SRSF9,HNRNPF
117642654	chr7	+	0.471667	SRSF3,SRSF9,HNRNPF
117642655	chr7	+	0.440556	SRSF3,SRSF9,HNRNPF
117642656	chr7	+	0.567222	SRSF3,SRSF9,HNRNPF
117642657	chr7	+	0.446667	SRSF3,SRSF9,HNRNPF
117642658	chr7	+	0.288889	SRSF3,SRSF9,HNRNPF
117642659	chr7	+	0.283333	SRSF3,SRSF9,HNRNPF
117642660	chr7	+	0.531111	SRSF9
117642661	chr7	+	0.301111	SRSF3,SRSF9,HNRNPF
117642662	chr7	+	0.466111	SRSF3,HNRNPF
117642663	chr7	+	0.472222	SRSF3,SRSF9,HNRNPF
117642664	chr7	+	0.417778	SRSF3,HNRNPF
117642665	chr7	+	0.448333	SRSF3,SRSF9,HNRNPF
117642666	chr7	+	0.571111	SRSF3,SRSF9,HNRNPF
117642667	chr7	+	0.609444	SRSF3,SRSF9,HNRNPF
117642668	chr7	+	0.683333	SRSF9
117642669	chr7	+	0.568333	SRSF9
117642670	chr7	+	0.535556	SRSF3,SRSF9,HNRNPF
117642671	chr7	+	0.527222	SRSF3,SRSF9,HNRNPF
117642672	chr7	+	0.313889	SNRNP70,HNRNPF,SRSF3,SF1
117642673	chr7	+	0.307222	SNRNP70,HNRNPF,SRSF3,SF1
117642674	chr7	+	0.496111	SRSF3,SRSF9,HNRNPF
117642675	chr7	+	0.52	SRSF3,SRSF9,HNRNPF
117642676	chr7	+	0.542778	SRSF3,SRSF9,HNRNPF
117642677	chr7	+	0.607222	SRSF3,SRSF9,HNRNPF
117642678	chr7	+	0.319444	SRSF3,SRSF9,HNRNPF
117642679	chr7	+	0.315	SRSF3,HNRNPF
117642680	chr7	+	0.550556	SRSF3,SRSF9,HNRNPF
117642681	chr7	+	0.486667	SRSF3,SRSF9,HNRNPF
117642682	chr7	+	0.426667	SRSF3,HNRNPF
117642683	chr7	+	0.474444	SRSF3,SRSF9,HNRNPF
117642684	chr7	+	0.451667	SRSF9
117642685	chr7	+	0.629444	SRSF9
117642686	chr7	+	0.474444	SRSF3,SRSF9,HNRNPF
117642687	chr7	+	0.486111	SRSF3,SRSF9,HNRNPF
117642688	chr7	+	0.231667	SRSF3,SRSF9,HNRNPF
117642689	chr7	+	0.253889	SRSF3,HNRNPF
117642690	chr7	+	0.553889	SRSF3,HNRNPF
117642691	chr7	+	0.46	SRSF3,HNRNPF
117642692	chr7	+	0.561111	SRSF3,SRSF9,HNRNPF
117642693	chr7	+	0.576111	SRSF3,SRSF9,HNRNPF
117642694	chr7	+	0.542778	SRSF3,SRSF9,HNRNPF
117642695	chr7	+	0.271667	SRSF3,HNRNPF
117642696	chr7	+	0.295556	SRSF3,SRSF9,HNRNPF
117642697	chr7	+	0.283333	SRSF3,HNRNPF
117642698	chr7	+	0.471667	SNRNP70,HNRNPF,SRSF3,SF1
117642699	chr7	+	0.315556	SRSF3,SRSF9,HNRNPF
117642700	chr7	+	0.283333	SRSF3,SRSF9,HNRNPF
117642701	chr7	+	0.549444	SRSF3,SRSF9,HNRNPF
117642702	chr7	+	0.266111	SRSF3,SRSF9,HNRNPF
117642703	chr7	+	0.591667	SRSF3,SRSF9,HNRNPF
117642704	chr7	+	0.363333	SRSF3,SRSF9,HNRNPF
117642705	chr7	+	0.517778	SRSF3,SRSF9,HNRNPF
117642706	chr7	+	0.252222	SRSF9
117642707	chr7	+	0.324444	SRSF3,SRSF9,HNRNPF
117642708	chr7	+	0.606667	SRSF3,HNRNPF
117642709	chr7	+	0.467778	SRSF3,SRSF9,HNRNPF
117642710	chr7	+	0.333333	SRSF3,SRSF9,HNRNPF
117642711	chr7	+	0.586111	SRSF3,SRSF9,HNRNPF
117642712	chr7	+	0.32	SNRNP70,HNRNPF,SRSF3,SF1
117642713	chr7	+	0.503889	SRSF3,HNRNPF
117642714	chr7	+	0.334444	SRSF3,SRSF9,HNRNPF
117642715	chr7	+	0.322222	SRSF3,SRSF9,HNRNPF
117642716	chr7	+	0.262222	SRSF3,SRSF9,HNRNPF
117642717	chr7	+	0.356111	SRSF3,HNRNPF
117642718	chr7	+	0.288889	SRSF3,SRSF9,HNRNPF
117642719	chr7	+	0.356111	SRSF3,SRSF9,HNRNPF
117642720	chr7	+	0.496667	SNRNP70,SF1,SRSF9
117642721	chr7	+	0.381667	SRSF3,HNRNPF
117642722	chr7	+	0.300556	SRSF3,SRSF9,HNRNPF
117642723	chr7	+	0.290556	SRSF3,SRSF9,HNRNPF
117642724	chr7	+	0.574444	SRSF3,SRSF9,HNRNPF
117642725	chr7	+	0.554444	SRSF3,SRSF9,HNRNPF
117642726	chr7	+	0.565556	SRSF3,SRSF9,HNRNPF
117642727	chr7	+	0.616667	SRSF3,HNRNPF
117642728	chr7	+	0.357778	SRSF9
117642729	chr7	+	0.432222	SRSF3,SRSF9,HNRNPF
117642730	chr7	+	0.645	SRSF3,SRSF9,HNRNPF
117642731	chr7	+	0.318889	SRSF3,HNRNPF
117642732	chr7	+	0.283333	SRSF3,SRSF9,HNRNPF
117642733	chr7	+	0.285556	SRSF3,SRSF9,HNRNPF
117642734	chr7	+	0.345	SRSF3,SRSF9,HNRNPF
117642735	chr7	+	0.424444	SRSF3,SRSF9,HNRNPF
117642736	chr7	+	0.427778	SRSF3,HNRNPF
117642737	chr7	+	0.366667	SRSF3,HNRNPF
117642738	chr7	+	0.581111	SRSF3,SRSF9,HNRNPF
117642739	chr7	+	0.432222	SNRNP70,HNRNPF,SRSF3,SF1,SRSF9
117642740	chr7	+	0.572222	SNRNP70,HNRNPF,SRSF3,SF1
117642741	chr7	+	0.546111	SRSF9
117642742	chr7	+	0.529444	SRSF3,HNRNPF
117642743	chr7	+	0.351111	SRSF3,HNRNPF
117642744	chr7	+	0.573889	SRSF3,SRSF9,HNRNPF
117642745	chr7	+	0.547222	SRSF3,SRSF9,HNRNPF
117642746	chr7	+	0.424444	SNRNP70,SF1,SRSF9
117642747	chr7	+	0.432778	SRSF3,SRSF9,HNRNPF
117642748	chr7	+	0.409444	SRSF3,HNRNPF
117642749	chr7	+	0.255	SRSF3,SRSF9,HNRNPF
117642750	chr7	+	0.493333	SRSF3,SRSF9,HNRNPF
117642751	chr7	+	0.586667	SRSF3,SRSF9,HNRNPF
117642752	chr7	+	0.463333	SRSF9
117642753	chr7	+	0.543889	SRSF9
117642754	chr7	+	0.617778	SNRNP70,SF1,SRSF9
117642755	chr7	+	0.590556	SRSF9
117642756	chr7	+	0.453889	SNRNP70,HNRNPF,SRSF3,SF1
117642757	chr7	+	0.472222	SNRNP70,SF1,SRSF9
117642758	chr7	+	0.534444	SRSF3,SRSF9,HNRNPF
117642759	chr7	+	0.545	SRSF3,HNRNPF
117642760	chr7	+	0.217778	SRSF3,SRSF9,HNRNPF
117642761	chr7	+	0.506667	SRSF3,HNRNPF
117642762	chr7	+	0.266111	SRSF3,SRSF9,HNRNPF
117642763	chr7	+	0.601667	SRSF3,SRSF9,HNRNPF
117642764	chr7	+	0.323333	SRSF3,SRSF9,HNRNPF
117642765	chr7	+	0.293889	SRSF9
117642766	chr7	+	0.264444	SRSF3,SRSF9,HNRNPF
117642767	chr7	+	0.582222	SRSF3,SRSF9,HNRNPF
117642768	chr7	+	0.597778	SRSF9
117642769	chr7	+	0.511667	SRSF3,HNRNPF
117642770	chr7	+	0.526111	SRSF3,SRSF9,HNRNPF
117642771	chr7	+	0.35	SRSF3,SRSF9,HNRNPF
117642772	chr7	+	0.325	SRSF3,HNRNPF
117642773	chr7	+	0.486667	SRSF3,SRSF9,HNRNPF
117642774	chr7	+	0.468889	SRSF3,HNRNPF
117642775	chr7	+	0.364444	SNRNP70,HNRNPF,SRSF3,SF1,SRSF9
117642776	chr7	+	0.427222	SRSF3,SRSF9,HNRNPF
117642777	chr7	+	0.230556	SRSF3,SRSF9,HNRNPF
117642778	chr7	+	0.483333	SRSF3,HNRNPF
117642779	chr7	+	0.285556	SRSF3,SRSF9,HNRNPF
117642780	chr7	+	0.425	SNRNP70,HNRNPF,SRSF3,SF1,SRSF9
117642781	chr7	+	0.509444	SRSF3,SRSF9,HNRNPF
117642782	chr7	+	0.479444	SRSF9
117642783	chr7	+	0.434444	SRSF3,SRSF9,HNRNPF
117642784	chr7	+	0.589444	SRSF3,SRSF9,HNRNPF
117642785	chr7	+	0.315	SRSF3,SRSF9,HNRNPF
117642786	chr7	+	0.316667	SRSF3,SRSF9,HNRNPF
117642787	chr7	+	0.522778	SRSF3,SRSF9,HNRNPF
117642788	chr7	+	0.293889	SRSF3,SRSF9,HNRNPF
117642789	chr7	+	0.259444	SRSF3,SRSF9,HNRNPF
117642790	chr7	+	0.527778	SRSF3,SRSF9,HNRNPF
117642791	chr7	+	0.305	SRSF3,SRSF9,HNRNPF
117642792	chr7	+	0.585556	SRSF3,SRSF9,HNRNPF
117642793	chr7	+	0.517778	SRSF3,SRSF9,HNRNPF
117642794	chr7	+	0.417778	SRSF3,SRSF9,HNRNPF

## Sheet: CFTR_upstreamIntron
Position	Chrom	Strand	AS effect probability	Most predicitive SFs
117642235	chr7	+	0.94	SRSF3
117642236	chr7	+	0.94	SRSF3,SRSF5
117642237	chr7	+	0.88	NA
117642238	chr7	+	0.94	SRSF3,SRSF5
117642239	chr7	+	0.95	SRSF3,SNRNP70,SRSF5
117642240	chr7	+	0.918889	SRSF3
117642241	chr7	+	0.918889	SRSF3,SNRNP70
117642242	chr7	+	0.9	SNRNP70,SRSF5
117642243	chr7	+	0.9	SNRNP70
117642244	chr7	+	0.89	SNRNP70,HNRNPM
117642245	chr7	+	0.895556	HNRNPM,SRSF5
117642246	chr7	+	0.17	SRSF3
117642247	chr7	+	0.151111	HNRNPM
117642248	chr7	+	0.914444	SRSF3,HNRNPM
117642249	chr7	+	0.208333	SRSF3,HNRNPF
117642250	chr7	+	0.175556	SRSF3,HNRNPF
117642251	chr7	+	0.203889	SRSF3,HNRNPF
117642252	chr7	+	0.853889	SNRNP70,HNRNPF,SRSF3,SF1,SRSF9,HNRNPM
117642253	chr7	+	0.168944	SRSF3,HNRNPF
117642254	chr7	+	0.525	SNRNP70,HNRNPF,SRSF3,SF1
117642255	chr7	+	0.456111	SRSF3,HNRNPF
117642256	chr7	+	0.21	HNRNPM,SRSF9
117642257	chr7	+	0.187778	SRSF3,HNRNPF
117642258	chr7	+	0.573667	SRSF3,HNRNPF
117642259	chr7	+	0.726111	SNRNP70,HNRNPF,SRSF3,SF1
117642260	chr7	+	0.71	SNRNP70,HNRNPF,SRSF3,SF1
117642261	chr7	+	0.152611	SRSF3,HNRNPF
117642262	chr7	+	0.458056	SNRNP70,HNRNPF,SRSF3,SF1
117642263	chr7	+	0.195556	SRSF3,HNRNPF
117642264	chr7	+	0.455389	SNRNP70,HNRNPF,SRSF3,SF1
117642265	chr7	+	0.542222	SNRNP70,HNRNPF,SRSF3,SF1
117642266	chr7	+	0.581111	SNRNP70,HNRNPF,SRSF3,SF1
117642267	chr7	+	0.3815	SNRNP70,HNRNPF,SRSF3,SF1
117642268	chr7	+	0.451333	SNRNP70,HNRNPF,SRSF3,SF1
117642269	chr7	+	0.115278	HNRNPF,SRSF3,SRSF9,HNRNPM
117642270	chr7	+	0.182556	SRSF3,HNRNPF
117642271	chr7	+	0.752222	SNRNP70,HNRNPF,SRSF3,SF1
117642272	chr7	+	0.755556	SNRNP70,HNRNPF,SRSF3,SF1
117642273	chr7	+	0.707778	SRSF3,HNRNPF
117642274	chr7	+	0.207222	SRSF3,HNRNPF
117642275	chr7	+	0.777778	SNRNP70,HNRNPF,SRSF3,SF1
117642276	chr7	+	0.808889	SRSF3,HNRNPF
117642277	chr7	+	0.71	SNRNP70,HNRNPF,SRSF3,SF1
117642278	chr7	+	0.891111	SRSF3,KHDRBS3,HNRNPF
117642279	chr7	+	0.633333	SRSF3,SRSF9,HNRNPF
117642280	chr7	+	0.249611	SRSF3,HNRNPL,HNRNPF
117642281	chr7	+	0.750556	SRSF3,HNRNPF
117642282	chr7	+	0.701778	SNRNP70,HNRNPF,SRSF3,KHDRBS3,SF1
117642283	chr7	+	0.691111	SNRNP70,HNRNPF,SRSF3,SF1
117642284	chr7	+	0.788333	SNRNP70,HNRNPF,SRSF3,SF1
117642285	chr7	+	0.877778	SNRNP70,HNRNPF,SRSF3,SF1
117642286	chr7	+	0.733222	SNRNP70,HNRNPF,SRSF3,KHDRBS3,SF1
117642287	chr7	+	0.302	SNRNP70,HNRNPF,SRSF3,SF1
117642288	chr7	+	0.582222	SNRNP70,HNRNPF,SRSF3,SF1
117642289	chr7	+	0.594444	SNRNP70,HNRNPF,SRSF3,SF1
117642290	chr7	+	0.127778	SRSF3,HNRNPF
117642291	chr7	+	0.707778	SNRNP70,HNRNPF,SRSF3,SF1
117642292	chr7	+	0.689444	SNRNP70,HNRNPF,SRSF3,SF1
117642293	chr7	+	0.408	SNRNP70,HNRNPF,SRSF3,SF1
117642294	chr7	+	0.404444	SNRNP70,HNRNPF,SRSF3,SF1
117642295	chr7	+	0.826111	SNRNP70,HNRNPF,SRSF3,SF1
117642296	chr7	+	0.773333	SNRNP70,HNRNPF,SRSF3,SF1
117642297	chr7	+	0.710556	SNRNP70,HNRNPF,SRSF3,SF1
117642298	chr7	+	0.18	HNRNPL,IGF2BP3,HNRNPF,SRSF3
117642299	chr7	+	0.228333	SRSF3,HNRNPL,HNRNPF
117642300	chr7	+	0.238333	SRSF2,HNRNPL,SRSF4,HNRNPF,SRSF3,SRSF5
117642301	chr7	+	0.932222	SRSF3,HNRNPF
117642302	chr7	+	0.782778	SNRNP70,HNRNPF,SRSF3,SF1,SRSF9
117642303	chr7	+	0.668333	SNRNP70,HNRNPF,SRSF3,SF1,SRSF9
117642304	chr7	+	0.766667	SRSF2,SRSF4,KHDRBS3,HNRNPF,SRSF3,SRSF5,SRSF9
117642305	chr7	+	0.882222	SNRNP70,HNRNPF,SRSF3,SF1
117642306	chr7	+	0.0763889	SRSF3,KHDRBS3,HNRNPF
117642307	chr7	+	0.638333	SNRNP70,HNRNPF,SRSF3,SF1
117642308	chr7	+	0.815556	SNRNP70,HNRNPF,SRSF3,SF1
117642309	chr7	+	0.600778	SNRNP70,HNRNPF,SRSF3,SF1
117642310	chr7	+	0.780556	SNRNP70,HNRNPF,SRSF3,KHDRBS3,SF1
117642311	chr7	+	0.893889	SNRNP70,HNRNPF,SRSF3,SF1
117642312	chr7	+	0.751667	SRSF6,SNRNP70,HNRNPF,SRSF3,KHDRBS3,SF1,SRSF9
117642313	chr7	+	0.812778	SNRNP70,HNRNPF,SRSF3,SF1
117642314	chr7	+	0.151778	SRSF3,KHDRBS3,HNRNPF
117642315	chr7	+	0.0728333	SRSF3,HNRNPF
117642316	chr7	+	0.438333	SNRNP70,HNRNPF,SRSF3,SF1
117642317	chr7	+	0.552556	SNRNP70,HNRNPF,SRSF3,SF1
117642318	chr7	+	0.212556	SRSF3,HNRNPF
117642319	chr7	+	0.456833	SNRNP70,HNRNPF,SRSF3,SF1
117642320	chr7	+	0.138778	SRSF3,HNRNPF
117642321	chr7	+	0.174333	SRSF3,HNRNPF
117642322	chr7	+	0.587556	SRSF3,HNRNPF
117642323	chr7	+	0.108889	SRSF3,HNRNPF
117642324	chr7	+	0.446167	SNRNP70,HNRNPF,SRSF3,SF1
117642325	chr7	+	0.383889	SNRNP70,HNRNPF,SRSF3,SF1
117642326	chr7	+	0.53	SNRNP70,HNRNPF,SRSF3,SF1
117642327	chr7	+	0.495056	SNRNP70,HNRNPF,SRSF3,SF1
117642328	chr7	+	0.742778	SNRNP70,HNRNPF,SRSF3,SF1
117642329	chr7	+	0.463333	SNRNP70,HNRNPF,SRSF3,SF1
117642330	chr7	+	0.872222	SNRNP70,HNRNPF,SRSF3,SF1
117642331	chr7	+	0.780556	SNRNP70,HNRNPF,SRSF3,SF1,SRSF9
117642332	chr7	+	0.103389	SRSF6,HNRNPF,SRSF3,SRSF9
117642333	chr7	+	0.695	SNRNP70,HNRNPF,SRSF3,SF1
117642334	chr7	+	0.668333	SRSF3,HNRNPF
117642335	chr7	+	0.736667	SNRNP70,HNRNPF,SRSF3,SF1
117642336	chr7	+	0.751111	SNRNP70,HNRNPF,SRSF3,KHDRBS3,SF1,SRSF9
117642337	chr7	+	0.737222	SRSF3,SRSF9,HNRNPF
117642338	chr7	+	0.634444	SNRNP70,HNRNPF,SRSF3,SF1
117642339	chr7	+	0.190556	SRSF3,HNRNPF
117642340	chr7	+	0.140556	SRSF3,HNRNPF
117642341	chr7	+	0.587222	SNRNP70,HNRNPF,SRSF3,SF1
117642342	chr7	+	0.77	SRSF3,HNRNPF
117642343	chr7	+	0.535556	SNRNP70,HNRNPF,SRSF3,SF1
117642344	chr7	+	0.132611	SRSF3,HNRNPF
117642345	chr7	+	0.128722	SRSF3,HNRNPF
117642346	chr7	+	0.171667	SRSF3,HNRNPF
117642347	chr7	+	0.196056	SRSF3,HNRNPF
117642348	chr7	+	0.776111	SNRNP70,HNRNPF,SRSF3,SF1
117642349	chr7	+	0.756111	SNRNP70,HNRNPF,SRSF3,SF1
117642350	chr7	+	0.515556	SRSF3,HNRNPF
117642351	chr7	+	0.809444	SNRNP70,HNRNPF,SRSF3,SF1
117642352	chr7	+	0.696111	SNRNP70,HNRNPF,SRSF3,SF1
117642353	chr7	+	0.171111	SRSF3,HNRNPF
117642354	chr7	+	0.215944	SRSF3,HNRNPF
117642355	chr7	+	0.147778	SRSF3,HNRNPF
117642356	chr7	+	0.124611	SRSF3,HNRNPF
117642357	chr7	+	0.093	SRSF3,HNRNPF
117642358	chr7	+	0.522278	SRSF3,HNRNPF
117642359	chr7	+	0.195	SRSF3,HNRNPF
117642360	chr7	+	0.300222	SRSF3,SRSF9,HNRNPF
117642361	chr7	+	0.791667	SRSF7,SRSF4,HNRNPF,SRSF3,SRSF5
117642362	chr7	+	0.681833	SNRNP70,HNRNPF,SRSF3,KHDRBS3,SF1
117642363	chr7	+	0.687778	SNRNP70,HNRNPF,SRSF3,SF1
117642364	chr7	+	0.837222	SNRNP70,HNRNPF,SRSF3,SF1
117642365	chr7	+	0.738333	SNRNP70,HNRNPF,SRSF3,SF1
117642366	chr7	+	0.633889	SNRNP70,HNRNPF,SRSF3,SF1
117642367	chr7	+	0.507222	SNRNP70,HNRNPF,SRSF3,SF1
117642368	chr7	+	0.577778	SNRNP70,HNRNPF,SRSF3,SF1
117642369	chr7	+	0.775556	SNRNP70,SF1,HNRNPF
117642370	chr7	+	0.688333	SNRNP70,HNRNPF,SRSF3,SF1
117642371	chr7	+	0.749444	SNRNP70,SF1,HNRNPF
117642372	chr7	+	0.527833	SNRNP70,HNRNPF,SRSF3,SF1
117642373	chr7	+	0.765556	HNRNPL,HNRNPF
117642374	chr7	+	0.877778	SNRNP70,HNRNPF,SRSF3,SF1
117642375	chr7	+	0.765556	SNRNP70,HNRNPF,KHDRBS3,SF1
117642376	chr7	+	0.753889	SNRNP70,HNRNPF,SRSF3,SF1
117642377	chr7	+	0.189944	SRSF3,KHDRBS3,HNRNPF
117642378	chr7	+	0.135	SRSF3,HNRNPF
117642379	chr7	+	0.577111	SNRNP70,HNRNPF,SRSF3,SF1
117642380	chr7	+	0.154722	SRSF3,SRSF9,HNRNPF
117642381	chr7	+	0.854444	SNRNP70,HNRNPF,SRSF3,SF1
117642382	chr7	+	0.147778	SRSF3,HNRNPL,HNRNPF
117642383	chr7	+	0.138833	SRSF3,HNRNPL,HNRNPF
117642384	chr7	+	0.1645	SRSF3,HNRNPF
117642385	chr7	+	0.510389	SNRNP70,HNRNPF,SRSF3,SF1,SRSF9
117642386	chr7	+	0.130556	HNRNPU,HNRNPF,SRSF3,SRSF9
117642387	chr7	+	0.487056	SNRNP70,HNRNPF,SRSF3,SF1
117642388	chr7	+	0.457333	SNRNP70,HNRNPF,SRSF3,SF1
117642389	chr7	+	0.116556	SRSF3,KHDRBS3,HNRNPF
117642390	chr7	+	0.742222	SNRNP70,HNRNPF,SRSF3,KHDRBS3,SF1
117642391	chr7	+	0.571667	SRSF3,KHDRBS3,HNRNPF
117642392	chr7	+	0.313889	SNRNP70,HNRNPF,SRSF3,SF1
117642393	chr7	+	0.720556	SNRNP70,HNRNPF,SRSF3,SF1
117642394	chr7	+	0.573889	SRSF3,KHDRBS3,HNRNPF
117642395	chr7	+	0.788889	SNRNP70,HNRNPF,SRSF3,SF1
117642396	chr7	+	0.227278	SRSF3,HNRNPF
117642397	chr7	+	0.698889	KHDRBS3,SRSF9
117642398	chr7	+	0.520556	SNRNP70,HNRNPF,SRSF3,SF1,SRSF9
117642399	chr7	+	0.710278	SNRNP70,HNRNPF,SRSF3,SF1,SRSF9
117642400	chr7	+	0.571889	SRSF3,HNRNPF
117642401	chr7	+	0.651667	SNRNP70,HNRNPF,SRSF3,SF1,SRSF9
117642402	chr7	+	0.104889	SRSF3,SRSF9,HNRNPF
117642403	chr7	+	0.845	SRSF3,HNRNPF
117642404	chr7	+	0.69	SNRNP70,HNRNPF,SRSF3,KHDRBS3,SF1
117642405	chr7	+	0.468333	SNRNP70,HNRNPF,SRSF3,SF1
117642406	chr7	+	0.361611	SRSF3,HNRNPF
117642407	chr7	+	0.139611	SRSF3,HNRNPF
117642408	chr7	+	0.584556	SRSF3,HNRNPF
117642409	chr7	+	0.766111	SRSF3,HNRNPF
117642410	chr7	+	0.696222	SNRNP70,HNRNPF,SRSF3,SF1,SRSF9
117642411	chr7	+	0.723333	SNRNP70,HNRNPF,SRSF3,SF1
117642412	chr7	+	0.795556	SNRNP70,HNRNPF,SRSF3,SF1,SRSF9
117642413	chr7	+	0.924444	SNRNP70,HNRNPF,SRSF3,SF1
117642414	chr7	+	0.897222	SNRNP70,HNRNPF,SRSF3,SF1
117642415	chr7	+	0.818889	SRSF3,KHDRBS3,HNRNPF
117642416	chr7	+	0.206111	SRSF3,HNRNPF
117642417	chr7	+	0.217222	SRSF3,HNRNPF
117642418	chr7	+	0.261111	SRSF9
117642419	chr7	+	0.563889	SRSF3,HNRNPF
117642420	chr7	+	0.550444	SRSF3,HNRNPF
117642421	chr7	+	0.526889	SNRNP70,HNRNPF,SRSF3,SF1
117642422	chr7	+	0.464611	SNRNP70,HNRNPF,SRSF3,SF1
117642423	chr7	+	0.626222	SNRNP70,HNRNPF,SRSF3,SF1
117642424	chr7	+	0.74	SRSF3,HNRNPF
117642425	chr7	+	0.141722	SRSF3,HNRNPF
117642426	chr7	+	0.1625	SRSF3,HNRNPF
117642427	chr7	+	0.184444	SRSF3,HNRNPF
117642428	chr7	+	0.144222	SRSF3,HNRNPF
117642429	chr7	+	0.625722	SRSF3,HNRNPF
117642430	chr7	+	0.493333	SRSF3,SRSF9,HNRNPF
117642431	chr7	+	0.559444	SNRNP70,HNRNPF,SRSF3,SF1
117642432	chr7	+	0.163722	SRSF3,KHDRBS3,HNRNPF
117642433	chr7	+	0.16	SRSF3,HNRNPF
117642434	chr7	+	0.837778	SNRNP70,HNRNPF,SRSF3,SF1
117642435	chr7	+	0.566667	SRSF3,KHDRBS3,HNRNPF

## Sheet: CLN3_downstreamIntron
Position	Chrom	Strand	AS effect probability	Most predicitive SFs
28487460	chr16	-	0.476111	SRSF9,HNRNPF
28487461	chr16	-	0.262222	SRSF9,HNRNPF
28487462	chr16	-	0.455	ILF2,SFPQ,SRSF9,PABPC4
28487463	chr16	-	0.427222	SRSF3,SRSF9,HNRNPF
28487464	chr16	-	0.463333	SRSF3,SRSF9,HNRNPF
28487465	chr16	-	0.58	SRSF3,HNRNPF
28487466	chr16	-	0.325	SRSF3,SRSF9,HNRNPF
28487467	chr16	-	0.320556	SRSF9
28487468	chr16	-	0.580556	SRSF9,HNRNPF
28487469	chr16	-	0.475	SRSF3,HNRNPF
28487470	chr16	-	0.516111	SRSF9,HNRNPF
28487471	chr16	-	0.52	SRSF3,HNRNPF
28487472	chr16	-	0.509444	SRSF3,HNRNPF
28487473	chr16	-	0.554444	SRSF3,SRSF9,HNRNPF
28487474	chr16	-	0.538889	SRSF9
28487475	chr16	-	0.317222	SRSF3,SRSF9,HNRNPF
28487476	chr16	-	0.441111	SRSF3,SRSF9,HNRNPF
28487477	chr16	-	0.295	SRSF3,HNRNPF
28487478	chr16	-	0.298333	SRSF3,SRSF9,HNRNPF
28487479	chr16	-	0.556111	SRSF3,SRSF9,HNRNPF
28487480	chr16	-	0.438333	SRSF3,HNRNPF
28487481	chr16	-	0.423889	SRSF3,HNRNPF
28487482	chr16	-	0.437222	SRSF3,SRSF9,HNRNPF
28487483	chr16	-	0.343333	SRSF3,SRSF9,HNRNPF
28487484	chr16	-	0.306667	SRSF3,SRSF9,HNRNPF
28487485	chr16	-	0.342222	SRSF3,HNRNPF
28487486	chr16	-	0.283889	SRSF3,HNRNPF
28487487	chr16	-	0.479444	SRSF3,SRSF9,HNRNPF
28487488	chr16	-	0.305	SRSF3,SRSF9,HNRNPF
28487489	chr16	-	0.603333	SRSF3,SRSF9,HNRNPF
28487490	chr16	-	0.261667	SRSF9
28487491	chr16	-	0.483889	SRSF3,HNRNPF
28487492	chr16	-	0.593333	SRSF3,SRSF9,HNRNPF
28487493	chr16	-	0.441667	SRSF3,HNRNPF
28487494	chr16	-	0.469444	SRSF3,SRSF9,HNRNPF
28487495	chr16	-	0.29	SRSF3,SRSF9,HNRNPF
28487496	chr16	-	0.403889	SRSF3,SRSF9,HNRNPF
28487497	chr16	-	0.645556	SRSF3,HNRNPF
28487498	chr16	-	0.681111	SRSF3,HNRNPF
28487499	chr16	-	0.590556	SRSF3,HNRNPF
28487500	chr16	-	0.313333	SRSF3,HNRNPF
28487501	chr16	-	0.346667	SRSF3,SRSF9,HNRNPF
28487502	chr16	-	0.496111	SRSF3,HNRNPF
28487503	chr16	-	0.624444	SRSF3,SRSF9,HNRNPF
28487504	chr16	-	0.608333	SRSF3,SRSF9,HNRNPF
28487505	chr16	-	0.611111	SRSF3,SRSF9,HNRNPF
28487506	chr16	-	0.529444	SRSF9
28487507	chr16	-	0.543333	SRSF3,SRSF9,HNRNPF
28487508	chr16	-	0.516111	SRSF3,SRSF9,HNRNPF
28487509	chr16	-	0.478333	SRSF9
28487510	chr16	-	0.569444	SRSF3,HNRNPF
28487511	chr16	-	0.560556	SRSF3,SRSF9,HNRNPF
28487512	chr16	-	0.257778	SRSF3,SRSF9,HNRNPF
28487513	chr16	-	0.550556	SRSF3,SRSF9,HNRNPF
28487514	chr16	-	0.31	SRSF3,SRSF9,HNRNPF
28487515	chr16	-	0.44	SRSF3,SRSF9,HNRNPF
28487516	chr16	-	0.29	SRSF3,SRSF9,HNRNPF
28487517	chr16	-	0.268889	SRSF3,HNRNPF
28487518	chr16	-	0.323889	SRSF3,HNRNPF
28487519	chr16	-	0.610556	SRSF3,SRSF9,HNRNPF
28487520	chr16	-	0.611111	SRSF9
28487521	chr16	-	0.522222	SRSF9
28487522	chr16	-	0.590556	SRSF3,SRSF9,HNRNPF
28487523	chr16	-	0.663333	SRSF3,HNRNPF
28487524	chr16	-	0.551667	SRSF3,SRSF9,HNRNPF
28487525	chr16	-	0.489444	SRSF9
28487526	chr16	-	0.466667	SRSF3,HNRNPF
28487527	chr16	-	0.660556	SRSF3,HNRNPF
28487528	chr16	-	0.555	SRSF3,HNRNPF
28487529	chr16	-	0.53	SRSF3,SRSF9,HNRNPF
28487530	chr16	-	0.425	SRSF3,SRSF9,HNRNPF
28487531	chr16	-	0.427222	SRSF3,SRSF9,HNRNPF
28487532	chr16	-	0.355556	SRSF3,HNRNPF
28487533	chr16	-	0.480556	SRSF3,HNRNPF
28487534	chr16	-	0.578889	SRSF3,SRSF9,HNRNPF
28487535	chr16	-	0.557778	SRSF3,HNRNPF
28487536	chr16	-	0.581667	SRSF3,HNRNPF
28487537	chr16	-	0.578889	SRSF3,SRSF9,HNRNPF
28487538	chr16	-	0.602222	SRSF3,SRSF9,HNRNPF
28487539	chr16	-	0.609444	SRSF3,HNRNPF
28487540	chr16	-	0.618889	SRSF3,SRSF9,HNRNPF
28487541	chr16	-	0.591111	SRSF3,SRSF9,HNRNPF
28487542	chr16	-	0.601111	SRSF3,SRSF9,HNRNPF
28487543	chr16	-	0.641111	SRSF3,HNRNPF
28487544	chr16	-	0.36	SRSF3,SRSF9,HNRNPF
28487545	chr16	-	0.25	SRSF3,HNRNPF
28487546	chr16	-	0.606667	SRSF3,HNRNPF
28487547	chr16	-	0.593333	SRSF9
28487548	chr16	-	0.578333	SRSF3,HNRNPF
28487549	chr16	-	0.548889	SRSF3,SRSF9,HNRNPF
28487550	chr16	-	0.556667	SRSF3,SRSF9,HNRNPF
28487551	chr16	-	0.518889	SRSF3,HNRNPF
28487552	chr16	-	0.573889	SRSF3,SRSF9,HNRNPF
28487553	chr16	-	0.468333	SRSF3,SRSF9,HNRNPF
28487554	chr16	-	0.456111	SRSF3,SRSF9,HNRNPF
28487555	chr16	-	0.334444	SRSF3,HNRNPF
28487556	chr16	-	0.298889	SRSF3,HNRNPF
28487557	chr16	-	0.535	SRSF3,SRSF9,HNRNPF
28487558	chr16	-	0.289444	SRSF9
28487559	chr16	-	0.422778	SRSF3,SRSF9,HNRNPF
28487560	chr16	-	0.3	SRSF3,HNRNPF
28487561	chr16	-	0.301111	SRSF3,SRSF9,HNRNPF
28487562	chr16	-	0.530556	SRSF3,HNRNPF
28487563	chr16	-	0.457222	SRSF3,SRSF9,HNRNPF
28487564	chr16	-	0.584444	SRSF3,HNRNPF
28487565	chr16	-	0.273889	SRSF3,HNRNPF
28487566	chr16	-	0.54	SRSF3,SRSF9,HNRNPF
28487567	chr16	-	0.592222	SRSF9
28487568	chr16	-	0.598333	SRSF3,SRSF9,HNRNPF
28487569	chr16	-	0.573333	SRSF3,SRSF9,HNRNPF
28487570	chr16	-	0.580556	SRSF3,SRSF9,HNRNPF
28487571	chr16	-	0.258333	SRSF3,HNRNPF
28487572	chr16	-	0.315	SRSF3,SRSF9,HNRNPF
28487573	chr16	-	0.421111	SRSF3,SRSF9,HNRNPF
28487574	chr16	-	0.303333	SRSF3,SRSF9,HNRNPF
28487575	chr16	-	0.245	SRSF3,HNRNPF
28487576	chr16	-	0.528889	SRSF3,HNRNPF
28487577	chr16	-	0.261111	SRSF3,HNRNPF
28487578	chr16	-	0.281667	SRSF3,SRSF9,HNRNPF
28487579	chr16	-	0.589444	SRSF9,HNRNPF
28487580	chr16	-	0.547222	SRSF9
28487581	chr16	-	0.592222	SRSF9,HNRNPF
28487582	chr16	-	0.657222	SRSF9,HNRNPF
28487583	chr16	-	0.603889	SRSF9,HNRNPF
28487584	chr16	-	0.598333	HNRNPH1,SRSF9
28487585	chr16	-	0.635556	SRSF3,SRSF9,HNRNPF
28487586	chr16	-	0.686667	SRSF9
28487587	chr16	-	0.707222	SRSF3,HNRNPF
28487588	chr16	-	0.472222	SRSF3,SRSF9,HNRNPF
28487589	chr16	-	0.574444	HNRNPH1,SRSF9,HNRNPF
28487590	chr16	-	0.616111	SRSF1,ILF2,HNRNPH1,ELAVL1,HNRNPF,SRSF9
28487591	chr16	-	0.513333	HNRNPH1,SRSF9
28487592	chr16	-	0.626111	SRSF9,HNRNPF
28487593	chr16	-	0.435556	HNRNPH1,SRSF9,HNRNPF
28487594	chr16	-	0.638333	HNRNPH1,SRSF9,HNRNPF
28487595	chr16	-	0.591111	SRSF3,SRSF9,HNRNPF
28487596	chr16	-	0.548889	SRSF1,ILF2,HNRNPF,PABPC4
28487597	chr16	-	0.561111	SRSF9,HNRNPF
28487598	chr16	-	0.447778	SRSF3,SRSF9,HNRNPF
28487599	chr16	-	0.340556	HNRNPH1,SRSF9
28487600	chr16	-	0.498333	SRSF9,HNRNPF
28487601	chr16	-	0.548333	SRSF9,HNRNPF
28487602	chr16	-	0.541111	SRSF9
28487603	chr16	-	0.637778	SRSF3,SRSF9,HNRNPF
28487604	chr16	-	0.55	SRSF9,HNRNPF
28487605	chr16	-	0.595	HNRNPF
28487606	chr16	-	0.509444	SRSF9,HNRNPF
28487607	chr16	-	0.452222	SRSF3,SRSF9,HNRNPF
28487608	chr16	-	0.296111	SRSF9
28487609	chr16	-	0.429444	SRSF9,HNRNPF
28487610	chr16	-	0.434444	SRSF3,HNRNPF
28487611	chr16	-	0.551111	SRSF3,HNRNPF
28487612	chr16	-	0.446667	SRSF9,HNRNPF
28487613	chr16	-	0.493333	HNRNPH1,SRSF9,HNRNPF
28487614	chr16	-	0.540556	SRSF9,HNRNPF
28487615	chr16	-	0.487222	SRSF9,HNRNPF
28487616	chr16	-	0.62	SRSF3,HNRNPF
28487617	chr16	-	0.595	SRSF9,HNRNPF
28487618	chr16	-	0.441111	HNRNPH1,SRSF9,HNRNPF
28487619	chr16	-	0.705	SRSF3,SRSF9,HNRNPF
28487620	chr16	-	0.550556	SRSF3,SRSF9,HNRNPF
28487621	chr16	-	0.583889	SRSF9,HNRNPF
28487622	chr16	-	0.420556	HNRNPH1,SRSF9,HNRNPF
28487623	chr16	-	0.322778	SRSF3,SRSF9,HNRNPF
28487624	chr16	-	0.57	HNRNPF
28487625	chr16	-	0.644444	SRSF3,SRSF9,HNRNPF
28487626	chr16	-	0.606111	SRSF3,HNRNPF
28487627	chr16	-	0.595	SRSF9,HNRNPF
28487628	chr16	-	0.600556	SRSF3,SRSF9,HNRNPF
28487629	chr16	-	0.347222	SRSF3,HNRNPF
28487630	chr16	-	0.459444	SRSF9,HNRNPF
28487631	chr16	-	0.571667	SRSF9,HNRNPF
28487632	chr16	-	0.594444	HNRNPF
28487633	chr16	-	0.591667	SRSF3,HNRNPF
28487634	chr16	-	0.549444	SRSF9,HNRNPF
28487635	chr16	-	0.54	HNRNPF
28487636	chr16	-	0.606667	SRSF3,SRSF9,HNRNPF
28487637	chr16	-	0.557222	SRSF3,HNRNPF
28487638	chr16	-	0.313889	SRSF3,HNRNPF
28487639	chr16	-	0.432778	SRSF3,SRSF9,HNRNPF
28487640	chr16	-	0.487778	SRSF3,SRSF9,HNRNPF
28487641	chr16	-	0.553889	SRSF3,HNRNPF
28487642	chr16	-	0.612222	SRSF9,HNRNPF
28487643	chr16	-	0.44	SRSF9,HNRNPF
28487644	chr16	-	0.623333	SRSF9,HNRNPF
28487645	chr16	-	0.67	SRSF3,HNRNPF
28487646	chr16	-	0.580556	SRSF9,HNRNPF
28487647	chr16	-	0.61	SRSF3,SRSF9,HNRNPF
28487648	chr16	-	0.591111	SRSF3,HNRNPF
28487649	chr16	-	0.575	SRSF9,HNRNPF
28487650	chr16	-	0.466667	SRSF9,HNRNPF
28487651	chr16	-	0.577778	SRSF9,HNRNPF
28487652	chr16	-	0.608333	SRSF3,HNRNPF
28487653	chr16	-	0.616667	SRSF3,HNRNPF
28487654	chr16	-	0.673333	SRSF3,HNRNPF
28487655	chr16	-	0.509444	SRSF9,HNRNPF
28487656	chr16	-	0.498333	HNRNPF
28487657	chr16	-	0.632778	SRSF9,HNRNPF
28487658	chr16	-	0.526667	SRSF3,SRSF9,HNRNPF
28487659	chr16	-	0.395	SRSF3,SRSF9,HNRNPF
28487660	chr16	-	0.688333	SRSF9,HNRNPF

## Sheet: CLN3_upstreamIntron
Position	Chrom	Strand	AS effect probability	Most predicitive SFs
28487742	chr16	-	0.0912222	SRSF3,HNRNPF
28487743	chr16	-	0.425056	SNRNP70,HNRNPF,SRSF3,SF1
28487744	chr16	-	0.142056	SRSF3,HNRNPF
28487745	chr16	-	0.207778	SRSF3,HNRNPF
28487746	chr16	-	0.499444	SNRNP70,HNRNPF,SRSF3,SF1
28487747	chr16	-	0.220556	SRSF3,HNRNPF
28487748	chr16	-	0.4985	SNRNP70,HNRNPF,SRSF3,SF1
28487749	chr16	-	0.265556	SRSF3,HNRNPF
28487750	chr16	-	0.57	SNRNP70,HNRNPF,SRSF3,SF1
28487751	chr16	-	0.573333	HNRNPF,SRSF3,KHDRBS3,SRSF9
28487752	chr16	-	0.225	SRSF3,HNRNPF
28487753	chr16	-	0.527222	SRSF3,HNRNPF
28487754	chr16	-	0.163333	SRSF3,HNRNPF
28487755	chr16	-	0.130833	SRSF3,HNRNPF
28487756	chr16	-	0.699833	SNRNP70,HNRNPF,SRSF3,SF1
28487757	chr16	-	0.492222	SNRNP70,HNRNPF,SRSF3,SF1
28487758	chr16	-	0.546667	SNRNP70,HNRNPF,SRSF3,SF1
28487759	chr16	-	0.576667	SRSF3,HNRNPF
28487760	chr16	-	0.467222	SRSF6,SRSF2,SRSF4,HNRNPF,SRSF3,SRSF5,SRSF9
28487761	chr16	-	0.0821111	SRSF3,HNRNPF
28487762	chr16	-	0.495556	SNRNP70,HNRNPF,SRSF3,SF1
28487763	chr16	-	0.716667	SRSF3,HNRNPF
28487764	chr16	-	0.579444	SRSF3,KHDRBS3,HNRNPF
28487765	chr16	-	0.763889	SNRNP70,HNRNPF,SRSF3,SF1
28487766	chr16	-	0.724444	SNRNP70,HNRNPF,SRSF3,SF1
28487767	chr16	-	0.599722	SRSF3,HNRNPF
28487768	chr16	-	0.146389	SRSF3,KHDRBS3,HNRNPF
28487769	chr16	-	0.309222	SNRNP70,HNRNPF,SRSF3,SF1
28487770	chr16	-	0.137778	HNRNPF,SRSF3,SRSF9,HNRNPM
28487771	chr16	-	0.558889	SRSF3,HNRNPF
28487772	chr16	-	0.462222	SRSF3,HNRNPF
28487773	chr16	-	0.537778	HNRNPF,SRSF3,SRSF9,HNRNPM
28487774	chr16	-	0.793889	SRSF6,SNRNP70,HNRNPF,SRSF3,SF1,SRSF9,HNRNPM
28487775	chr16	-	0.893889	SNRNP70,HNRNPF,SRSF3,SF1
28487776	chr16	-	0.878889	SRSF3,KHDRBS3,HNRNPF
28487777	chr16	-	0.676444	HNRNPF,SRSF3,SRSF9,HNRNPM
28487778	chr16	-	0.633278	SNRNP70,HNRNPF,SRSF3,SF1
28487779	chr16	-	0.580444	SRSF3,HNRNPF
28487780	chr16	-	0.781667	SRSF3,HNRNPF
28487781	chr16	-	0.738889	SNRNP70,HNRNPF,SRSF3,SF1
28487782	chr16	-	0.880556	SNRNP70,HNRNPF,SRSF3,SF1
28487783	chr16	-	0.75	SNRNP70,HNRNPF,SRSF3,SF1
28487784	chr16	-	0.161667	SRSF3,HNRNPF
28487785	chr16	-	0.829444	SNRNP70,HNRNPF,SRSF3,SF1
28487786	chr16	-	0.285	SRSF3,HNRNPF
28487787	chr16	-	0.536667	SNRNP70,HNRNPF,SRSF3,SF1
28487788	chr16	-	0.602222	SNRNP70,HNRNPF,SRSF3,SF1
28487789	chr16	-	0.67	SNRNP70,SF1,HNRNPF
28487790	chr16	-	0.842778	SNRNP70,HNRNPF,SRSF3,SF1
28487791	chr16	-	0.762222	SNRNP70,HNRNPF,SRSF3,SF1
28487792	chr16	-	0.852222	SNRNP70,SF1,HNRNPF
28487793	chr16	-	0.73	SNRNP70,SF1,HNRNPF
28487794	chr16	-	0.611833	SNRNP70,SF1,HNRNPF
28487795	chr16	-	0.597778	SNRNP70,SF1,HNRNPF
28487796	chr16	-	0.576111	SRSF3,HNRNPF
28487797	chr16	-	0.735667	HNRNPF
28487798	chr16	-	0.475278	SNRNP70,HNRNPF,SRSF3,SF1
28487799	chr16	-	0.602778	RBM4B,QKI,HNRNPF,SRSF3
28487800	chr16	-	0.455556	SNRNP70,HNRNPF,SRSF3,SF1
28487801	chr16	-	0.145056	SRSF3,HNRNPF
28487802	chr16	-	0.522167	SRSF3,HNRNPF
28487803	chr16	-	0.128167	SRSF3,HNRNPF
28487804	chr16	-	0.1365	SRSF3,HNRNPF
28487805	chr16	-	0.714444	SNRNP70,HNRNPF,SRSF3,SF1
28487806	chr16	-	0.376278	SNRNP70,HNRNPF,SRSF3,SF1
28487807	chr16	-	0.209444	SRSF3,HNRNPL,HNRNPF
28487808	chr16	-	0.167444	SRSF3,HNRNPF
28487809	chr16	-	0.497778	SNRNP70,HNRNPF,SRSF3,SF1
28487810	chr16	-	0.661667	SNRNP70,HNRNPF,SRSF3,SF1
28487811	chr16	-	0.159444	SRSF3,HNRNPF
28487812	chr16	-	0.703889	SNRNP70,HNRNPF,SRSF3,SF1
28487813	chr16	-	0.576667	SRSF3,HNRNPF
28487814	chr16	-	0.574667	HNRNPF,SRSF3,SRSF9,HNRNPM
28487815	chr16	-	0.5235	SRSF3,HNRNPF
28487816	chr16	-	0.745	SNRNP70,HNRNPF,SRSF3,SF1
28487817	chr16	-	0.798889	SNRNP70,RBM4B,QKI,HNRNPF,SRSF3,SF1
28487818	chr16	-	0.517778	SNRNP70,HNRNPF,SRSF3,SF1
28487819	chr16	-	0.774444	SNRNP70,HNRNPF,SRSF3,SF1
28487820	chr16	-	0.857778	SNRNP70,HNRNPF,SRSF3,SF1
28487821	chr16	-	0.668333	SNRNP70,HNRNPF,SRSF3,SF1
28487822	chr16	-	0.828889	SNRNP70,HNRNPF,SRSF3,SF1
28487823	chr16	-	0.83	SNRNP70,HNRNPF,SRSF3,SF1
28487824	chr16	-	0.164944	SRSF3,SRSF9,HNRNPF
28487825	chr16	-	0.148556	HNRNPU,KHDRBS3,SRSF9,HNRNPM
28487826	chr16	-	0.714444	SNRNP70,HNRNPF,SRSF3,SF1
28487827	chr16	-	0.819444	SNRNP70,HNRNPF,SRSF3,SF1
28487828	chr16	-	0.254444	SRSF3,SRSF9,HNRNPF
28487829	chr16	-	0.223889	SRSF3,HNRNPF
28487830	chr16	-	0.162222	SRSF3,HNRNPF
28487831	chr16	-	0.771111	SNRNP70,HNRNPF,SRSF3,SF1
28487832	chr16	-	0.862778	SNRNP70,HNRNPF,SRSF3,SF1
28487833	chr16	-	0.511111	KHDRBS3,SRSF9
28487834	chr16	-	0.0872222	HNRNPM,SRSF9
28487835	chr16	-	0.595556	SNRNP70,HNRNPF,SRSF3,SF1
28487836	chr16	-	0.380778	SNRNP70,HNRNPF,SRSF3,SF1
28487837	chr16	-	0.669611	SNRNP70,HNRNPF,SRSF3,SF1
28487838	chr16	-	0.154056	SRSF3,HNRNPF
28487839	chr16	-	0.701389	SNRNP70,HNRNPF,SRSF3,SF1
28487840	chr16	-	0.761667	SNRNP70,HNRNPF,SRSF3,SF1
28487841	chr16	-	0.89	HNRNPF
28487842	chr16	-	0.89	HNRNPF
28487843	chr16	-	0.89	HNRNPF
28487844	chr16	-	0.89	HNRNPF
28487845	chr16	-	0.89	HNRNPF
28487846	chr16	-	0.89	HNRNPF
28487847	chr16	-	0.89	HNRNPF
28487848	chr16	-	0.89	HNRNPF
28487849	chr16	-	0.89	NA
28487850	chr16	-	0.89	NA
28487851	chr16	-	0.89	NA
28487852	chr16	-	0.89	NA
28487853	chr16	-	0.89	NA
28487854	chr16	-	0.89	NA
28487855	chr16	-	0.89	NA
28487856	chr16	-	0.923333	SRSF3
28487857	chr16	-	0.89	NA
28487858	chr16	-	0.94	SRSF3
28487859	chr16	-	0.95	SRSF3
28487860	chr16	-	0.94	SRSF3
28487861	chr16	-	0.89	NA
28487862	chr16	-	0.89	NA
28487863	chr16	-	0.89	NA
28487864	chr16	-	0.89	NA
28487865	chr16	-	0.89	NA
28487866	chr16	-	0.89	NA
28487867	chr16	-	0.89	NA
28487868	chr16	-	0.89	NA
28487869	chr16	-	0.92	NA
28487870	chr16	-	0.92	NA
28487871	chr16	-	0.92	NA
28487872	chr16	-	0.88	NA
28487873	chr16	-	0.88	NA
28487874	chr16	-	0.94	SRSF3
28487875	chr16	-	0.93	SRSF3
28487876	chr16	-	0.93	SRSF3
28487877	chr16	-	0.88	NA
28487878	chr16	-	0.938333	SRSF3
28487879	chr16	-	0.938333	SRSF3
28487880	chr16	-	0.95	SRSF3
28487881	chr16	-	0.938333	SRSF3
28487882	chr16	-	0.88	NA
28487883	chr16	-	0.88	NA
28487884	chr16	-	0.88	NA
28487885	chr16	-	0.88	NA
28487886	chr16	-	0.88	NA
28487887	chr16	-	0.88	NA
28487888	chr16	-	0.92	NA
28487889	chr16	-	0.92	NA
28487890	chr16	-	0.92	NA
28487891	chr16	-	0.92	NA
28487892	chr16	-	0.92	NA
28487893	chr16	-	0.896667	NA
28487894	chr16	-	0.925	NA
28487895	chr16	-	0.928333	NA
28487896	chr16	-	0.925556	NA
28487897	chr16	-	0.925556	NA
28487898	chr16	-	0.925556	NA
28487899	chr16	-	0.93	NA
28487900	chr16	-	0.941667	SRSF3
28487901	chr16	-	0.938333	SRSF3
28487902	chr16	-	0.958333	SRSF3
28487903	chr16	-	0.950556	SRSF3,HNRNPL
28487904	chr16	-	0.947778	SRSF3,HNRNPL
28487905	chr16	-	0.947778	SRSF3,HNRNPL
28487906	chr16	-	0.947778	SRSF3,HNRNPL
28487907	chr16	-	0.92	HNRNPL
28487908	chr16	-	0.92	HNRNPL
28487909	chr16	-	0.92	HNRNPL
28487910	chr16	-	0.92	HNRNPL
28487911	chr16	-	0.88	NA
28487912	chr16	-	0.941667	SRSF3
28487913	chr16	-	0.941667	SRSF3
28487914	chr16	-	0.95	SRSF3
28487915	chr16	-	0.941667	SRSF3
28487916	chr16	-	0.95	SRSF3
28487917	chr16	-	0.927778	SRSF3
28487918	chr16	-	0.941667	SRSF3
28487919	chr16	-	0.88	NA
28487920	chr16	-	0.927778	SRSF3
28487921	chr16	-	0.88	NA
28487922	chr16	-	0.9	NA
28487923	chr16	-	0.9	NA
28487924	chr16	-	0.896667	NA
28487925	chr16	-	0.896667	NA
28487926	chr16	-	0.896667	NA
28487927	chr16	-	0.88	NA
28487928	chr16	-	0.88	NA
28487929	chr16	-	0.88	NA
28487930	chr16	-	0.88	NA
28487931	chr16	-	0.88	NA
28487932	chr16	-	0.88	NA
28487933	chr16	-	0.88	NA
28487934	chr16	-	0.88	NA
28487935	chr16	-	0.9	NA
28487936	chr16	-	0.9	NA
28487937	chr16	-	0.88	NA
28487938	chr16	-	0.9	NA
28487939	chr16	-	0.9	NA
28487940	chr16	-	0.573333	SRSF3
28487941	chr16	-	0.19	SRSF3
28487942	chr16	-	0.19	SRSF3

## Sheet: PCCA_downstreamIntron
Position	Chrom	Strand	AS effect probability	Most predicitive SFs
100305835	chr13	+	0.636667	SRSF3,SRSF9,HNRNPF
100305836	chr13	+	0.638889	ELAVL1,SFPQ,HNRNPF,SRSF3,SRSF10
100305837	chr13	+	0.527778	SRSF3,SRSF9,HNRNPF
100305838	chr13	+	0.507778	SRSF9,HNRNPF
100305839	chr13	+	0.65	SRSF3,HNRNPF
100305840	chr13	+	0.550556	SRSF3,SRSF9,HNRNPF
100305841	chr13	+	0.463333	SRSF3,HNRNPF
100305842	chr13	+	0.294444	SRSF9,HNRNPF
100305843	chr13	+	0.537222	SRSF9,HNRNPF
100305844	chr13	+	0.338333	SRSF3,SRSF9,HNRNPF
100305845	chr13	+	0.447778	TRA2B,SRSF4,ELAVL1,HNRNPF,SRSF9
100305846	chr13	+	0.639444	SRSF9
100305847	chr13	+	0.598333	SRSF3,SRSF9,HNRNPF
100305848	chr13	+	0.543889	SRSF9,HNRNPF
100305849	chr13	+	0.488889	TRA2B,ILF2,ELAVL1,SRSF9
100305850	chr13	+	0.646667	SRSF9,HNRNPF
100305851	chr13	+	0.445556	SRSF9,HNRNPF
100305852	chr13	+	0.310556	SRSF3,HNRNPF
100305853	chr13	+	0.283333	SRSF3,HNRNPF
100305854	chr13	+	0.268889	SRSF3,SRSF9,HNRNPF
100305855	chr13	+	0.28	SRSF3,SRSF9,HNRNPF
100305856	chr13	+	0.245	SRSF3,SRSF9,HNRNPF
100305857	chr13	+	0.640556	SNRNP70,SF1,SRSF9
100305858	chr13	+	0.283333	SRSF3,HNRNPF
100305859	chr13	+	0.291667	SNRNP70,HNRNPF,SRSF3,SF1
100305860	chr13	+	0.260556	SRSF3,SRSF9,HNRNPF
100305861	chr13	+	0.569444	SRSF3,HNRNPF
100305862	chr13	+	0.295556	SRSF3,HNRNPF
100305863	chr13	+	0.555	SRSF9,HNRNPF
100305864	chr13	+	0.508889	SRSF9,HNRNPF
100305865	chr13	+	0.295556	SRSF3,SRSF9,HNRNPF
100305866	chr13	+	0.282222	SRSF3,HNRNPF
100305867	chr13	+	0.548333	SRSF3,HNRNPF
100305868	chr13	+	0.595556	SRSF3,HNRNPF
100305869	chr13	+	0.633889	SRSF3,SRSF9,HNRNPF
100305870	chr13	+	0.431667	SRSF3,SRSF9,HNRNPF
100305871	chr13	+	0.287778	SRSF3,HNRNPF
100305872	chr13	+	0.35	NA
100305873	chr13	+	0.35	NA
100305874	chr13	+	0.363889	NA
100305875	chr13	+	0.36	NA
100305876	chr13	+	0.798333	NA
100305877	chr13	+	0.608889	NA
100305878	chr13	+	0.788333	NA
100305879	chr13	+	0.79	NA
100305880	chr13	+	0.785556	NA
100305881	chr13	+	0.77	HNRNPF
100305882	chr13	+	0.76	NA
100305883	chr13	+	0.775556	NA
100305884	chr13	+	0.775556	NA
100305885	chr13	+	0.78	NA
100305886	chr13	+	0.795	NA
100305887	chr13	+	0.78	NA
100305888	chr13	+	0.77	NA
100305889	chr13	+	0.782222	NA
100305890	chr13	+	0.776667	NA
100305891	chr13	+	0.79	NA
100305892	chr13	+	0.795	NA
100305893	chr13	+	0.79	NA
100305894	chr13	+	0.76	NA
100305895	chr13	+	0.776667	SRSF3
100305896	chr13	+	0.76	NA
100305897	chr13	+	0.776667	SRSF3
100305898	chr13	+	0.776667	SRSF3
100305899	chr13	+	0.78	NA
100305900	chr13	+	0.76	NA
100305901	chr13	+	0.75	NA
100305902	chr13	+	0.771111	NA
100305903	chr13	+	0.76	NA
100305904	chr13	+	0.771111	NA
100305905	chr13	+	0.776667	NA
100305906	chr13	+	0.78	NA
100305907	chr13	+	0.776667	NA
100305908	chr13	+	0.785	NA
100305909	chr13	+	0.36	NA
100305910	chr13	+	0.582222	NA
100305911	chr13	+	0.35	NA
100305912	chr13	+	0.35	NA
100305913	chr13	+	0.35	NA
100305914	chr13	+	0.35	NA
100305915	chr13	+	0.258333	SRSF3,SRSF9,HNRNPF
100305916	chr13	+	0.615556	SNRNP70,SF1,SRSF9
100305917	chr13	+	0.337778	SNRNP70,HNRNPF,SRSF3,SF1
100305918	chr13	+	0.291667	TRA2B,ILF2,ELAVL1,HNRNPF,SRSF3,SRSF9
100305919	chr13	+	0.290556	SRSF3,SRSF9,HNRNPF
100305920	chr13	+	0.415556	SRSF3,SRSF9,HNRNPF
100305921	chr13	+	0.305	SRSF3,SRSF9,HNRNPF
100305922	chr13	+	0.591111	SRSF3,SRSF9,HNRNPF
100305923	chr13	+	0.486111	SRSF3,SRSF9,HNRNPF
100305924	chr13	+	0.296667	SNRNP70,HNRNPF,SRSF3,SF1,SRSF9
100305925	chr13	+	0.269444	SNRNP70,HNRNPF,SRSF3,SF1
100305926	chr13	+	0.607778	SRSF9
100305927	chr13	+	0.564444	SRSF3,SRSF9,HNRNPF
100305928	chr13	+	0.583333	SRSF3,SRSF9,HNRNPF
100305929	chr13	+	0.409444	SRSF3,SRSF9,HNRNPF
100305930	chr13	+	0.591667	SRSF3,HNRNPF
100305931	chr13	+	0.441667	SRSF3,HNRNPF
100305932	chr13	+	0.490556	SRSF3,SRSF9,HNRNPF
100305933	chr13	+	0.306667	SRSF3,SRSF9,HNRNPF
100305934	chr13	+	0.525556	SRSF3,SRSF9,HNRNPF
100305935	chr13	+	0.616111	SRSF3,SRSF9,HNRNPF
100305936	chr13	+	0.431667	SRSF3,SRSF9,HNRNPF
100305937	chr13	+	0.506667	SRSF3,SRSF9,HNRNPF
100305938	chr13	+	0.395556	SRSF3,SRSF9,HNRNPF
100305939	chr13	+	0.442222	SRSF3,SRSF9,HNRNPF
100305940	chr13	+	0.588889	SRSF3,SRSF9,HNRNPF
100305941	chr13	+	0.607222	SRSF3,SRSF9,HNRNPF
100305942	chr13	+	0.606667	SNRNP70,HNRNPF,SRSF3,SF1
100305943	chr13	+	0.478333	SRSF3,HNRNPF
100305944	chr13	+	0.551111	SRSF3,HNRNPF
100305945	chr13	+	0.318333	SRSF3,SRSF9,HNRNPF
100305946	chr13	+	0.295	SRSF3,SRSF9,HNRNPF
100305947	chr13	+	0.567778	SRSF3,SRSF9,HNRNPF
100305948	chr13	+	0.281667	SRSF3,HNRNPF
100305949	chr13	+	0.550556	SRSF3,HNRNPF
100305950	chr13	+	0.483333	SRSF3,SRSF9,HNRNPF
100305951	chr13	+	0.579444	SRSF3,SRSF9,HNRNPF
100305952	chr13	+	0.533333	SRSF9
100305953	chr13	+	0.589444	SRSF9
100305954	chr13	+	0.450556	SRSF3,HNRNPF
100305955	chr13	+	0.603333	SRSF3,SRSF9,HNRNPF
100305956	chr13	+	0.253889	SRSF9
100305957	chr13	+	0.628333	SNRNP70,SF1,SRSF9
100305958	chr13	+	0.3	SRSF3,SRSF9,HNRNPF
100305959	chr13	+	0.307222	SRSF3,HNRNPF
100305960	chr13	+	0.53	SRSF3,SRSF9,HNRNPF
100305961	chr13	+	0.245	SRSF3,SRSF9,HNRNPF
100305962	chr13	+	0.607778	SRSF3,SRSF9,HNRNPF
100305963	chr13	+	0.633333	SRSF3,SRSF9,HNRNPF
100305964	chr13	+	0.480556	SRSF3,SRSF9,HNRNPF
100305965	chr13	+	0.556111	SRSF3,HNRNPF
100305966	chr13	+	0.298333	SNRNP70,HNRNPF,SRSF3,SF1
100305967	chr13	+	0.233889	SNRNP70,HNRNPF,SRSF3,SF1
100305968	chr13	+	0.403889	SRSF3,SRSF9,HNRNPF
100305969	chr13	+	0.428333	SRSF3,SRSF9,HNRNPF
100305970	chr13	+	0.305	SRSF3,HNRNPF
100305971	chr13	+	0.319444	SNRNP70,HNRNPF,SRSF3,SF1
100305972	chr13	+	0.323889	SRSF3,HNRNPF
100305973	chr13	+	0.291667	SRSF3,SRSF9,HNRNPF
100305974	chr13	+	0.53	SRSF3,HNRNPF
100305975	chr13	+	0.488889	SRSF3,SRSF9,HNRNPF
100305976	chr13	+	0.492222	SRSF3,HNRNPF
100305977	chr13	+	0.562222	SRSF3,HNRNPF
100305978	chr13	+	0.446111	SRSF3,SRSF9,HNRNPF
100305979	chr13	+	0.451667	SRSF9
100305980	chr13	+	0.266111	SNRNP70,HNRNPF,SRSF3,SF1,SRSF9
100305981	chr13	+	0.301111	SNRNP70,HNRNPF,SRSF3,SF1
100305982	chr13	+	0.555	SRSF3,HNRNPF
100305983	chr13	+	0.468889	SRSF3,SRSF9,HNRNPF
100305984	chr13	+	0.395	SRSF3,HNRNPF
100305985	chr13	+	0.403889	SRSF3,HNRNPF
100305986	chr13	+	0.436111	SRSF3,SRSF9,HNRNPF
100305987	chr13	+	0.685556	SRSF3,SRSF9,HNRNPF
100305988	chr13	+	0.497778	SRSF9
100305989	chr13	+	0.697778	SRSF9
100305990	chr13	+	0.617222	SRSF3,SRSF9,HNRNPF
100305991	chr13	+	0.498333	SRSF3,SRSF9,HNRNPF
100305992	chr13	+	0.551111	HNRNPH1,HNRNPF,SRSF3,SRSF9
100305993	chr13	+	0.565556	SRSF3,SRSF9,HNRNPF
100305994	chr13	+	0.55	SRSF3,SRSF9,HNRNPF
100305995	chr13	+	0.469444	HNRNPH1,HNRNPF,SRSF3,SRSF9
100305996	chr13	+	0.592222	SRSF3,SRSF9,HNRNPF
100305997	chr13	+	0.580556	SRSF3,SRSF9,HNRNPF
100305998	chr13	+	0.569444	SRSF3,SRSF9,HNRNPF
100305999	chr13	+	0.542222	SRSF3,HNRNPF
100306000	chr13	+	0.584444	SRSF3,SRSF9,HNRNPF
100306001	chr13	+	0.436667	SRSF3,SRSF9,HNRNPF
100306002	chr13	+	0.567778	SRSF3,HNRNPF
100306003	chr13	+	0.483889	SRSF3,SRSF9,HNRNPF
100306004	chr13	+	0.618889	SRSF3,SRSF9,HNRNPF
100306005	chr13	+	0.545556	SRSF3,SRSF9,HNRNPF
100306006	chr13	+	0.456667	SRSF3,SRSF9,HNRNPF
100306007	chr13	+	0.281667	SRSF9
100306008	chr13	+	0.293889	SRSF3,SRSF9,HNRNPF
100306009	chr13	+	0.287222	SRSF3,SRSF9,HNRNPF
100306010	chr13	+	0.295	SRSF3,HNRNPF
100306011	chr13	+	0.569444	SRSF3,SRSF9,HNRNPF
100306012	chr13	+	0.533889	SRSF3,SRSF9,HNRNPF
100306013	chr13	+	0.611111	SRSF3,SRSF9,HNRNPF
100306014	chr13	+	0.537222	SRSF3,SRSF9,HNRNPF
100306015	chr13	+	0.493889	SRSF3,SRSF9,HNRNPF
100306016	chr13	+	0.543889	SRSF3,HNRNPF
100306017	chr13	+	0.450556	SRSF3,SRSF9,HNRNPF
100306018	chr13	+	0.28	SRSF3,SRSF9,HNRNPF
100306019	chr13	+	0.473889	SRSF3,SRSF9,HNRNPF
100306020	chr13	+	0.538889	SRSF3,SRSF9,HNRNPF
100306021	chr13	+	0.485	SRSF3,HNRNPF
100306022	chr13	+	0.584444	SRSF3,SRSF9,HNRNPF
100306023	chr13	+	0.428333	SRSF3,SRSF9,HNRNPF
100306024	chr13	+	0.535	SRSF3,SRSF9,HNRNPF
100306025	chr13	+	0.592778	SRSF3,SRSF9,HNRNPF
100306026	chr13	+	0.495556	SNRNP70,HNRNPF,SRSF3,SF1,SRSF9
100306027	chr13	+	0.435556	SRSF3,HNRNPF
100306028	chr13	+	0.595556	SRSF3,SRSF9,HNRNPF
100306029	chr13	+	0.476111	SRSF3,SRSF9,HNRNPF
100306030	chr13	+	0.233333	SRSF9
100306031	chr13	+	0.257222	SNRNP70,SRSF4,ELAVL1,HNRNPF,SRSF3,SRSF5,SF1
100306032	chr13	+	0.630556	SRSF9,SFPQ,HNRNPF
100306033	chr13	+	0.622222	SNRNP70,HNRNPF,SRSF3,SF1
100306034	chr13	+	0.584444	SRSF3,SRSF9,HNRNPF
100306035	chr13	+	0.305556	SRSF3,SRSF9,HNRNPF

[truncated: 11 more sheets: PCCA_upstreamIntron, SCN1A_downstreamIntron, SCN1A_upstreamIntron, SLC26A4_downstreamIntron, SLC26A4_upstreamIntron, SMN2_downstreamIntron, SMN2_upstreamIntron, SYNGAP1_downstreamIntron, SYNGAP1_upstreamIntron, NEDD4_upstreamIntron, NEDD4L_downstreamIntron]
