# Supplementary material for: Development and validation of AI/ML derived splice-switching oligonucleotides
Source: Mol Syst Biol. 2024 Apr 25;20(6):676–701. doi: 10.1038/s44320-024-00034-9 (PMC11148135; doi:10.1038/s44320-024-00034-9)
Supplement: Supplementary file 5 — Data Set EV4 [file 44320_2024_34_MOESM5_ESM.xlsx]

## Sheet: Key
Column	Definition
ID	Splicing event ID: (event type)-(chromosome number)-(exon start)-(exon stop).(version)
GENE	Gene name
dPSI	delta Percent Spliced In (change in exon inclusion between case and control)
CONSISTENCY	% of case samples with a significant splicing change in the same direction
REPRODUCIBLITY	% of case samples with a significant splicing change compared to control group
AVERAGE.PSI.CASE	Average Percent Spliced In in the case samples
AVERAGE.PSI.CTRL	Average Percent Spliced In in the control samples
chrom	Chromosome
strand	Strand
exon1start	Genomic coordinate of the upstream exon start
exon1stop	Genomic coordinate of the upstream exon end
exon2start	Genomic coordinate of the center exon (alternative exon) start
exon2stop	Genomic coordinate of the center exon (alternative exon) end
exon3start	Genomic coordinate of the downstream exon start
exon3stop	Genomic coordinate of the downstream exon end

## Sheet: TNBC_v_lum_cellLines
ID	GENE	dPSI	CONSISTENCY	REPRODUCIBLITY	AVERAGE.PSI.CASE	AVERAGE.PSI.CTRL	chrom	strand	exon1start	exon1stop	exon2start	exon2stop	exon3start	exon3stop
AA-1-100888828-100888864.1	EXTL2	0.349	100	2	0.45	0.1013	chr1	-	100888752	100888828	100888828	100888864	100894632	100895179
AA-1-109004715-109004718.2	WDR47	0.274	100	2	0.343	0.0688	chr1	-	109004591	109004715	109004715	109004718	109010915	109011718
AA-1-117102193-117102266.2	TTF2	-0.373	100	3	0.411	0.7837	chr1	+	117101379	117101562	117102193	117102266	117102266	117107453
AA-1-1217780-1217804.1	SDF4	0.423	100	3	0.8033	0.38	chr1	-	1217490	1217780	1217780	1217804	1218457	1218633
AA-1-1266240-1266290.1	UBE2J2	0.257	100	2	0.682	0.425	chr1	-	1266097	1266240	1266240	1266290	1267861	1267992
AA-1-150283207-150283461.2	CIART	0.251	100	4	0.3257	0.0753	chr1	+	150282532	150282618	150283207	150283461	150283461	150283633
AA-1-150283207-150283513.2	CIART	0.233	100	5	0.6458	0.4132	chr1	+	150282542	150282618	150283207	150283513	150283513	150283633
AA-1-154270199-154270880.1	UBAP2L	-0.248	100	5	0.6346	0.8835	chr1	+	154268756	154268954	154270199	154270880	154270880	154271510
AA-1-154970199-154973508.3	SHC1	0.343	100	6	0.4652	0.1222	chr1	-	154970031	154970199	154970199	154973508	154974247	154974336
AA-1-154970199-154974045.6	SHC1	0.323	100	6	0.4233	0.1002	chr1	-	154970031	154970199	154970199	154974045	154974247	154974336
AA-1-155133502-155133729.3	EFNA1	-0.259	100	3	0.2833	0.5417	chr1	+	155131338	155131634	155133502	155133729	155133729	155133780
AA-1-155189257-155189917.6	.	-0.165	100	2	0.473	0.6377	chr1	+	155188712	155189133	155189257	155189917	155189917	155190217
AA-1-155189737-155190037.12	.	-0.123	100	2	0.3705	0.4942	chr1	+	155189457	155189557	155189737	155190037	155190037	155190210
AA-1-155190079-155190319.1	.	0.199	100	2	0.7385	0.5397	chr1	-	155189979	155190079	155190079	155190319	155191727	155192283
AA-1-155190575-155190695.1	.	-0.254	100	3	0.1997	0.4542	chr1	+	155189917	155190157	155190575	155190695	155190695	155190755
AA-1-155190815-155191084.3	.	-0.229	100	3	0.101	0.33	chr1	+	155189257	155189557	155190815	155191084	155191084	155191445
AA-1-155192283-155192310.3	MUC1	-0.443	100	3	0.0113	0.4545	chr1	-	155192182	155192283	155192283	155192310	155192785	155192867
AA-1-155260659-155261734.4	SCAMP3	-0.168	100	4	0.274	0.4417	chr1	-	155260536	155260659	155260659	155261734	155262085	155262227
AA-1-155309788-155310063.3	FDPS	0.319	100	6	0.5397	0.2205	chr1	+	155308984	155309076	155309788	155310063	155310063	155310205
AA-1-155310042-155310063.1	FDPS	0.219	100	5	0.6906	0.4715	chr1	+	155308747	155308965	155310042	155310063	155310063	155310205
AA-1-156346767-156346778.1	TSACC	-0.287	100	2	0.1965	0.4842	chr1	+	156344579	156344708	156346767	156346778	156346778	156346995
AA-1-15764492-15764495.5	FBLIM1	-0.127	100	4	0.477	0.604	chr1	+	15758796	15758848	15764492	15764495	15764495	15764685
AA-1-158089453-158089501.1	KIRREL,KIRREL1	-0.212	100	4	0.5735	0.786	chr1	+	158088326	158088454	158089453	158089501	158089501	158089628
AA-1-161176074-161176095.4	B4GALT3	-0.212	100	3	0.1943	0.4058	chr1	-	161175807	161176074	161176074	161176095	161176433	161176579
AA-1-16620038-16620245.1	CROCCP2	-0.379	100	4	0.4963	0.8753	chr1	-	16619844	16620038	16620038	16620245	16625774	16626005
AA-1-183517625-183517687.1	SMG7	0.161	100	2	0.3205	0.16	chr1	+	183515873	183515991	183517625	183517687	183517687	183517820
AA-1-1891899-1892027.1	LOC105378949	0.517	100	2	0.826	0.309	chr1	+	1891056	1891383	1891899	1892027	1892027	1892722
AA-1-202811574-202811688.1	PCAT6,RP11-480I12.3	0.274	100	5	0.6436	0.3702	chr1	+	202810961	202811370	202811574	202811688	202811688	202811913
AA-1-204230586-204230589.1	PLEKHA6	-0.187	100	2	0.323	0.5103	chr1	-	204230412	204230586	204230586	204230589	204241374	204241481
AA-1-204261448-204261508.1	PLEKHA6	-0.411	100	2	0.5535	0.9648	chr1	-	204261305	204261448	204261448	204261508	204264941	204265042
AA-1-20950108-20950111.1	EIF4G3	-0.184	100	3	0.3563	0.5398	chr1	-	20950002	20950108	20950108	20950111	20969473	20969596
AA-1-21001312-21001324.1	EIF4G3	0.361	100	2	0.424	0.0632	chr1	-	21001198	21001312	21001312	21001324	21002712	21002808
AA-1-212812226-212812247.1	TATDN3	0.207	100	4	0.3945	0.1873	chr1	+	212807735	212807848	212812226	212812247	212812247	212812328
AA-1-212812226-212812250.1	TATDN3	0.307	100	3	0.491	0.1838	chr1	+	212807735	212807848	212812226	212812250	212812250	212812328
AA-1-22030279-22030282.2	LINC00339	0.162	100	3	0.6943	0.5325	chr1	+	22025510	22025639	22030279	22030282	22030282	22030748
AA-1-224967679-224968758.1	DNAH14	-0.323	100	3	0.3727	0.696	chr1	+	224967439	224967583	224967679	224968758	224968758	224968874
AA-1-226891742-226891745.1	PSEN2	0.176	100	2	0.7855	0.6093	chr1	+	226891277	226891361	226891742	226891745	226891745	226891844
AA-1-23967723-23971439.5	SRSF10	-0.306	100	4	0.546	0.8518	chr1	-	23964346	23967723	23967723	23971439	23971572	23971623
AA-1-23967956-23971439.6	SRSF10	-0.343	100	3	0.6333	0.9756	chr1	-	23964346	23967956	23967956	23971439	23971572	23971623
AA-1-25829544-25829617.4	MTFR1L	0.164	100	4	0.7097	0.5455	chr1	+	25826614	25826826	25829544	25829617	25829617	25829830
AA-1-27553185-27553290.4	AHDC1	0.229	100	2	0.3605	0.1307	chr1	-	27553073	27553185	27553185	27553290	27558304	27558530
AA-1-27553185-27553304.2	AHDC1	0.248	100	2	0.35	0.1023	chr1	-	27553073	27553185	27553185	27553304	27558304	27558530
AA-1-28690073-28690103.2	GMEB1	-0.144	100	4	0.1982	0.342	chr1	+	28683585	28683740	28690073	28690103	28690103	28690186
AA-1-29216685-29216812.4	MECR	0.239	100	3	0.3943	0.1552	chr1	-	29216587	29216685	29216685	29216812	29230730	29230958
AA-1-32634072-32634110.5	ZBTB8OS	0.207	100	4	0.626	0.4188	chr1	-	32633950	32634072	32634072	32634110	32634701	32634792
AA-1-32681860-32684089.2	SYNC	-0.249	100	3	0.0753	0.3243	chr1	-	32680357	32681860	32681860	32684089	32684257	32684382
AA-1-3742911-3742957.1	TP73-AS1	-0.236	100	2	0.078	0.3143	chr1	-	3742803	3742911	3742911	3742957	3743060	3743190
AA-1-3742957-3742960.1	TP73-AS1	0.194	100	3	0.6623	0.4677	chr1	-	3742803	3742957	3742957	3742960	3743060	3743190
AA-1-37475458-37475461.1	ZC3H12A	-0.482	100	3	0.1347	0.6165	chr1	+	37474517	37474629	37475458	37475461	37475461	37475939
AA-1-40059333-40059336.11	CAP1	-0.118	100	3	0.342	0.4598	chr1	+	40040582	40040783	40059333	40059336	40059336	40059458
AA-1-40072581-40074183.6	PPT1	-0.684	100	6	0.2818	0.9663	chr1	-	40071460	40072581	40072581	40074183	40076841	40076913
AA-1-40489525-40489528.1	ZFP69	-0.216	100	3	0.1193	0.335	chr1	+	40489087	40489214	40489525	40489528	40489528	40489624
AA-1-40770396-40770711.6	NFYC	-0.207	100	2	0.222	0.4287	chr1	+	40769355	40769415	40770396	40770711	40770711	40771603
AA-1-45012856-45012906.8	UROD	0.37	100	3	0.5993	0.2295	chr1	+	45012132	45012285	45012856	45012906	45012906	45013019
AA-1-47263062-47263116.1	STIL	0.144	100	2	0.639	0.4953	chr1	-	47262902	47263062	47263062	47263116	47269634	47269866
AA-1-5875058-5875100.1	NPHP4	-0.55	100	3	0.449	0.999	chr1	-	5874873	5875058	5875058	5875100	5877092	5877298
AA-1-91720227-91720230.1	TGFBR3	0.213	100	3	0.7433	0.5305	chr1	-	91719892	91720227	91720227	91720230	91721954	91722144
AA-10-100923974-100923977.1	SLF2	-0.246	100	2	0.5625	0.8085	chr10	+	100918383	100918441	100923974	100923977	100923977	100924972
AA-10-103450099-103450573.1	CALHM2	0.43	100	2	0.58	0.1497	chr10	-	103449386	103450099	103450099	103450573	103451082	103451182
AA-10-103450099-103450800.5	CALHM2	0.386	100	2	0.5655	0.1787	chr10	-	103449399	103450099	103450099	103450800	103451082	103451182
AA-10-103451182-103451285.1	CALHM2	-0.285	100	2	0.3125	0.5983	chr10	-	103451082	103451182	103451182	103451285	103452155	103452405
AA-10-113150982-113150997.1	TCF7L2	0.223	100	2	0.4565	0.2342	chr10	+	113146010	113146097	113150982	113150997	113150997	113151123
AA-10-13109096-13109111.4	OPTN	0.156	100	5	0.52	0.3643	chr10	+	13108961	13109015	13109096	13109111	13109111	13109288
AA-10-15106698-15109215.2	NMT2	-0.166	100	2	0.5295	0.6948	chr10	-	15106372	15106698	15106698	15109215	15109701	15109839
AA-10-24542692-24544980.8	KIAA1217	-0.529	100	2	0.3865	0.916	chr10	+	24536773	24536893	24542692	24544980	24544980	24545103
AA-10-27046520-27046523.1	ANKRD26	-0.252	100	2	0.281	0.5335	chr10	-	27046352	27046520	27046520	27046523	27048800	27048979
AA-10-29467239-29468919.1	RP11-534G20.3,SVIL-AS1	0.359	100	3	0.6767	0.318	chr10	+	29415356	29415412	29467239	29468919	29468919	29469130
AA-10-32345562-32345623.1	EPC1	0.175	100	4	0.4062	0.2308	chr10	-	32345111	32345562	32345562	32345623	32346762	32347218
AA-10-80181023-80181455.1	ANXA11	-0.88	100	3	0.119	0.999	chr10	-	80180940	80181023	80181023	80181455	80205342	80205522
AA-10-80181136-80181455.1	ANXA11	-0.79	100	3	0.209	0.999	chr10	-	80180940	80181136	80181136	80181455	80205342	80205522
AA-11-111838378-111838399.1	ALG9,RP11-108O10.8	-0.141	100	2	0.2005	0.3412	chr11	-	111838248	111838378	111838378	111838399	111840654	111840809
AA-11-112291246-112291319.2	RP11-356J5.12	-0.2	100	6	0.2727	0.4733	chr11	+	112290292	112290509	112291246	112291319	112291319	112291405
AA-11-118992218-118992342.1	.	-0.195	100	4	0.2057	0.4005	chr11	-	118991770	118992218	118992218	118992342	118997727	118997982
AA-11-13378321-13378336.2	ARNTL	0.24	100	2	0.329	0.0893	chr11	+	13376639	13376728	13378321	13378336	13378336	13378445
AA-11-46629906-46630044.5	ATG13	0.372	100	2	0.4355	0.064	chr11	+	46625300	46625417	46629906	46630044	46630044	46630100
AA-11-47234756-47235269.11	DDB2	-0.37	100	2	0.597	0.9667	chr11	+	47234572	47234672	47234756	47235269	47235269	47235412
AA-11-47468891-47472102.3	CELF1	-0.353	100	6	0.1547	0.5085	chr11	-	47465936	47468891	47468891	47472102	47472190	47472357
AA-11-61349643-61350422.3	CYB561A3	0.699	100	6	0.9432	0.2442	chr11	-	61348747	61349643	61349643	61350422	61350990	61351147
AA-11-63822607-63822630.1	SPINDOC	-0.235	100	3	0.0147	0.25	chr11	+	63818801	63819002	63822607	63822630	63822630	63823371
AA-11-64765518-64766155.16	SF1	-0.149	100	6	0.411	0.5605	chr11	-	64764603	64765518	64765518	64766155	64766899	64767079
AA-11-6480423-6480463.2	ARFIP2	-0.113	100	2	0.471	0.5838	chr11	-	6480322	6480423	6480423	6480463	6481230	6481479
AA-11-65112810-65113368.8	TM7SF2	0.2	100	2	0.755	0.5555	chr11	+	65112514	65112711	65112810	65113368	65113368	65113414
AA-11-65573352-65573362.3	FAM89B	-0.141	100	2	0.2135	0.3542	chr11	+	65572348	65572960	65573352	65573362	65573362	65574198
AA-11-66000406-66000505.2	EIF1AD	0.163	100	4	0.7345	0.5707	chr11	-	66000302	66000406	66000406	66000505	66001909	66002166
AA-11-66000481-66000505.1	EIF1AD	0.218	100	2	0.4795	0.2612	chr11	-	66000302	66000481	66000481	66000505	66002039	66002166
AA-11-66000481-66000505.2	EIF1AD	0.176	100	5	0.4518	0.276	chr11	-	66000302	66000481	66000481	66000505	66001909	66002166
AA-11-66482192-66482195.1	DPP3	-0.215	100	2	0.32	0.5355	chr11	+	66480437	66480465	66482192	66482195	66482195	66482470
AA-11-66803994-66803997.1	C11orf80	-0.16	100	3	0.5817	0.7422	chr11	+	66801030	66801102	66803994	66803997	66803997	66804190
AA-11-778112-783529.12	AP006621.5,LOC171391	-0.547	100	2	0.12	0.667	chr11	+	777607	777695	778112	783529	783529	783671
AA-11-93479269-93479284.1	SMCO4	0.333	100	3	0.4023	0.0688	chr11	-	93478471	93479269	93479269	93479284	93499275	93499348
AA-12-120215273-120215417.2	PXN	0.123	100	2	0.5105	0.3867	chr12	-	120215102	120215273	120215273	120215417	120215559	120215661
AA-12-121004489-121004492.1	C12orf43	-0.132	100	2	0.525	0.6575	chr12	-	121002421	121004489	121004489	121004492	121005002	121005093
AA-12-121328458-121328497.4	ANAPC5	0.161	100	3	0.8203	0.6587	chr12	-	121328315	121328458	121328458	121328497	121330582	121330672
AA-12-122508447-122508450.2	RSRC2	-0.119	100	2	0.4125	0.532	chr12	-	122508217	122508447	122508447	122508450	122511108	122511188
AA-12-123227572-123227616.1	MPHOSPH9	-0.285	100	2	0.5205	0.806	chr12	-	123227462	123227572	123227572	123227616	123230260	123230522
AA-12-124362294-124362297.2	NCOR2	0.233	100	2	0.7675	0.5338	chr12	-	124362125	124362294	124362294	124362297	124363678	124363799
AA-12-132570334-132570337.1	FBRSL1	-0.153	100	2	0.4015	0.5548	chr12	+	132569925	132570241	132570334	132570337	132570337	132570540
AA-12-26960514-26963341.4	FGFR1OP2	0.47	100	4	0.556	0.0858	chr12	+	26957600	26957743	26960514	26963341	26963341	26963455
AA-12-48923145-48923604.3	FKBP11	0.324	100	2	0.999	0.675	chr12	-	48922564	48923145	48923145	48923604	48923781	48923852
AA-12-49185523-49185591.2	.	0.459	100	6	0.6615	0.2022	chr12	+	49128010	49128645	49185523	49185591	49185591	49185784
AA-12-49185591-49185612.1	.	0.489	100	6	0.7557	0.2668	chr12	+	49128010	49128645	49185591	49185612	49185612	49185968
AA-12-49324154-49324211.2	TROAP	0.224	100	6	0.5198	0.2962	chr12	+	49323844	49324037	49324154	49324211	49324211	49324388
AA-12-49324154-49324230.1	TROAP	0.163	100	3	0.4637	0.3012	chr12	+	49323844	49324037	49324154	49324230	49324230	49324388
AA-12-49324211-49324230.2	TROAP	-0.177	100	4	0.336	0.5127	chr12	+	49323844	49324037	49324211	49324230	49324230	49324416
AA-12-49566215-49566841.5	MCRS1	-0.161	100	2	0.622	0.7835	chr12	-	49566076	49566215	49566215	49566841	49568047	49568100
AA-12-51198020-51198023.5	POU6F1	-0.251	100	2	0.516	0.767	chr12	-	51197769	51198020	51198020	51198023	51198549	51198686
AA-12-52171522-52171557.3	KRT80	-0.162	100	4	0.2538	0.4157	chr12	-	52168995	52171522	52171522	52171557	52171657	52171713
AA-12-54053916-54053986.1	HOXC4	-0.433	100	2	0.3015	0.7345	chr12	+	54053159	54053276	54053916	54053986	54053986	54054361
AA-12-56164368-56164731.3	SMARCC2	-0.43	100	3	0.5693	0.999	chr12	-	56164302	56164368	56164368	56164731	56165317	56165699
AA-12-56725340-56731734.3	PRIM1	-0.305	100	2	0.6805	0.9865	chr12	-	56725262	56725340	56725340	56731734	56734146	56734245
AA-12-57517519-57517595.1	DDIT3	-0.276	100	2	0.1635	0.44	chr12	-	57517268	57517519	57517519	57517595	57517705	57517753
AA-12-6602154-6602175.1	CHD4	-0.126	100	3	0.3673	0.493	chr12	-	6601959	6602154	6602154	6602175	6602375	6602497
AA-12-68327021-68327510.4	MDM1	0.186	100	2	0.3065	0.1205	chr12	-	68326656	68327021	68327021	68327510	68331106	68331221
AA-12-76030787-76030799.1	.	0.289	100	3	0.666	0.377	chr12	-	76030535	76030787	76030787	76030799	76030835	76031604
AA-12-95270038-95270050.1	VEZT	-0.122	100	2	0.382	0.5037	chr12	+	95266356	95266632	95270038	95270050	95270050	95270188
AA-13-19674984-19675653.2	PSPC1	-0.221	100	5	0.2694	0.4905	chr13	-	19674751	19674984	19674984	19675653	19677723	19677823
AA-13-52629218-52629768.9	HNRNPA1L2,RP11-78J21.2	0.171	100	2	0.4365	0.2655	chr13	+	52627437	52627578	52629218	52629768	52629768	52629874
AA-13-52629768-52632421.7	HNRNPA1L2,RP11-78J21.7	0.158	100	2	0.5205	0.363	chr13	+	52627437	52627578	52629768	52632421	52632421	52632494
AA-14-103684985-103687080.10	KLC1	-0.319	100	4	0.41	0.7288	chr14	+	103679383	103679518	103684985	103687080	103687080	103687211
AA-14-103684985-103687080.11	KLC1,RP11-73M18.2	-0.363	100	6	0.2335	0.5965	chr14	+	103679383	103679545	103684985	103687080	103687080	103687211
AA-14-21263336-21263582.3	HNRNPC	0.19	100	3	0.5253	0.3347	chr14	-	21263310	21263336	21263336	21263582	21269297	21269425
AA-14-21263336-21263829.7	HNRNPC	0.175	100	4	0.7222	0.5473	chr14	-	21263310	21263336	21263336	21263829	21269297	21269425
AA-14-24116916-24116971.3	DCAF11	-0.154	100	2	0.2645	0.4195	chr14	+	24115542	24115726	24116916	24116971	24116971	24117044
AA-14-32117139-32117142.1	ARHGAP5	-0.212	100	2	0.6	0.8123	chr14	+	32090501	32094386	32117139	32117142	32117142	32117287
AA-14-61083549-61083554.1	SLC38A6	0.196	100	2	0.835	0.6395	chr14	+	61078809	61078927	61083549	61083554	61083554	61083733
AA-14-68877240-68878523.2	ACTN1	0.277	100	3	0.2913	0.014	chr14	-	68877081	68877240	68877240	68878523	68879961	68880108
AA-14-71738240-71738243.1	SIPA1L1	-0.172	100	3	0.451	0.623	chr14	+	71735276	71735391	71738240	71738243	71738243	71738325
AA-14-95436966-95436981.1	SYNE3	0.19	100	3	0.6257	0.436	chr14	-	95436819	95436966	95436966	95436981	95439032	95439162
AA-15-40461911-40461914.2	BAHD1	0.184	100	3	0.7893	0.6055	chr15	+	40458450	40459896	40461911	40461914	40461914	40462294
AA-15-45172002-45172078.1	SHF	0.439	100	2	0.4395	0.001	chr15	-	45171882	45172002	45172002	45172078	45175218	45175425
AA-15-59075953-59075956.3	RNF111	-0.156	100	2	0.568	0.7238	chr15	+	59066763	59067083	59075953	59075956	59075956	59076215
AA-15-65700672-65700675.1	DENND4A	-0.374	100	2	0.0815	0.456	chr15	-	65700543	65700672	65700672	65700675	65701050	65701192
AA-15-66508745-66508840.1	ZWILCH	0.298	100	4	0.7752	0.4767	chr15	+	66505082	66505391	66508745	66508840	66508840	66508892
AA-15-73916447-73919206.1	RP11-941F15.1	0.293	100	3	0.7267	0.4343	chr15	-	73916088	73916447	73916447	73919206	73919837	73920038
AA-15-73988802-73989257.3	STOML1	-0.184	100	6	0.247	0.431	chr15	-	73988598	73988802	73988802	73989257	73990350	73990457
AA-15-74035171-74042988.3	PML	-0.153	100	3	0.207	0.3596	chr15	+	74034477	74034530	74035171	74042988	74042988	74043139
AA-15-74035399-74042988.1	PML	-0.142	100	2	0.2045	0.3458	chr15	+	74034477	74034530	74035399	74042988	74042988	74043337
AA-15-74897010-74897511.4	MPI	-0.206	100	3	0.3707	0.5773	chr15	+	74896151	74896325	74897010	74897511	74897511	74897957
AA-15-89645162-89645165.1	KIF7	-0.237	100	3	0.2597	0.497	chr15	-	89645012	89645162	89645162	89645165	89645335	89645451
AA-16-20798211-20799067.1	ERI2	-0.208	100	4	0.537	0.7445	chr16	-	20796343	20798211	20798211	20799067	20799262	20799351
AA-16-28836325-28836448.8	ATXN2L	0.122	100	3	0.4637	0.3418	chr16	+	28835932	28836176	28836325	28836448	28836448	28836485
AA-16-28836325-28836727.16	ATXN2L	-0.338	100	3	0.5167	0.8545	chr16	+	28835932	28836122	28836325	28836727	28836727	28837237
AA-16-28836325-28836727.17	ATXN2L	-0.251	100	3	0.687	0.938	chr16	+	28835932	28836176	28836325	28836727	28836727	28837237
AA-16-28836448-28836727.7	ATXN2L	-0.348	100	4	0.5065	0.8548	chr16	+	28835932	28836122	28836448	28836727	28836727	28837237
AA-16-28879104-28879107.2	ATP2A1-AS1,RP11-22P6.3	0.214	100	3	0.3237	0.11	chr16	-	28878956	28879104	28879104	28879107	28879488	28879921
AA-16-3023361-3023412.1	HCFC1R1	0.164	100	3	0.4407	0.2767	chr16	-	3023232	3023361	3023361	3023412	3023846	3023968
AA-16-3023361-3023530.7	HCFC1R1	0.164	100	2	0.619	0.4553	chr16	-	3023232	3023361	3023361	3023530	3023846	3023968
AA-16-31082371-31082970.2	ZNF646	-0.154	100	2	0.336	0.4905	chr16	+	31074442	31081701	31082371	31082970	31082970	31083509
AA-16-31083809-31084335.2	PRSS53,RP11-196G11.1	-0.377	100	6	0.5562	0.933	chr16	-	31083436	31083809	31083809	31084335	31084557	31084703
AA-16-3113348-3113416.2	ZNF205	-0.268	100	2	0.3875	0.6565	chr16	+	3112561	3112682	3113348	3113416	3113416	3113487
AA-16-3224610-3224613.1	ZNF200	0.143	100	2	0.696	0.5528	chr16	-	3222324	3224610	3224610	3224613	3232420	3232547
AA-16-50320774-50320777.1	BRD7	0.246	100	2	0.532	0.286	chr16	-	50320662	50320774	50320774	50320777	50321981	50322038
AA-16-53306233-53306236.1	CHD9	-0.247	100	2	0.3225	0.5702	chr16	+	53303719	53304625	53306233	53306236	53306236	53306397
AA-16-57641586-57641590.1	ADGRG1	0.292	100	2	0.3755	0.083	chr16	+	57628689	57628802	57641586	57641590	57641590	57641708
AA-16-651823-651826.1	WDR90	-0.413	100	2	0.148	0.561	chr16	+	651643	651747	651823	651826	651826	652039
AA-16-68273794-68273817.1	SLC7A6	0.327	100	2	0.4165	0.0897	chr16	+	68266592	68266721	68273794	68273817	68273817	68273904
AA-16-70674432-70674528.1	MTSS1L	-0.215	100	3	0.4353	0.6498	chr16	-	70674305	70674432	70674432	70674528	70676880	70676978
AA-16-84988873-84989053.7	ZDHHC7	0.179	100	2	0.2775	0.0984	chr16	-	84988797	84988873	84988873	84989053	84990303	84990626
AA-16-88035322-88035331.1	BANP	-0.151	100	2	0.515	0.6663	chr16	+	88033108	88033245	88035322	88035331	88035331	88035394
AA-16-89694568-89694664.2	CDK10	0.34	100	2	0.444	0.1038	chr16	+	89694172	89694232	89694568	89694664	89694664	89694788
AA-16-90031175-90031298.2	GAS8	-0.217	100	6	0.1078	0.3245	chr16	+	90027635	90027722	90031175	90031298	90031298	90031496
AA-16-90031189-90031298.1	GAS8	-0.285	100	5	0.074	0.3592	chr16	+	90027635	90027722	90031189	90031298	90031298	90031496
AA-17-15715999-15716058.1	AC005324.8,ZNF286A	-0.196	100	3	0.5743	0.7703	chr17	+	15708154	15708247	15715999	15716058	15716058	15720787
AA-17-16348685-16349333.3	CENPV	-0.357	100	6	0.5408	0.8977	chr17	-	16348615	16348685	16348685	16349333	16349930	16350029
AA-17-16439527-16439580.5	LRRC75A-AS1	0.188	100	3	0.8513	0.6635	chr17	+	16439326	16439414	16439527	16439580	16439580	16439703
AA-17-17137917-17138246.1	MPRIP	-0.396	100	5	0.491	0.8868	chr17	+	17136218	17136450	17137917	17138246	17138246	17138419
AA-17-17512654-17522395.3	PEMT	0.197	100	3	0.583	0.3865	chr17	-	17512508	17512654	17512654	17522395	17576919	17577027
AA-17-28717425-28717593.1	RAB34	-0.259	100	4	0.5588	0.8178	chr17	-	28717212	28717425	28717425	28717593	28718121	28718167
AA-17-28717425-28717620.1	RAB34	-0.26	100	4	0.5403	0.8	chr17	-	28717212	28717425	28717425	28717620	28718121	28718167
AA-17-28717425-28717647.1	RAB34	-0.255	100	4	0.532	0.7872	chr17	-	28717212	28717425	28717425	28717647	28718121	28718167
AA-17-37542427-37542430.1	SYNRG	-0.203	100	2	0.263	0.4657	chr17	-	37541971	37542427	37542427	37542430	37553114	37554059
AA-17-41802979-41803431.7	P3H4	-0.246	100	2	0.6445	0.8915	chr17	-	41802821	41802979	41802979	41803431	41806795	41806879
AA-17-42477638-42477659.1	ATP6V0A1	0.221	100	4	0.4565	0.2348	chr17	+	42470089	42470218	42477638	42477659	42477659	42477742
AA-17-43099877-43099880.1	BRCA1	-0.319	100	2	0.491	0.8098	chr17	-	43099774	43099877	43099877	43099880	43104121	43104261
AA-17-44093458-44093482.3	HDAC5	-0.156	100	2	0.261	0.4172	chr17	-	44093313	44093458	44093458	44093482	44093574	44093834
AA-17-44110800-44110803.1	HDAC5	0.133	100	2	0.602	0.4692	chr17	-	44110728	44110800	44110800	44110803	44117493	44117704
AA-17-48552360-48552632.1	HOXB3	-0.246	100	2	0.4075	0.6545	chr17	-	48552026	48552360	48552360	48552632	48555530	48555618
AA-17-48552360-48554840.1	HOXB3	-0.211	100	2	0.1165	0.3275	chr17	-	48552026	48552360	48552360	48554840	48555530	48555618
AA-17-49225004-49225131.1	PHOSPHO1	0.416	100	3	0.497	0.081	chr17	-	49223369	49225004	49225004	49225131	49226646	49226758
AA-17-57674917-57674971.1	MSI2	0.184	100	2	0.613	0.4293	chr17	+	57652098	57652161	57674917	57674971	57674971	57675126
AA-17-67886127-67886130.2	BPTF	-0.507	100	4	0.3525	0.8595	chr17	+	67874816	67875020	67886127	67886130	67886130	67886316
AA-17-68368547-68368550.1	ARSG	-0.61	100	3	0.087	0.6968	chr17	+	68356666	68356804	68368547	68368550	68368550	68368744
AA-17-74773685-74773688.3	NAT9	-0.122	100	3	0.2983	0.4198	chr17	-	74773575	74773685	74773685	74773688	74775621	74775707
AA-17-7582163-7583196.4	AC113189.5,LOC100996842	-0.376	100	3	0.5207	0.8975	chr17	-	7582015	7582163	7582163	7583196	7583917	7584068
AA-17-78171509-78171738.4	SYNGR2	-0.131	100	3	0.4643	0.5945	chr17	+	78170816	78171054	78171509	78171738	78171738	78172719
AA-17-78797879-78797902.2	USP36	0.178	100	3	0.7467	0.5693	chr17	-	78796316	78797879	78797879	78797902	78798399	78798551
AA-17-81713261-81714964.4	SLC25A10	-0.196	100	2	0.3595	0.555	chr17	+	81712385	81712519	81713261	81714964	81714964	81715072
AA-17-81934489-81934745.8	PYCR1	-0.201	100	4	0.608	0.809	chr17	-	81934325	81934489	81934489	81934745	81934925	81935147
AA-18-74499881-74499936.1	CNDP2	0.373	100	2	0.962	0.5885	chr18	+	74497508	74497595	74499881	74499936	74499936	74500033
AA-19-11359531-11359606.1	PLPPR2	0.169	100	2	0.8495	0.6805	chr19	+	11357659	11357739	11359531	11359606	11359606	11359720
AA-19-12764914-12764917.2	HOOK2	-0.379	100	2	0.443	0.8222	chr19	-	12764813	12764914	12764914	12764917	12764998	12765081
AA-19-13025020-13025095.1	NFIX	0.282	100	4	0.9207	0.6395	chr19	+	13023990	13024034	13025020	13025095	13025095	13025552
AA-19-14074324-14074389.3	CTB-55O6.8,MISP3	0.315	100	2	0.3455	0.0307	chr19	+	14073008	14073877	14074324	14074389	14074389	14074463
AA-19-18363390-18369705.3	PGPEP1	-0.3	100	2	0.664	0.9638	chr19	+	18357382	18357615	18363390	18369705	18369705	18369952
AA-19-2037829-2039856.2	MKNK2	-0.395	100	6	0.4827	0.8782	chr19	-	2037464	2037829	2037829	2039856	2040133	2040177
AA-19-21167567-21167570.1	ZNF431	0.198	100	3	0.753	0.5553	chr19	+	21166334	21166461	21167567	21167570	21167570	21167666
AA-19-21851162-21851360.6	ZNF43	-0.379	100	2	0.562	0.941	chr19	-	21850937	21851162	21851162	21851360	21851904	21852028
AA-19-34498561-34500128.2	WTIP	-0.207	100	6	0.0633	0.2697	chr19	+	34495702	34495771	34498561	34500128	34500128	34512304
AA-19-34739522-34739525.1	ZNF181	-0.354	100	2	0.1775	0.5308	chr19	+	34739147	34739268	34739522	34739525	34739525	34739609
AA-19-35015823-35015826.1	GRAMD1A	-0.224	100	3	0.366	0.59	chr19	+	35014188	35014387	35015823	35015826	35015826	35015967
AA-19-35784494-35784952.9	ARHGAP33	0.377	100	2	0.508	0.1312	chr19	+	35784171	35784317	35784494	35784952	35784952	35785106
AA-19-36327170-36327225.8	AC092296.1	-0.146	100	2	0.6075	0.7527	chr19	-	36324936	36327170	36327170	36327225	36330252	36330492
AA-19-38212361-38212391.3	DPF1	0.263	100	2	0.3845	0.1212	chr19	-	38212279	38212361	38212361	38212391	38213643	38213756
AA-19-41383714-41383862.1	TMEM91	-0.326	100	2	0.144	0.47	chr19	+	41382771	41382921	41383714	41383862	41383862	41384083
AA-19-42375506-42376250.7	MEGF8	-0.191	100	3	0.58	0.7715	chr19	+	42371349	42371482	42375506	42376250	42376250	42377786
AA-19-4501190-4501910.4	CTB-50L17.10,HDGFL2	-0.274	100	2	0.6845	0.9587	chr19	+	4499490	4499704	4501190	4501910	4501910	4502033
AA-19-45766111-45767155.3	SIX5	-0.163	100	3	0.391	0.5538	chr19	-	45764888	45766111	45766111	45767155	45768041	45768627
AA-19-47045134-47045190.1	NPAS1	0.238	100	2	0.293	0.055	chr19	+	47042809	47042904	47045134	47045190	47045190	47045758
AA-19-48151336-48151339.1	LIG1	0.171	100	2	0.837	0.666	chr19	-	48151231	48151336	48151336	48151339	48153871	48153967
AA-19-49478908-49478962.1	CTD-3148I10.15,FLT3LG	0.159	100	2	0.8355	0.6765	chr19	+	49476422	49476566	49478908	49478962	49478962	49479047
AA-19-49860055-49860093.1	PTOV1	0.234	100	4	0.7725	0.5383	chr19	+	49858548	49858653	49860055	49860093	49860093	49860183
AA-19-49927815-49927848.1	IL4I1,NUP62	0.167	100	3	0.627	0.46	chr19	-	49927693	49927815	49927815	49927848	49929325	49929504
AA-19-49927815-49927848.5	IL4I1,NUP62	0.213	100	2	0.659	0.446	chr19	-	49927693	49927815	49927815	49927848	49929349	49929429
AA-19-50798924-50798947.1	C19orf48,CTD-2568A17.3	-0.192	100	3	0.5473	0.739	chr19	-	50797692	50798924	50798924	50798947	50799293	50799357
AA-19-53449878-53449882.1	ZNF761	0.183	100	3	0.8333	0.65	chr19	+	53449511	53449638	53449878	53449882	53449882	53450354
AA-19-55689296-55689866.3	EPN1	-0.195	100	3	0.4587	0.6545	chr19	+	55688869	55688994	55689296	55689866	55689866	55689950
AA-19-5684780-5684964.3	HSD11B1L,RPL36	-0.234	100	4	0.3473	0.581	chr19	+	5681181	5681271	5684780	5684964	5684964	5685119
AA-19-5684818-5684964.4	HSD11B1L,RPL36	-0.178	100	2	0.5315	0.71	chr19	+	5681181	5681271	5684818	5684964	5684964	5685119
AA-19-57492112-57492855.7	ZNF419	0.4	100	2	0.506	0.1063	chr19	+	57491470	57491597	57492112	57492855	57492855	57494680
AA-19-57543243-57544583.4	ZNF550	-0.15	100	3	0.255	0.4047	chr19	-	57541835	57543243	57543243	57544583	57546456	57547993
AA-19-9617171-9617226.2	ZNF561	-0.233	100	2	0.0255	0.2592	chr19	-	9617044	9617171	9617171	9617226	9618090	9618179
AA-2-148691541-148691620.1	EPC2	0.337	100	3	0.404	0.067	chr2	+	148690213	148690373	148691541	148691620	148691620	148692248
AA-2-160367388-160367391.1	RBMS1	0.202	100	2	0.848	0.646	chr2	-	160367215	160367388	160367388	160367391	160407463	160407898
AA-2-196989649-196990927.2	ANKRD44	-0.685	100	3	0.3143	0.999	chr2	-	196986661	196989649	196989649	196990927	196993582	196993674
AA-2-219627899-219627959.1	SLC4A3	0.715	100	4	0.7155	0.001	chr2	+	219627569	219627745	219627899	219627959	219627959	219628043
AA-2-219630071-219630152.1	SLC4A3	0.23	100	2	0.271	0.0405	chr2	+	219629579	219629695	219630071	219630152	219630152	219630352
AA-2-219633865-219633879.1	SLC4A3	-0.409	100	6	0.001	0.41	chr2	+	219633273	219633457	219633865	219633879	219633879	219633979
AA-2-38296590-38296700.2	ATL2	-0.386	100	2	0.275	0.661	chr2	-	38295900	38296590	38296590	38296700	38298143	38298575
AA-2-55328432-55328435.10	CCDC88A	0.434	100	6	0.805	0.371	chr2	-	55328293	55328432	55328432	55328435	55332565	55332693
AA-2-64591884-64591887.1	AFTPH	0.192	100	2	0.79	0.5982	chr2	+	64585421	64585545	64591884	64591887	64591887	64593005
AA-2-675630-676238.6	TMEM18	0.176	100	4	0.3453	0.1695	chr2	-	675509	675630	675630	676238	677288	677439
AA-2-69509460-69509463.2	AAK1	-0.155	100	3	0.2067	0.362	chr2	-	69509250	69509460	69509460	69509463	69514470	69514749
AA-2-74931043-74933609.3	LOC105374809	-0.315	100	4	0.1855	0.5005	chr2	-	74928261	74931043	74931043	74933609	74958731	74958892
AA-2-87719806-87719831.2	AC093616.4,LOC730268,RP13-511M20.1	0.386	100	3	0.3873	0.001	chr2	+	87716611	87716790	87719806	87719831	87719831	87720021
AA-2-96265489-96265512.1	TMEM127	0.194	100	4	0.6193	0.4253	chr2	-	96265137	96265489	96265489	96265512	96265868	96265994
AA-20-18161819-18161822.1	CSRP2BP,KAT14	-0.217	100	2	0.454	0.6707	chr20	+	18159083	18159265	18161819	18161822	18161822	18162239
AA-20-2461793-2461939.2	SNRPB	-0.233	100	3	0.6287	0.8617	chr20	-	2461633	2461793	2461793	2461939	2462635	2462761
AA-20-31722330-31722348.1	BCL2L1	0.151	100	3	0.668	0.5167	chr20	-	31721654	31722330	31722330	31722348	31722617	31723098
AA-20-31722330-31722348.2	BCL2L1	0.223	100	5	0.6094	0.3858	chr20	-	31721654	31722330	31722330	31722348	31723863	31723999
AA-20-31722330-31722348.4	BCL2L1	0.227	100	5	0.6104	0.3832	chr20	-	31721654	31722330	31722330	31722348	31723734	31723999
AA-20-35658982-35659014.2	CPNE1,RBM12	-0.164	100	2	0.6535	0.8177	chr20	-	35658929	35658982	35658982	35659014	35664759	35664900
AA-20-37297295-37297346.3	MANBAL	0.208	100	2	0.586	0.3783	chr20	+	37289662	37289686	37297295	37297346	37297346	37297534
AA-20-38450261-38450335.2	SNHG11	0.247	100	5	0.5302	0.2832	chr20	+	38448661	38448730	38450261	38450335	38450335	38450447
AA-20-45910070-45910162.1	PLTP	-0.255	100	3	0.2473	0.502	chr20	-	45909941	45910070	45910070	45910162	45910870	45910937
AA-20-6119572-6119734.4	FERMT1	0.497	100	2	0.513	0.0156	chr20	-	6119403	6119572	6119572	6119734	6122773	6123544
AA-20-6119572-6119739.1	FERMT1	0.587	100	2	0.602	0.0154	chr20	-	6119403	6119572	6119572	6119739	6122773	6123544
AA-21-25994840-25997416.5	APP	0.263	100	2	0.4075	0.145	chr21	-	25994747	25994840	25994840	25997416	26000014	26000182
AA-21-32601973-32602367.5	AP000275.65,C21orf59,CFAP298	-0.218	100	3	0.66	0.8778	chr21	-	32601666	32601973	32601973	32602367	32603160	32603292
AA-21-44330916-44330919.16	C21orf2	0.141	100	2	0.6125	0.4722	chr21	-	44330822	44330916	44330916	44330919	44331842	44332014
AA-21-45282398-45282459.2	POFUT2	0.272	100	4	0.4	0.128	chr21	-	45282348	45282398	45282398	45282459	45283351	45283527
AA-21-45515152-45516134.1	SLC19A1	-0.3	100	2	0.6655	0.9663	chr21	-	45512566	45515152	45515152	45516134	45525816	45525958
AA-21-8211132-8211183.2	.	-0.272	100	4	0.2397	0.512	chr21	-	8210383	8211132	8211132	8211183	8255222	8255514
AA-21-8258119-8258182.2	.	-0.289	100	2	0.6015	0.891	chr21	+	8213887	8214100	8258119	8258182	8258182	8258559
AA-21-8258119-8258210.2	.	-0.217	100	2	0.5325	0.749	chr21	+	8213887	8214100	8258119	8258210	8258210	8258560
AA-21-8258182-8258203.1	.	0.285	100	2	0.4565	0.171	chr21	+	8213887	8214100	8258182	8258203	8258203	8258558
AA-21-8259627-8259765.2	.	-0.192	100	3	0.2803	0.472	chr21	+	8213887	8215615	8259627	8259765	8259765	8260234
AA-21-8260729-8260780.1	.	-0.122	100	2	0.529	0.651	chr21	+	8216104	8216675	8260729	8260780	8260780	8260971
AA-21-8260729-8260784.2	.	-0.156	100	4	0.3622	0.5185	chr21	+	8216107	8216675	8260729	8260784	8260784	8260971
AA-22-19441694-19444279.5	C22orf39	-0.176	100	4	0.332	0.5078	chr22	-	19440907	19441694	19441694	19444279	19447377	19447545
AA-22-19441694-19444390.9	C22orf39	-0.161	100	5	0.3836	0.5448	chr22	-	19440885	19441694	19441694	19444390	19447377	19447545
AA-22-19895200-19895320.1	TXNRD2	0.26	100	3	0.5233	0.2625	chr22	-	19894257	19895200	19895200	19895320	19895406	19895581
AA-22-23834932-23834979.1	DERL3	0.358	100	2	0.359	0.001	chr22	-	23834497	23834932	23834932	23834979	23837063	23837154
AA-22-29260864-29261425.10	RHBDD3	-0.308	100	3	0.036	0.3443	chr22	-	29260701	29260864	29260864	29261425	29265478	29265668
AA-22-29291561-29291564.4	EWSR1	-0.12	100	3	0.341	0.4605	chr22	+	29288605	29288786	29291561	29291564	29291564	29291599
AA-22-30427121-30427239.2	MTFP1	0.176	100	3	0.8143	0.6385	chr22	+	30426716	30426844	30427121	30427239	30427239	30427403
AA-22-31276788-31278296.7	LIMK2	0.213	100	3	0.2803	0.0667	chr22	+	31275150	31275308	31276788	31278296	31278296	31279734
AA-22-31508254-31508258.1	SFI1	-0.341	100	2	0.492	0.833	chr22	+	31496140	31496637	31508254	31508258	31508258	31508376
AA-22-31945499-31945556.1	YWHAH	0.285	100	6	0.8382	0.553	chr22	+	31944746	31944820	31945499	31945556	31945556	31945678
AA-22-37496560-37496623.1	CARD10	0.399	100	3	0.408	0.0095	chr22	-	37496448	37496560	37496560	37496623	37497018	37497178
AA-22-38298203-38298425.2	CSNK1E	-0.134	100	2	0.2105	0.3443	chr22	-	38298028	38298203	38298203	38298425	38298785	38298934
AA-22-38298203-38298587.1	CSNK1E	-0.127	100	2	0.3275	0.4543	chr22	-	38298028	38298203	38298203	38298587	38298785	38298934
AA-22-42364725-42365144.1	LINC01315,Z83851.1	0.272	100	2	0.4195	0.147	chr22	-	42364399	42364725	42364725	42365144	42368714	42369208
AA-22-46198341-46198344.2	PPARA	0.242	100	3	0.491	0.249	chr22	+	46176752	46176836	46198341	46198344	46198344	46198591
AA-3-121719753-121719768.3	GOLGB1	-0.271	100	2	0.479	0.7505	chr3	-	121719645	121719753	121719753	121719768	121722261	121722378
AA-3-123618767-123618770.1	MYLK	0.207	100	3	0.834	0.627	chr3	-	123618638	123618767	123618767	123618770	123620206	123620336
AA-3-152447619-152447724.2	MBNL1	0.381	100	5	0.9856	0.6052	chr3	+	152445281	152445539	152447619	152447724	152447724	152447773
AA-3-15413945-15414914.3	METTL6	0.152	100	2	0.4765	0.324	chr3	-	15413670	15413945	15413945	15414914	15415497	15415583
AA-3-160400821-160401914.4	SMC4	-0.119	100	4	0.4452	0.5642	chr3	+	160399668	160399749	160400821	160401914	160401914	160402093
AA-3-167734345-167734350.1	PDCD10	-0.229	100	2	0.206	0.4346	chr3	-	167734213	167734345	167734345	167734350	167734805	167735810
AA-3-37173026-37173194.1	LRRFIP2	-0.226	100	2	0.5665	0.7927	chr3	-	37172797	37173026	37173026	37173194	37174538	37174605
AA-3-38424981-38425685.2	XYLB	0.249	100	3	0.3787	0.13	chr3	+	38421212	38421367	38424981	38425685	38425685	38427183
AA-3-44367455-44367531.2	TCAIM	0.156	100	2	0.535	0.3792	chr3	+	44361364	44361518	44367455	44367531	44367531	44367708
AA-3-44629064-44629073.2	ZNF197	-0.142	100	2	0.191	0.3327	chr3	+	44625018	44625143	44629064	44629073	44629073	44629544
AA-3-49487227-49487253.2	DAG1	0.358	100	2	0.3585	0.001	chr3	+	49470353	49470433	49487227	49487253	49487253	49487415
AA-3-49967197-49967332.1	RBM6	0.341	100	2	0.85	0.5087	chr3	+	49962575	49962685	49967197	49967332	49967332	49968748
AA-3-56633843-56633966.1	FAM208A	-0.182	100	4	0.638	0.8205	chr3	-	56633043	56633843	56633843	56633966	56638705	56638765
AA-3-9838207-9839171.2	RPUSD3	-0.147	100	2	0.3995	0.5462	chr3	-	9838019	9838207	9838207	9839171	9840183	9840307
AA-4-102826636-102826844.3	UBE2D3	0.156	100	5	0.5342	0.3785	chr4	-	102826484	102826636	102826636	102826844	102827591	102827948
AA-4-103138449-103138452.1	CENPE	0.177	100	3	0.441	0.2638	chr4	-	103138350	103138449	103138449	103138452	103140255	103140414
AA-4-109506327-109506330.1	SEC24B	-0.177	100	3	0.5597	0.7367	chr4	+	109494614	109494856	109506327	109506330	109506330	109506512
AA-4-139072003-139072039.1	ELF2	0.239	100	3	0.5367	0.2983	chr4	-	139071865	139072003	139072003	139072039	139073453	139073567
AA-4-2494563-2494566.2	RNF4	0.379	100	2	0.507	0.1283	chr4	+	2490336	2490502	2494563	2494566	2494566	2494752
AA-4-44680440-44680693.3	GUF1	0.129	100	2	0.587	0.458	chr4	+	44678493	44678787	44680440	44680693	44680693	44680842
AA-4-5818210-5820401.13	EVC	-0.124	100	3	0.395	0.5195	chr4	+	5810952	5814162	5818210	5820401	5820401	5823024
AA-4-76909032-76909048.1	LOC105377294	-0.219	100	4	0.3322	0.5515	chr4	-	76906666	76909032	76909032	76909048	76909977	76910159
AA-4-94549790-94549793.1	PDLIM5	0.219	100	3	0.3243	0.1053	chr4	+	94523723	94523875	94549790	94549793	94549793	94549986
AA-5-123590409-123590412.1	CSNK1G3	0.144	100	2	0.5085	0.3647	chr5	+	123588426	123588511	123590409	123590412	123590412	123590558
AA-5-141939505-141939553.2	DELE1,KIAA0141	-0.24	100	2	0.6895	0.9295	chr5	+	141938520	141938760	141939505	141939553	141939553	141942047
AA-5-145937819-145937822.1	SH3RF2	-0.213	100	2	0.2745	0.487	chr5	+	145936578	145936694	145937819	145937822	145937822	145938306
AA-5-157789513-157789567.2	CLINT1	-0.158	100	4	0.2997	0.4583	chr5	-	157789362	157789513	157789513	157789567	157791702	157791995
AA-5-169339-169342.1	PLEKHG4B	-0.157	100	2	0.572	0.7287	chr5	+	162721	163548	169339	169342	169342	169592
AA-5-176652778-176652811.1	TSPAN17	0.385	100	2	0.4725	0.0867	chr5	+	176651753	176651900	176652778	176652811	176652811	176652913
AA-5-177310540-177310697.2	MXD3	-0.264	100	2	0.37	0.634	chr5	-	177310425	177310540	177310540	177310697	177311378	177311484
AA-5-178225429-178228589.1	PHYKPL	0.278	100	2	0.362	0.0843	chr5	-	178225354	178225429	178225429	178228589	178229939	178230099
AA-5-21466618-21470509.10	GUSBP1	-0.274	100	2	0.1375	0.412	chr5	+	21461782	21461866	21466618	21470509	21470509	21470662
AA-5-43122038-43122043.1	ZNF131	-0.229	100	2	0.5635	0.7927	chr5	+	43121595	43121828	43122038	43122043	43122043	43122177
AA-5-62389052-62390819.3	DIMT1	-0.177	100	3	0.2103	0.3868	chr5	-	62387253	62389052	62389052	62390819	62390875	62390982
AA-6-13326906-13326963.3	TBC1D7,TBC1D7-LOC100130357	0.147	100	2	0.3835	0.2367	chr6	-	13326786	13326906	13326906	13326963	13328455	13328531
AA-6-143187387-143187628.1	AIG1	0.271	100	2	0.3005	0.029	chr6	+	143165081	143165183	143187387	143187628	143187628	143190597
AA-6-152269286-152269289.1	SYNE1	-0.318	100	3	0.0543	0.372	chr6	-	152269154	152269286	152269286	152269289	152278088	152278280
AA-6-152995294-152995319.1	MTRF1L	-0.236	100	6	0.5722	0.8083	chr6	-	152995135	152995294	152995294	152995319	152998549	152998629
AA-6-157672723-157672768.1	ZDHHC14	-0.376	100	5	0.2312	0.6065	chr6	+	157653524	157653627	157672723	157672768	157672768	157673529
AA-6-167872213-167872216.1	AFDN,MLLT4	-0.366	100	2	0.3305	0.6967	chr6	+	167870385	167870498	167872213	167872216	167872216	167872377
AA-6-169663649-169663878.1	WDR27	-0.543	100	2	0.1385	0.6817	chr6	-	169663562	169663649	169663649	169663878	169664165	169664286
AA-6-169670693-169670957.9	WDR27	-0.259	100	2	0.056	0.315	chr6	-	169670568	169670693	169670693	169670957	169672254	169672396
AA-6-31665003-31665346.2	GPANK1	0.163	100	2	0.2965	0.1343	chr6	-	31664840	31665003	31665003	31665346	31665573	31665850
AA-6-31828118-31828124.5	.	-0.152	100	2	0.2045	0.3568	chr6	+	31815546	31816068	31828118	31828124	31828124	31829876
AA-6-31828118-31828142.2	.	-0.277	100	2	0.6815	0.9593	chr6	+	31815546	31816068	31828118	31828142	31828142	31829876
AA-6-31829513-31829546.4	.	0.147	100	2	0.3545	0.2085	chr6	+	31815546	31817528	31829513	31829546	31829546	31829876
AA-6-31829522-31829540.8	.	0.133	100	2	0.395	0.2615	chr6	+	31815542	31817559	31829522	31829540	31829540	31829876
AA-6-31829546-31829552.2	.	-0.146	100	4	0.364	0.5105	chr6	+	31815546	31817448	31829546	31829552	31829552	31830254
AA-6-31829552-31829554.2	.	0.157	100	2	0.798	0.6412	chr6	+	31815546	31817448	31829552	31829554	31829554	31829876
AA-6-31829633-31829638.1	.	-0.155	100	4	0.427	0.582	chr6	+	31815546	31817559	31829633	31829638	31829638	31830254
AA-6-31829633-31829642.1	.	0.188	100	3	0.358	0.1697	chr6	+	31815546	31817484	31829633	31829642	31829642	31829753
AA-6-31829714-31829838.2	.	-0.192	100	4	0.4195	0.6105	chr6	+	31815546	31817673	31829714	31829838	31829838	31830254
AA-6-31829717-31829735.1	.	-0.124	100	2	0.505	0.629	chr6	+	31815546	31817673	31829717	31829735	31829735	31830254
AA-6-31829717-31829750.6	.	-0.109	100	3	0.424	0.533	chr6	+	31815546	31817673	31829717	31829750	31829750	31830254
AA-6-31829717-31829786.1	.	-0.154	100	4	0.6355	0.7898	chr6	+	31815546	31817656	31829717	31829786	31829786	31830254
AA-6-31829717-31829838.1	.	-0.183	100	5	0.4552	0.6383	chr6	+	31816326	31817673	31829717	31829838	31829838	31830254
AA-6-31829723-31829750.3	.	-0.139	100	4	0.5002	0.6392	chr6	+	31815546	31817673	31829723	31829750	31829750	31830254
AA-6-31829723-31829838.2	.	-0.214	100	5	0.473	0.687	chr6	+	31815546	31817673	31829723	31829838	31829838	31830254
AA-6-31829735-31829786.2	.	-0.159	100	5	0.4206	0.58	chr6	+	31816326	31817651	31829735	31829786	31829786	31830254
AA-6-31829735-31829838.2	.	-0.201	100	5	0.4132	0.6135	chr6	+	31815546	31817673	31829735	31829838	31829838	31830254
AA-6-31829737-31829838.2	.	-0.202	100	5	0.4614	0.6627	chr6	+	31816326	31817673	31829737	31829838	31829838	31830254
AA-6-31829741-31829750.3	.	-0.141	100	4	0.427	0.5675	chr6	+	31815546	31817673	31829741	31829750	31829750	31830254
AA-6-31829741-31829838.2	.	-0.223	100	5	0.4422	0.6655	chr6	+	31815546	31817673	31829741	31829838	31829838	31830254
AA-6-31829744-31829838.2	.	-0.199	100	5	0.481	0.6802	chr6	+	31816326	31817673	31829744	31829838	31829838	31830254
AA-6-31829750-31829838.1	.	-0.211	100	5	0.4482	0.6588	chr6	+	31815546	31817673	31829750	31829838	31829838	31830254
AA-6-31829753-31829838.1	.	-0.225	100	5	0.504	0.7293	chr6	+	31816326	31817673	31829753	31829838	31829838	31830254
AA-6-32117107-32117130.1	ATF6B,XXbac-BPG300A18.16	-0.651	100	2	0.1525	0.804	chr6	-	32117036	32117107	32117107	32117130	32117322	32117404
AA-6-33417695-33417816.2	CUTA	0.291	100	6	0.5225	0.2307	chr6	-	33417480	33417695	33417695	33417816	33417958	33418288
AA-6-33447829-33447842.4	SYNGAP1	0.286	100	2	0.549	0.2635	chr6	+	33446574	33446786	33447829	33447842	33447842	33447932
AA-6-41091527-41091545.2	NFYA	-0.251	100	3	0.5853	0.836	chr6	+	41090203	41090309	41091527	41091545	41091545	41091694
AA-6-4133701-4133711.2	ECI2	-0.172	100	6	0.3877	0.5605	chr6	-	4133548	4133701	4133701	4133711	4135510	4135597
AA-6-41589962-41589998.1	FOXP4	0.184	100	3	0.5637	0.3803	chr6	+	41589770	41589854	41589962	41589998	41589998	41590170
AA-6-42935536-42935573.1	CNPY3	0.367	100	3	0.4053	0.0385	chr6	+	42935411	42935473	42935536	42935573	42935573	42935670
AA-6-56614484-56617418.6	DST	-0.337	100	5	0.1656	0.503	chr6	-	56614355	56614484	56614484	56617418	56624529	56624628
AA-6-56614484-56620715.3	DST	-0.344	100	5	0.161	0.505	chr6	-	56614355	56614484	56614484	56620715	56624529	56624628
AA-6-57099468-57100602.1	ZNF451	-0.25	100	3	0.283	0.533	chr6	+	57099060	57099141	57099468	57100602	57100602	57109716
AA-6-75085365-75086557.3	COL12A1	-0.482	100	6	0.4907	0.9733	chr6	-	75084325	75085365	75085365	75086557	75087576	75087747
AA-7-100477459-100477462.1	TSC22D4	-0.126	100	3	0.3933	0.5195	chr7	-	100477276	100477459	100477459	100477462	100478793	100479279
AA-7-100477459-100478307.4	TSC22D4	-0.137	100	2	0.578	0.7153	chr7	-	100477276	100477459	100477459	100478307	100478793	100479279
AA-7-100477462-100478307.4	TSC22D4	-0.146	100	2	0.603	0.7487	chr7	-	100477276	100477462	100477462	100478307	100478793	100479279
AA-7-100865286-100865359.1	SLC12A9	-0.442	100	3	0.2863	0.728	chr7	+	100862680	100862827	100865286	100865359	100865359	100865538
AA-7-105910226-105911016.3	CDHR3	-0.264	100	5	0.1936	0.458	chr7	+	105876848	105877257	105910226	105911016	105911016	105911241
AA-7-107628607-107628821.1	BCAP29	-0.229	100	3	0.3113	0.54	chr7	+	107613331	107613432	107628607	107628821	107628821	107629170
AA-7-151595451-151595454.1	PRKAG2	0.164	100	2	0.768	0.604	chr7	-	151595344	151595451	151595451	151595454	151632068	151632138
AA-7-152156343-152156346.1	KMT2C	-0.273	100	2	0.5885	0.8615	chr7	-	152156204	152156343	152156343	152156346	152157760	152157925
AA-7-155763808-155763811.1	RBM33	-0.152	100	4	0.3543	0.5057	chr7	+	155744960	155745602	155763808	155763811	155763811	155764018
AA-7-21911751-21911754.2	CDCA7L	-0.253	100	2	0.38	0.6327	chr7	-	21911616	21911751	21911751	21911754	21916753	21916894
AA-7-22946163-22947247.5	FAM126A	0.35	100	3	0.4077	0.058	chr7	-	22941258	22946163	22946163	22947247	22960255	22960415
AA-7-2380180-2380283.1	EIF3B	0.138	100	3	0.724	0.5857	chr7	+	2379393	2379511	2380180	2380283	2380283	2380745
AA-7-2380203-2380278.2	EIF3B	0.119	100	3	0.5927	0.4735	chr7	+	2379393	2379511	2380203	2380278	2380278	2380740
AA-7-6578500-6578565.3	ZDHHC4	0.173	100	5	0.551	0.3778	chr7	+	6577433	6577498	6578500	6578565	6578565	6578720
AA-7-66358798-66359053.2	TPST1	-0.413	100	2	0.417	0.8295	chr7	+	66356824	66356871	66358798	66359053	66359053	66360339
AA-7-92245134-92245171.5	KRIT1	-0.279	100	2	0.56	0.839	chr7	-	92244901	92245134	92245134	92245171	92245789	92246100
AA-7-99453965-99454040.8	CPSF4	-0.184	100	2	0.6235	0.8082	chr7	+	99452367	99452440	99453965	99454040	99454040	99454136
AA-7-99561887-99562367.11	ZNF655	-0.353	100	4	0.3128	0.666	chr7	+	99560532	99560695	99561887	99562367	99562367	99562494
AA-8-102342666-102342684.4	UBR5	0.139	100	3	0.654	0.5155	chr8	-	102342472	102342666	102342666	102342684	102345395	102345545
AA-8-12440968-12440999.1	LOC100506990	0.363	100	5	0.4376	0.075	chr8	+	12438163	12438511	12440968	12440999	12440999	12441061
AA-8-125102013-125102050.1	NSMCE2	0.13	100	3	0.4077	0.278	chr8	+	125091843	125091958	125102013	125102050	125102050	125102146
AA-8-142702843-142703090.1	LY6K	0.403	100	3	0.5747	0.1715	chr8	+	142701599	142701713	142702843	142703090	142703090	142704170
AA-8-143020882-143020887.1	LY6E	-0.274	100	2	0.252	0.5258	chr8	+	143020261	143020377	143020882	143020887	143020887	143020991
AA-8-143380061-143380064.17	RHPN1	-0.462	100	2	0.048	0.5103	chr8	+	143379828	143379985	143380061	143380064	143380064	143380175
AA-8-144519614-144519700.1	LRRC14	0.261	100	6	0.7695	0.5092	chr8	+	144518748	144518815	144519614	144519700	144519700	144520054
AA-8-144523409-144523683.1	LRRC24	0.509	100	4	0.6893	0.1798	chr8	-	144522922	144523409	144523409	144523683	144524109	144524278
AA-8-144525033-144526639.2	C8orf82,LRRC24	0.445	100	6	0.9628	0.5185	chr8	-	144524815	144525033	144525033	144526639	144526959	144527018
AA-8-38392541-38392612.3	LETM2	0.208	100	4	0.879	0.671	chr8	+	38387949	38388030	38392541	38392612	38392612	38392995
AA-8-41672426-41672912.3	ANK1	-0.649	100	3	0.3503	0.999	chr8	-	41672353	41672426	41672426	41672912	41684543	41684690
AA-8-76707545-76707623.1	ZFHX4	0.254	100	2	0.865	0.611	chr8	+	76704042	76706678	76707545	76707623	76707623	76708048
AA-8-86470410-86474358.3	RMDN1	-0.348	100	3	0.6127	0.9607	chr8	-	86470217	86470410	86470410	86474358	86474819	86474953
AA-8-86472479-86474358.1	RMDN1	-0.374	100	2	0.623	0.9973	chr8	-	86472348	86472479	86472479	86474358	86474819	86474953
AA-8-92917007-92917010.3	TRIQK	0.164	100	2	0.7585	0.5952	chr8	-	92916928	92917007	92917007	92917010	92954405	92954564
AA-8-95036301-95036370.1	NDUFAF6	0.24	100	5	0.7296	0.4903	chr8	+	95035453	95035576	95036301	95036370	95036370	95036494
AA-9-106932265-106932445.3	ZNF462	0.292	100	3	0.501	0.2093	chr9	+	106930524	106930689	106932265	106932445	106932445	106932549
AA-9-113375526-113375567.1	HDHD3	0.41	100	6	0.9617	0.5518	chr9	-	113375452	113375526	113375526	113375567	113376728	113377009
AA-9-128254005-128254008.3	DNM1	-0.355	100	2	0.34	0.6953	chr9	+	128250724	128250940	128254005	128254008	128254008	128255248
AA-9-132910689-132910692.2	TSC1	-0.178	100	3	0.512	0.6905	chr9	-	132910570	132910689	132910689	132910692	132911001	132911113
AA-9-136446949-136447015.3	SEC16A	0.158	100	3	0.3767	0.2192	chr9	-	136446854	136446949	136446949	136447015	136447226	136447364
AA-9-136850502-136850505.1	PHPT1	0.179	100	3	0.3647	0.186	chr9	+	136850012	136850137	136850502	136850505	136850505	136850560
AA-9-137112230-137112805.5	DPP7	-0.24	100	4	0.6152	0.8548	chr9	-	137112111	137112230	137112230	137112805	137112952	137113119
AA-9-137189000-137189043.1	.	0.25	100	6	0.662	0.4123	chr9	+	137188726	137188778	137189000	137189043	137189043	137189265
AA-9-137189000-137189065.1	SSNA1	0.179	100	4	0.3708	0.1923	chr9	+	137188726	137188778	137189000	137189065	137189065	137189265
AA-9-14677404-14677472.2	ZDHHC21	0.387	100	4	0.4052	0.0177	chr9	-	14677297	14677404	14677404	14677472	14680032	14680162
AA-9-23692884-23692887.4	ELAVL2	-0.445	100	6	0.1405	0.586	chr9	-	23690098	23692884	23692884	23692887	23701378	23701604
AA-9-32987731-32987846.3	APTX	-0.158	100	2	0.6225	0.78	chr9	-	32987543	32987731	32987731	32987846	32989758	32989895
AA-9-34401119-34401122.5	FAM219A	0.185	100	3	0.8397	0.655	chr9	-	34398183	34401119	34401119	34401122	34401665	34401720
AA-9-35738374-35738417.3	GBA2	0.254	100	2	0.355	0.1008	chr9	-	35738231	35738374	35738374	35738417	35738525	35738632
AA-9-36085265-36085901.1	RECK	-0.213	100	3	0.2483	0.461	chr9	+	36083364	36083562	36085265	36085901	36085901	36086284
AA-9-37857240-37860047.9	DCAF10	0.25	100	4	0.402	0.1517	chr9	+	37854818	37854982	37857240	37860047	37860047	37860193
AA-9-4727345-4727528.1	.	0.57	100	2	0.5935	0.024	chr9	-	4726082	4727345	4727345	4727528	4740936	4741087
AA-9-4727345-4727924.1	.	0.534	100	4	0.6135	0.08	chr9	-	4726082	4727345	4727345	4727924	4740936	4741084
AA-9-88418777-88418849.3	SPIN1	-0.201	100	2	0.5195	0.72	chr9	+	88388443	88388538	88418777	88418849	88418849	88418951
AA-9-89334521-89334635.2	SECISBP2	0.204	100	6	0.7837	0.5797	chr9	+	89332907	89332986	89334521	89334635	89334635	89334730
AA-9-93111878-93112217.3	CARD19	-0.354	100	4	0.544	0.8976	chr9	+	93110567	93110721	93111878	93112217	93112217	93112289
AA-9-96943154-96944082.2	MFSD14C	-0.531	100	6	0.3372	0.868	chr9	-	96942912	96943154	96943154	96944082	96949554	96949682
AA-9-96943154-96944085.1	MFSD14C	-0.527	100	6	0.3438	0.8707	chr9	-	96942912	96943154	96943154	96944085	96949554	96949682
AA-9-98756603-98756606.2	ANKS6	-0.124	100	3	0.3383	0.462	chr9	-	98756419	98756603	98756603	98756606	98768080	98768250
AA-M-11225-11273.2	.	-0.541	100	3	0.3517	0.8932	chrM	+	1670	2173	11225	11273	11273	12137
AA-M-11225-11273.4	.	-0.184	100	2	0.565	0.7493	chrM	+	5903	7272	11225	11273	11273	12137
AA-M-8572-9025.3	.	-0.379	100	2	0.62	0.999	chrM	+	1670	2173	8572	9025	9025	9990
AA-M-9025-9342.4	.	-0.21	100	3	0.6807	0.891	chrM	+	8365	8994	9025	9342	9342	9990
AA-M-9025-9411.4	.	-0.191	100	3	0.5517	0.743	chrM	+	8365	8920	9025	9411	9411	9990
AA-X-119616742-119618786.2	2024-09-06	0.563	100	5	0.881	0.3183	chrX	-	119615723	119616742	119616742	119618786	119629317	119629508
AA-X-134771354-134772283.6	FAM122B	-0.481	100	3	0.4587	0.9403	chrX	-	134769566	134771354	134771354	134772283	134781820	134781917
AA-X-136497648-136497675.1	HTATSF1	0.126	100	2	0.4105	0.2848	chrX	+	136497233	136497439	136497648	136497675	136497675	136497870
AA-X-141176408-141176426.1	LDOC1	0.211	100	2	0.72	0.5087	chrX	-	141175748	141176408	141176408	141176426	141176892	141177016
AA-X-147948687-147948733.1	FMR1	0.164	100	2	0.502	0.3383	chrX	+	147945533	147945616	147948687	147948733	147948733	147950315
AA-X-19955506-19955566.10	BCLAF3,CXorf23	0.194	100	2	0.8105	0.6165	chrX	-	19955390	19955506	19955506	19955566	19965043	19965706
AA-X-47572961-47572999.1	SYN1	-0.203	100	3	0.3193	0.5223	chrX	-	47571900	47572961	47572961	47572999	47574001	47574590
AA-X-48575814-48575921.3	RBM3	-0.448	100	2	0.545	0.993	chrX	+	48575560	48575667	48575814	48575921	48575921	48576083
AA-X-48598716-48598750.2	WDR13	-0.183	100	2	0.7055	0.8893	chrX	+	48597957	48598037	48598716	48598750	48598750	48598957
AA-X-49166073-49166088.2	MAGIX	0.304	100	2	0.495	0.1908	chrX	+	49165189	49165361	49166073	49166088	49166088	49166632
AD-1-10462987-10463057.2	DFFA	0.129	100	2	0.335	0.2062	chr1	-	10456521	10461702	10462987	10463057	10463057	10463209
AD-1-1267732-1267861.2	UBE2J2	0.22	100	4	0.763	0.5435	chr1	-	1266097	1266290	1267732	1267861	1267861	1267992
AD-1-1339286-1339361.3	DVL1	-0.397	100	6	0.3518	0.7485	chr1	-	1338521	1338653	1339286	1339361	1339361	1339439
AD-1-150149786-150149897.1	PLEKHO1	0.237	100	4	0.501	0.2637	chr1	+	150149564	150149786	150149786	150149897	150150911	150151058
AD-1-151056650-151056655.2	CDC42SE1	-0.275	100	2	0.439	0.7142	chr1	-	151055676	151055993	151056650	151056655	151056655	151056786
AD-1-153608898-153609177.12	S100A16	-0.194	100	2	0.098	0.2915	chr1	-	153607998	153608177	153608898	153609177	153609177	153609355
AD-1-153627138-153627482.2	RP1-178F15.5,S100A13	0.249	100	6	0.2847	0.0358	chr1	-	153626331	153626533	153627138	153627482	153627482	153627598
AD-1-153968639-153968699.1	CREB3L4	0.241	100	4	0.9453	0.7043	chr1	+	153968521	153968639	153968639	153968699	153968929	153969176
AD-1-155210627-155212219.7	MTX1	-0.153	100	2	0.2435	0.3965	chr1	+	155210547	155210627	155210627	155212219	155212384	155212567
AD-1-155261656-155262085.5	SCAMP3	-0.182	100	3	0.2893	0.4707	chr1	-	155260536	155260659	155261656	155262085	155262085	155262227
AD-1-155857146-155857158.1	GON4L	-0.217	100	2	0.6165	0.834	chr1	-	155853275	155853806	155857146	155857158	155857158	155857295
AD-1-161042554-161042585.1	USF1	-0.135	100	3	0.6337	0.7687	chr1	-	161042115	161042217	161042554	161042585	161042585	161042670
AD-1-1719327-1719357.2	CDK11A,RP1-283E3.8	0.173	100	5	0.6908	0.5178	chr1	-	1716345	1716478	1719327	1719357	1719357	1719455
AD-1-1723799-1724257.1	CDK11A	0.201	100	2	0.3415	0.141	chr1	-	1722707	1722831	1723799	1724257	1724257	1724565
AD-1-173806438-173806458.1	CENPL	-0.26	100	3	0.4	0.6603	chr1	-	173802962	173803505	173806438	173806458	173806458	173806576
AD-1-173824137-173824211.1	CENPL	0.186	100	4	0.6062	0.4203	chr1	-	173823925	173824019	173824137	173824211	173824211	173824322
AD-1-176163814-176163826.1	COP1,RFWD2	-0.199	100	2	0.6025	0.8006	chr1	-	176162868	176162988	176163814	176163826	176163826	176163891
AD-1-179856057-179865435.8	TOR1AIP2	-0.15	100	2	0.246	0.3958	chr1	-	179852631	179852811	179856057	179865435	179865435	179865854
AD-1-183542364-183542502.1	SMG7	0.241	100	4	0.4775	0.2372	chr1	+	183542075	183542364	183542364	183542502	183544352	183544497
AD-1-201888753-201888781.1	SHISA4	-0.404	100	3	0.2907	0.695	chr1	+	201888679	201888753	201888753	201888781	201889444	201889616
AD-1-203795775-203795794.1	ZC3H11A	-0.206	100	3	0.498	0.7037	chr1	+	203795536	203795775	203795775	203795794	203796292	203796496
AD-1-20648632-20649231.4	PINK1	0.284	100	3	0.9293	0.645	chr1	+	20648504	20648632	20648632	20649231	20650433	20651316
AD-1-2193997-2194687.3	FAAP20	0.139	100	2	0.5495	0.4107	chr1	-	2193638	2193910	2193997	2194687	2194687	2194739
AD-1-224357068-224357612.1	CNIH4	0.277	100	4	0.737	0.4597	chr1	+	224356920	224357068	224357068	224357612	224365878	224365991
AD-1-224431476-224431524.1	WDR26	-0.123	100	2	0.4505	0.5742	chr1	-	224424517	224424654	224431476	224431524	224431524	224431581
AD-1-24655123-24655129.1	SRRM1	-0.159	100	3	0.6167	0.7763	chr1	+	24654854	24655123	24655123	24655129	24660718	24660799
AD-1-26432492-26432641.2	DHDDS	0.327	100	3	0.5703	0.243	chr1	+	26432370	26432492	26432492	26432641	26432890	26433008
AD-1-28508905-28512678.5	RCC1	0.173	100	3	0.7797	0.607	chr1	+	28508829	28508905	28508905	28512678	28516724	28516867
AD-1-33334089-33334184.3	PHC2	-0.244	100	2	0.5945	0.839	chr1	-	33332274	33332404	33334089	33334184	33334184	33334292
AD-1-36149091-36149336.3	TRAPPC3	0.188	100	5	0.374	0.1855	chr1	-	36137795	36137978	36149091	36149336	36149336	36149514
AD-1-37690001-37690215.2	C1orf109	0.142	100	2	0.38	0.2382	chr1	-	37689605	37689883	37690001	37690215	37690215	37690595
AD-1-37690001-37690215.3	C1orf109	0.156	100	4	0.4495	0.2937	chr1	-	37689605	37689886	37690001	37690215	37690215	37690595
AD-1-40509625-40509790.3	EXO5	0.184	100	2	0.512	0.3283	chr1	+	40509450	40509625	40509625	40509790	40514514	40516050
AD-1-43148084-43148091.3	FAM183A	-0.443	100	2	0.209	0.652	chr1	+	43147951	43148084	43148084	43148091	43150760	43150820
AD-1-44635588-44635666.2	RNF220	-0.182	100	2	0.5635	0.746	chr1	+	44635544	44635588	44635588	44635666	44636029	44636162
AD-1-6198779-6199369.1	RPL22	0.275	100	3	0.532	0.2565	chr1	-	6197651	6197756	6198779	6199369	6199369	6199553
AD-1-6199133-6199369.4	RPL22	0.268	100	2	0.414	0.1455	chr1	-	6197651	6197756	6199133	6199369	6199369	6199553
AD-1-70228555-70231203.5	SRSF11	0.369	100	2	0.8365	0.467	chr1	+	70228421	70228555	70228555	70231203	70231858	70231975
AD-1-7961735-7961793.1	PARK7	-0.191	100	3	0.4433	0.6337	chr1	+	7961662	7961735	7961735	7961793	7962762	7962875
AD-1-84573915-84574238.2	CTBS	0.269	100	4	0.3523	0.0833	chr1	-	84570581	84570720	84573915	84574238	84574238	84574421
AD-1-91019982-91020636.2	ZNF644	-0.159	100	2	0.171	0.33	chr1	-	90982309	90982370	91019982	91020636	91020636	91021201
AD-1-93156035-93156416.3	TMED5	0.216	100	2	0.675	0.4592	chr1	-	93149781	93154888	93156035	93156416	93156416	93156483
AD-1-939412-939460.3	SAMD11	0.568	100	2	0.8435	0.276	chr1	+	939274	939412	939412	939460	942135	942251
AD-10-100267001-100267521.3	.	0.644	100	2	0.9335	0.289	chr10	-	100261978	100262063	100267001	100267521	100267521	100267623
AD-10-100986298-100986748.2	MRPL43	-0.412	100	3	0.3397	0.7522	chr10	-	100983754	100983817	100986298	100986748	100986748	100986975
AD-10-100986298-100986748.3	MRPL43	-0.422	100	3	0.483	0.9048	chr10	-	100983947	100984074	100986298	100986748	100986748	100986975
AD-10-100986680-100986748.2	MRPL43	-0.505	100	3	0.4657	0.9713	chr10	-	100983754	100983817	100986680	100986748	100986748	100986975
AD-10-100986686-100986748.2	MRPL43	-0.5	100	3	0.473	0.9733	chr10	-	100983754	100983817	100986686	100986748	100986748	100986975
AD-10-102109028-102109034.2	LDB1	-0.196	100	3	0.4493	0.6453	chr10	-	102106491	102108323	102109028	102109034	102109034	102109177
AD-10-15097409-15097766.2	RPP38	0.145	100	5	0.4824	0.3372	chr10	+	15097179	15097409	15097409	15097766	15103304	15104257
AD-10-38115290-38115340.4	ZNF37A	0.354	100	2	0.4135	0.0588	chr10	+	38115194	38115290	38115290	38115340	38117389	38123352
AD-10-68721282-68721406.1	CCAR1	0.214	100	2	0.357	0.1428	chr10	+	68721215	68721282	68721282	68721406	68722454	68722577
AD-10-68901471-68902719.4	DDX50	0.221	100	2	0.308	0.0872	chr10	+	68901381	68901471	68901471	68902719	68906225	68906337
AD-10-70146532-70146652.1	TYSND1	-0.407	100	2	0.432	0.839	chr10	-	70143841	70143972	70146532	70146652	70146652	70146740
AD-10-72216072-72216138.3	ANAPC16	0.187	100	3	0.7117	0.5252	chr10	+	72215999	72216072	72216072	72216138	72223887	72224056
AD-10-73228160-73228184.2	FAM149B1	-0.168	100	3	0.5843	0.752	chr10	+	73228059	73228160	73228160	73228184	73230421	73230525
AD-10-73743833-73744216.2	.	-0.224	100	2	0.0415	0.265	chr10	-	73742994	73743230	73743833	73744216	73744216	73744350
AD-10-73800170-73800194.11	ZSWIM8	0.148	100	2	0.4165	0.2678	chr10	+	73800010	73800170	73800170	73800194	73800295	73800472
AD-10-98431130-98433982.3	HPS1	-0.257	100	2	0.274	0.531	chr10	-	98430570	98430670	98431130	98433982	98433982	98434091
AD-11-119168894-119169042.1	NLRX1	-0.249	100	2	0.5535	0.8033	chr11	+	119168712	119168894	119168894	119169042	119171355	119171473
AD-11-124877658-124877752.2	ROBO3	0.162	100	2	0.6505	0.489	chr11	+	124877518	124877658	124877658	124877752	124877936	124878131
AD-11-130236792-130237009.1	ZBTB44	0.202	100	2	0.851	0.649	chr11	-	130234155	130234273	130236792	130237009	130237009	130237093
AD-11-17277095-17277297.1	NUCB2	0.212	100	3	0.245	0.033	chr11	+	17277022	17277095	17277095	17277297	17282788	17282943
AD-11-17337534-17344984.1	NUCB2	-0.176	100	3	0.0957	0.2723	chr11	+	17336959	17337534	17337534	17344984	17349344	17349963
AD-11-18326019-18326153.2	GTF2H1	0.307	100	2	0.399	0.092	chr11	+	18325946	18326019	18326019	18326153	18333059	18333228
AD-11-35619915-35620061.1	FJX1	-0.264	100	3	0.577	0.841	chr11	+	35619687	35619915	35619915	35620061	35620375	35620852
AD-11-45804420-45804517.2	SLC35C1	0.593	100	6	0.8302	0.2373	chr11	+	45804071	45804420	45804420	45804517	45805809	45806336
AD-11-47767062-47767068.1	FNBP4	0.207	100	2	0.425	0.2175	chr11	-	47765269	47765362	47767062	47767068	47767068	47767478
AD-11-57762046-57762119.2	CTNND1	-0.637	100	6	0.1017	0.7394	chr11	+	57761796	57762046	57762046	57762119	57789036	57789155
AD-11-62707108-62707180.1	BSCL2,HNRNPUL2-BSCL2	0.41	100	4	0.4933	0.083	chr11	-	62705300	62705617	62707108	62707180	62707180	62707324
AD-11-64810267-64810513.1	MEN1	-0.159	100	2	0.125	0.284	chr11	-	64809664	64810132	64810267	64810513	64810513	64810558
AD-11-64810513-64810525.2	MEN1	0.171	100	4	0.7977	0.6273	chr11	-	64809649	64810132	64810513	64810525	64810525	64810563
AD-11-65502393-65502486.9	.	-0.368	100	2	0.5805	0.949	chr11	+	65499041	65502393	65502393	65502486	65503116	65503609
AD-11-65502393-65502715.11	.	-0.174	100	2	0.3	0.474	chr11	+	65499041	65502393	65502393	65502715	65503116	65503609
AD-11-65581251-65581326.1	EHBP1L1	0.141	100	2	0.738	0.5965	chr11	+	65581210	65581251	65581251	65581326	65584240	65584398
AD-11-65581965-65582016.1	EHBP1L1	-0.263	100	2	0.5465	0.8105	chr11	+	65581538	65581965	65581965	65582016	65584240	65584398
AD-11-65720501-65720504.1	.	0.202	100	2	0.3815	0.1797	chr11	-	65720241	65720417	65720501	65720504	65720504	65720758
AD-11-66348070-66348348.1	RP11-867G23.8	-0.318	100	3	0.0343	0.352	chr11	+	66347949	66348070	66348070	66348348	66353454	66353619
AD-11-67433042-67433194.2	RPS6KB2	-0.316	100	3	0.001	0.3173	chr11	+	67432951	67433042	67433042	67433194	67433339	67433447
AD-11-6926685-6926728.2	ZNF215	0.366	100	3	0.3673	0.001	chr11	+	6926360	6926685	6926685	6926728	6927661	6927807
AD-11-6926685-6926861.2	ZNF215	0.352	100	3	0.3533	0.001	chr11	+	6926360	6926685	6926685	6926861	6927661	6927807
AD-11-74949399-74949649.1	SPCS2	0.198	100	3	0.2767	0.0792	chr11	+	74949279	74949399	74949399	74949649	74965033	74965117
AD-11-780381-782003.2	.	-0.162	100	3	0.3027	0.465	chr11	+	779616	780381	780381	782003	783529	783671
AD-11-83167505-83167898.1	PCF11	0.215	100	3	0.4257	0.211	chr11	+	83167414	83167505	83167505	83167898	83168427	83169995
AD-11-83285126-83285872.4	CCDC90B	0.145	100	6	0.5805	0.4357	chr11	-	83280140	83280260	83285126	83285872	83285872	83285964
AD-11-843045-843050.2	TSPAN4	-0.156	100	4	0.3217	0.4785	chr11	+	842940	843045	843045	843050	847200	847300
AD-11-8911214-8911223.2	AKIP1	-0.362	100	2	0.5695	0.9317	chr11	+	8911198	8911214	8911214	8911223	8911443	8911671
AD-11-93742094-93742141.3	C11orf54	-0.302	100	2	0.001	0.303	chr11	+	93741962	93742094	93742094	93742141	93747296	93747448
AD-12-103953413-103956630.3	C12orf73	0.411	100	4	0.4425	0.0312	chr12	-	103951419	103951630	103953413	103956630	103956630	103956748
AD-12-110124443-110124861.2	IFT81	0.171	100	5	0.6692	0.498	chr12	+	110124334	110124443	110124443	110124861	110127359	110127524
AD-12-111485264-111485270.2	ATXN2	0.196	100	3	0.6533	0.4575	chr12	-	111470557	111470742	111485264	111485270	111485270	111485331
AD-12-120215929-120216272.9	PXN	-0.194	100	3	0.206	0.3997	chr12	-	120215559	120215661	120215929	120216272	120216272	120216581
AD-12-121780445-121780871.1	RHOF	0.159	100	2	0.3055	0.1463	chr12	-	121779417	121779662	121780445	121780871	121780871	121781006
AD-12-124327408-124327546.1	NCOR2	-0.587	100	6	0.293	0.8798	chr12	-	124326190	124326370	124327408	124327546	124327546	124327633
AD-12-131929380-131929796.4	PUS1	-0.154	100	2	0.4705	0.625	chr12	+	131929322	131929380	131929380	131929796	131929906	131930135
AD-12-131929404-131929796.3	PUS1	-0.195	100	3	0.5303	0.725	chr12	+	131929306	131929404	131929404	131929796	131929906	131930135
AD-12-132816539-132816659.1	GOLGA3	0.169	100	2	0.6605	0.4908	chr12	-	132813306	132813419	132816539	132816659	132816659	132816812
AD-12-26914407-26916001.3	INTS13	0.148	100	3	0.5283	0.3802	chr12	-	26913973	26914128	26914407	26916001	26916001	26916180
AD-12-46268525-46268864.6	SLC38A1	0.164	100	2	0.7105	0.547	chr12	-	46243199	46243314	46268525	46268864	46268864	46269425
AD-12-48105401-48105456.3	SENP1	-0.408	100	2	0.4915	0.9	chr12	-	48101468	48101516	48105401	48105456	48105456	48105747
AD-12-48135038-48135383.3	PFKM	-0.293	100	4	0.5887	0.8824	chr12	+	48134942	48135038	48135038	48135383	48137720	48137846
AD-12-49128532-49128650.4	.	0.229	100	2	0.5895	0.36	chr12	+	49128010	49128532	49128532	49128650	49185523	49185969
AD-12-49186309-49186610.7	TUBA1A	0.243	100	5	0.5462	0.3035	chr12	-	49185620	49185990	49186309	49186610	49186610	49186833
AD-12-50080589-50080727.1	ASIC1	0.376	100	2	0.394	0.0176	chr12	+	50080497	50080589	50080589	50080727	50081101	50081181
AD-12-52949455-52949714.2	KRT8	0.89	100	3	0.892	0.002	chr12	-	52904657	52905027	52949455	52949714	52949714	52949866
AD-12-53268847-53268928.1	ESPL1	0.224	100	2	0.2905	0.067	chr12	+	53268754	53268847	53268847	53268928	53269023	53270085
AD-12-53503129-53503212.1	TARBP2	0.159	100	2	0.392	0.233	chr12	+	53503026	53503129	53503129	53503212	53503729	53503808
AD-12-53504815-53505262.2	TARBP2	-0.19	100	5	0.4908	0.681	chr12	+	53504697	53504815	53504815	53505262	53505648	53505850
AD-12-53986380-53986686.2	HOXC10	0.568	100	2	0.8175	0.2503	chr12	+	53985484	53986380	53986380	53986686	53989168	53989446
AD-12-56164302-56164647.5	SMARCC2	-0.68	100	3	0.3113	0.9913	chr12	-	56163344	56163765	56164302	56164647	56164647	56164731
AD-12-6689097-6689367.2	ZNF384	0.331	100	2	0.8175	0.4867	chr12	-	6688166	6688226	6689097	6689367	6689367	6689510
AD-12-6823763-6824765.3	GPR162	0.254	100	4	0.6495	0.3957	chr12	+	6823467	6823763	6823763	6824765	6825483	6825673
AD-13-25251648-25251852.2	MTMR6	0.188	100	2	0.7205	0.5333	chr13	-	25247231	25249492	25251648	25251852	25251852	25251984
AD-13-26221834-26222002.2	RNF6	0.133	100	2	0.413	0.28	chr13	-	26221247	26221330	26221834	26222002	26222002	26222321
AD-14-103123483-103123951.2	TNFAIP2	-0.303	100	3	0.1463	0.4487	chr14	+	103123436	103123483	103123483	103123951	103126309	103126692
AD-14-103334260-103334597.1	EIF5	-0.236	100	3	0.6447	0.8814	chr14	+	103334236	103334260	103334260	103334597	103335652	103335932
AD-14-103679518-103679545.3	KLC1	0.2	100	2	0.893	0.6933	chr14	+	103679383	103679518	103679518	103679545	103687080	103687211
AD-14-104946429-104949894.15	.	0.188	100	2	0.6515	0.464	chr14	-	104937252	104942469	104946429	104949894	104949894	104951517
AD-14-104947914-104949894.27	.	0.165	100	2	0.464	0.299	chr14	-	104937316	104942469	104947914	104949894	104949894	104950302
AD-14-105491126-105491522.2	AL928654.7,C14orf80,TEDC1	0.179	100	2	0.881	0.7017	chr14	+	105490980	105491126	105491126	105491522	105491621	105491700
AD-14-23556343-23557034.2	THTPA	-0.197	100	4	0.4433	0.6398	chr14	+	23555981	23556343	23556343	23557034	23558694	23559581
AD-14-23556343-23557039.2	THTPA	-0.205	100	4	0.4445	0.6488	chr14	+	23555981	23556343	23556343	23557039	23558694	23559581
AD-14-23556343-23557304.6	THTPA	-0.183	100	5	0.5852	0.7683	chr14	+	23555981	23556343	23556343	23557304	23558694	23559581
AD-14-23561961-23562287.6	AP1G2	-0.474	100	2	0.309	0.7828	chr14	-	23561511	23561635	23561961	23562287	23562287	23562415
AD-14-24195308-24195549.1	TM9SF1	0.135	100	2	0.5125	0.378	chr14	-	24194674	24195036	24195308	24195549	24195549	24195584
AD-14-24441008-24442097.5	SDR39U1	-0.157	100	3	0.2767	0.434	chr14	-	24440782	24440926	24441008	24442097	24442097	24442260
AD-14-24443112-24443141.30	LOC101927045	-0.384	100	2	0.157	0.541	chr14	+	24442952	24443112	24443112	24443141	24444283	24445572
AD-14-35046954-35047084.4	.	0.267	100	3	0.398	0.1313	chr14	+	35046786	35046954	35046954	35047084	35050032	35050396
AD-14-49600697-49600845.2	.	-0.181	100	2	0.1535	0.335	chr14	+	49600411	49600697	49600697	49600845	49602369	49602468
AD-14-49600697-49601019.1	.	-0.258	100	2	0.197	0.455	chr14	+	49600411	49600697	49600697	49601019	49602369	49602468
AD-14-49600697-49601023.2	.	-0.27	100	2	0.196	0.466	chr14	+	49600411	49600697	49600697	49601023	49602369	49602468
AD-14-50532399-50532447.1	MAP4K5	0.209	100	2	0.538	0.3287	chr14	-	50531941	50532158	50532399	50532447	50532447	50532658
AD-14-59483679-59483808.1	L3HYPDH	-0.607	100	6	0.1577	0.7648	chr14	-	59479181	59479351	59483679	59483808	59483808	59484355
AD-14-63641298-63641803.2	WDR89	-0.279	100	3	0.36	0.6393	chr14	-	63624927	63625033	63641298	63641803	63641803	63641923
AD-14-75661387-75661637.1	TTLL5	0.156	100	4	0.3568	0.201	chr14	+	75661277	75661387	75661387	75661637	75663054	75663223
AD-14-77457094-77457494.3	VIPAS39	0.172	100	3	0.3193	0.1473	chr14	-	77454009	77454102	77457094	77457494	77457494	77457640
AD-15-22838921-22839174.1	NIPA2	0.214	100	4	0.2998	0.0855	chr15	+	22838697	22838921	22838921	22839174	22851638	22851870
AD-15-29704161-29704200.1	TJP1	0.23	100	3	0.7767	0.5473	chr15	-	29699366	29701689	29704161	29704200	29704200	29704305
AD-15-39782627-39782724.1	FSIP1	-0.741	100	2	0.258	0.999	chr15	-	39776398	39776531	39782627	39782724	39782724	39782838
AD-15-50301220-50301256.1	GABPB1	0.228	100	6	0.6287	0.4005	chr15	-	50300788	50300902	50301220	50301256	50301256	50301368
AD-15-50424514-50424654.2	USP8	0.15	100	2	0.55	0.4	chr15	+	50424381	50424514	50424514	50424654	50439008	50439177
AD-15-50424514-50424654.7	USP8	0.203	100	2	0.874	0.6712	chr15	+	50424404	50424514	50424514	50424654	50432337	50432499
AD-15-55407846-55408220.3	CCPG1	0.261	100	4	0.4452	0.1838	chr15	-	55389364	55389433	55407846	55408220	55408220	55408376
AD-15-63043831-63044152.2	TPM1	-0.59	100	3	0.3963	0.9857	chr15	+	63043705	63043831	63043831	63044152	63056984	63057118
AD-15-66703210-66704075.3	SMAD6	0.297	100	3	0.931	0.634	chr15	+	66702335	66703210	66703210	66704075	66711667	66711724
AD-15-70057458-70057473.2	TLE3	-0.178	100	4	0.3965	0.5742	chr15	-	70056297	70056374	70057458	70057473	70057473	70057658
AD-15-72202453-72203021.5	PKM	-0.216	100	3	0.6967	0.9127	chr15	-	72200473	72200655	72202453	72203021	72203021	72203188
AD-15-72260477-72260537.1	PARP6	0.149	100	3	0.66	0.5113	chr15	-	72259607	72259661	72260477	72260537	72260537	72260688
AD-15-73916342-73919837.4	RP11-941F15.1	0.157	100	3	0.633	0.476	chr15	-	73912184	73912303	73916342	73919837	73919837	73920038
AD-15-74034530-74035759.5	PML	-0.18	100	5	0.4778	0.658	chr15	+	74034477	74034530	74034530	74035759	74042988	74043139
AD-15-74034530-74041570.3	PML	-0.144	100	4	0.3177	0.4622	chr15	+	74034477	74034530	74034530	74041570	74042988	74043337
AD-15-74461036-74461107.1	UBL7	0.129	100	2	0.5775	0.449	chr15	-	74458683	74458896	74461036	74461107	74461107	74461188
AD-15-74896325-74897219.2	MPI	-0.179	100	3	0.2863	0.4652	chr15	+	74896151	74896325	74896325	74897219	74897511	74897957
AD-15-75904103-75904629.2	FBXO22	0.129	100	3	0.4867	0.3582	chr15	+	75903877	75904103	75904103	75904629	75913202	75913290
AD-15-76771723-76771741.1	SCAPER	-0.245	100	2	0.103	0.3478	chr15	-	76766917	76767088	76771723	76771741	76771741	76771954
AD-15-79896790-79896871.1	MTHFS	-0.167	100	5	0.18	0.3468	chr15	-	79889092	79889354	79896790	79896871	79896871	79896988
AD-15-82553451-82553466.1	CPEB1,RP11-152F13.10	0.263	100	2	0.264	0.001	chr15	-	82552479	82552616	82553451	82553466	82553466	82553556
AD-16-1367091-1367241.1	UNKL	-0.209	100	2	0.6055	0.814	chr16	-	1363204	1366395	1367091	1367241	1367241	1367349
AD-16-1668184-1668193.4	CRAMP1,LA16c-431H6.6	0.18	100	2	0.718	0.538	chr16	+	1667961	1668184	1668184	1668193	1669000	1669165
AD-16-20806705-20806721.1	AC004381.6,REXO5	-0.244	100	2	0.0645	0.3087	chr16	+	20806444	20806705	20806705	20806721	20806951	20807091
AD-16-20806721-20806817.3	AC004381.6,REXO5	0.254	100	3	0.4593	0.2055	chr16	+	20806444	20806721	20806721	20806817	20806951	20807091
AD-16-2267574-2267662.1	RNPS1	0.268	100	3	0.3423	0.0738	chr16	-	2264572	2264760	2267574	2267662	2267662	2267827
AD-16-23452742-23452825.1	COG7	0.181	100	2	0.322	0.1408	chr16	-	23445812	23445961	23452742	23452825	23452825	23453151
AD-16-28836122-28836176.3	ATXN2L	-0.264	100	5	0.3238	0.5882	chr16	+	28835932	28836122	28836122	28836176	28836325	28836485
AD-16-28836176-28836485.7	ATXN2L	-0.24	100	2	0.67	0.9097	chr16	+	28835932	28836176	28836176	28836485	28836727	28837237
AD-16-29819902-29820510.2	CTD-2574D22.6,MVP	-0.158	100	4	0.3748	0.5327	chr16	+	29819554	29819902	29819902	29820510	29830473	29830674
AD-16-30928499-30928628.1	FBXL19	-0.134	100	2	0.2675	0.401	chr16	+	30928466	30928499	30928499	30928628	30930072	30930584
AD-16-31074720-31074761.1	ZNF646	-0.193	100	3	0.1923	0.3847	chr16	+	31073664	31074720	31074720	31074761	31076245	31081701
AD-16-4471313-4471356.2	NMRAL1	-0.223	100	3	0.049	0.2717	chr16	-	4469226	4469465	4471313	4471356	4471356	4471449
AD-16-4474409-4474422.2	NMRAL1	0.334	100	3	0.7743	0.44	chr16	-	4474092	4474166	4474409	4474422	4474422	4474650
AD-16-54926422-54928493.1	CRNDE	-0.369	100	2	0.013	0.382	chr16	-	54925100	54925213	54926422	54928493	54928493	54928551
AD-16-54926491-54928493.1	CRNDE	-0.372	100	2	0.013	0.385	chr16	-	54925100	54925213	54926491	54928493	54928493	54928551
AD-16-54926880-54928493.4	CRNDE	-0.446	100	2	0.016	0.4615	chr16	-	54925100	54925213	54926880	54928493	54928493	54928551
AD-16-54927285-54928493.2	CRNDE	-0.316	100	2	0.0145	0.33	chr16	-	54925100	54925213	54927285	54928493	54928493	54928551
AD-16-57186451-57186785.1	RSPRY1	0.133	100	4	0.396	0.2627	chr16	+	57186312	57186451	57186451	57186785	57204503	57205008
AD-16-58160893-58164053.1	CSNK2A2	0.161	100	3	0.5763	0.415	chr16	-	58158116	58158353	58160893	58164053	58164053	58164147
AD-16-683860-683909.2	JMJD8	0.251	100	6	0.6428	0.3917	chr16	-	683684	683781	683860	683909	683909	684155
AD-16-68539469-68539487.1	ZFP90	0.143	100	2	0.3465	0.2043	chr16	+	68539290	68539469	68539469	68539487	68539757	68539825
AD-16-69366346-69366806.1	TERF2	0.227	100	3	0.4243	0.1973	chr16	-	69361403	69361489	69366346	69366806	69366806	69367199
AD-16-71867892-71867911.2	ZNF821	0.183	100	3	0.7543	0.5708	chr16	-	71864902	71865048	71867892	71867911	71867911	71868037
AD-16-722083-722134.8	FAM173A	0.268	100	2	0.6115	0.344	chr16	+	721800	722083	722083	722134	722308	722508
AD-16-727140-727175.2	HAGHL	-0.409	100	2	0.226	0.6352	chr16	+	726935	727140	727140	727175	727411	727614
AD-16-78099885-78099999.1	WWOX	0.206	100	2	0.343	0.1368	chr16	+	78099412	78099885	78099885	78099999	78108422	78108487
AD-16-87952273-87952414.1	BANP	-0.358	100	4	0.3678	0.7255	chr16	+	87952180	87952273	87952273	87952414	87975047	87975185
AD-16-89658209-89658421.6	SPATA33	0.134	100	2	0.6695	0.5363	chr16	+	89658101	89658209	89658209	89658421	89669285	89669603
AD-16-969781-970787.80	LMF1	0.359	100	2	0.453	0.094	chr16	-	954356	954666	969781	970787	970787	970982
AD-17-16439414-16439703.5	LRRC75A-AS1	0.142	100	5	0.4634	0.3215	chr17	+	16439326	16439414	16439414	16439703	16440184	16440253
AD-17-28661730-28662045.1	SDF2	0.231	100	5	0.5966	0.366	chr17	-	28655286	28655483	28661730	28662045	28662045	28662132
AD-17-28715992-28716902.2	RAB34	-0.184	100	2	0.2465	0.431	chr17	-	28715799	28715901	28715992	28716902	28716902	28716994
AD-17-40287949-40288132.2	CDC6	-0.169	100	2	0.414	0.5828	chr17	+	40287906	40287949	40287949	40288132	40289407	40289598
AD-17-41786565-41786587.1	JUP	0.276	100	2	0.391	0.1148	chr17	-	41771646	41771859	41786565	41786587	41786587	41786768
AD-17-41786565-41786587.2	JUP	0.174	100	2	0.385	0.2112	chr17	-	41771646	41771862	41786565	41786587	41786587	41786768
AD-17-42824132-42824154.1	BECN1	0.14	100	2	0.5085	0.3695	chr17	-	42823747	42823879	42824132	42824154	42824154	42824263
AD-17-44187431-44187743.8	TMUB2	0.2	100	4	0.5278	0.3282	chr17	+	44187195	44187431	44187431	44187743	44189021	44189588
AD-17-4940230-4940360.4	RNF167	0.239	100	6	0.8562	0.6172	chr17	+	4940007	4940230	4940230	4940360	4940486	4940726
AD-17-50975862-50977107.2	SPAG9	0.277	100	2	0.2855	0.0083	chr17	-	50974770	50974947	50975862	50977107	50977107	50977221
AD-17-5486420-5486684.1	MIS12	0.27	100	2	0.858	0.588	chr17	+	5486373	5486420	5486420	5486684	5488195	5488589
AD-17-5487339-5487694.1	MIS12	0.366	100	2	0.485	0.1193	chr17	+	5486864	5487339	5487339	5487694	5488195	5488589
AD-17-60085054-60085112.1	CTD-2319I12.1,WFDC21P	0.4	100	6	0.4007	0.001	chr17	-	60083565	60083766	60085054	60085112	60085112	60085203
AD-17-60085102-60085112.1	CTD-2319I12.1	0.72	100	6	0.7207	0.001	chr17	-	60083565	60083766	60085102	60085112	60085112	60085203
AD-17-67945896-67946325.5	BPTF	0.268	100	6	0.433	0.1652	chr17	+	67945408	67945896	67945896	67946325	67947725	67947808
AD-17-68101959-68102056.1	LINC00674	0.231	100	2	0.305	0.074	chr17	+	68101554	68101959	68101959	68102056	68102942	68103058
AD-17-7405610-7407339.2	.	-0.518	100	5	0.127	0.645	chr17	+	7404929	7405610	7405610	7407339	7408579	7408712
AD-17-75288387-75288501.2	SLC25A19	-0.184	100	3	0.4693	0.6527	chr17	-	75286632	75286802	75288387	75288501	75288501	75288591
AD-17-76727178-76727213.2	METTL23	0.168	100	3	0.664	0.4963	chr17	+	76726885	76727178	76727178	76727213	76729689	76729777
AD-17-76727178-76727213.5	METTL23	0.18	100	3	0.636	0.4557	chr17	+	76726829	76727178	76727178	76727213	76732977	76733215
AD-17-76727178-76727530.1	METTL23	0.172	100	2	0.334	0.1623	chr17	+	76726885	76727178	76727178	76727530	76729689	76729777
AD-17-76737091-76738448.8	MFSD11	-0.132	100	2	0.493	0.6248	chr17	+	76736852	76737091	76737091	76738448	76738937	76738993
AD-17-7857382-7857694.1	NAA38	-0.16	100	2	0.425	0.5845	chr17	-	7857014	7857198	7857382	7857694	7857694	7857891
AD-17-7857382-7858248.3	NAA38	-0.147	100	3	0.2347	0.382	chr17	-	7857014	7857198	7857382	7858248	7858248	7858496
AD-17-80101625-80101890.2	GAA	-0.259	100	4	0.2107	0.4705	chr17	+	80101525	80101625	80101625	80101890	80104554	80105132
AD-17-81551756-81551927.1	FAAP100	0.14	100	2	0.4465	0.3072	chr17	-	81550247	81551203	81551756	81551927	81551927	81552052
AD-17-81666149-81666163.1	OXLD1	-0.177	100	2	0.6805	0.8578	chr17	-	81665035	81665584	81666149	81666163	81666163	81666637
AD-17-81891833-81891841.1	ANAPC11	0.194	100	2	0.738	0.5442	chr17	+	81891712	81891833	81891833	81891841	81893551	81893614
AD-18-24156042-24157012.1	CABYR	-0.287	100	5	0.3008	0.5877	chr18	+	24155700	24156042	24156042	24157012	24159471	24160265
AD-18-35972840-35972907.5	C18orf21	-0.142	100	3	0.311	0.4533	chr18	+	35972624	35972840	35972840	35972907	35974895	35975095
AD-18-49491404-49491531.4	RPL17,RPL17-C18orf32	-0.341	100	2	0.032	0.3725	chr18	-	49490792	49490927	49491404	49491531	49491531	49491584
AD-18-49491516-49491531.1	RPL17,RPL17-C18orf32	-0.369	100	3	0.2243	0.593	chr18	-	49490792	49490927	49491516	49491531	49491531	49491584
AD-18-49813681-49813816.1	ACAA2	-0.185	100	4	0.4243	0.6092	chr18	-	49802686	49802853	49813681	49813816	49813816	49813953
AD-18-54269661-54270032.2	POLI	-0.704	100	2	0.2945	0.999	chr18	+	54269478	54269661	54269661	54270032	54273925	54274090
AD-18-58863686-58863750.2	ZNF532	-0.233	100	2	0.626	0.859	chr18	+	58863561	58863686	58863686	58863750	58865469	58865579
AD-18-58979149-58979155.1	ZNF532	0.234	100	3	0.5783	0.3437	chr18	+	58979054	58979149	58979149	58979155	58981469	58981617
AD-18-63970170-63970187.1	SERPINB8	0.316	100	2	0.6095	0.294	chr18	+	63970028	63970170	63970170	63970187	63978298	63978476
AD-19-11848930-11849313.3	ZNF439	0.312	100	5	0.5434	0.231	chr19	+	11848732	11848930	11848930	11849313	11866204	11866331
AD-19-12792129-12792138.1	.	0.171	100	2	0.4675	0.2958	chr19	+	12791783	12792129	12792129	12792138	12792161	12793081
AD-19-13919939-13919951.5	CC2D1A	0.175	100	4	0.656	0.4815	chr19	+	13919817	13919939	13919939	13919951	13920556	13920668
AD-19-14160592-14161311.4	ADGRL1	0.13	100	2	0.418	0.288	chr19	-	14160111	14160297	14160592	14161311	14161311	14161536
AD-19-1585904-1586055.2	MBD3	-0.335	100	2	0.5975	0.9318	chr19	-	1585054	1585214	1585904	1586055	1586055	1586362
AD-19-1591564-1591984.1	MBD3	-0.228	100	6	0.1208	0.3487	chr19	-	1585054	1585214	1591564	1591984	1591984	1592155
AD-19-16647095-16647119.2	SMIM7	-0.204	100	3	0.584	0.788	chr19	-	16646147	16646800	16647095	16647119	16647119	16647261
AD-19-16652064-16652604.1	SMIM7	0.193	100	2	0.297	0.104	chr19	-	16647095	16647261	16652064	16652604	16652604	16652961
AD-19-18147017-18147044.1	MAST3	0.217	100	3	0.7337	0.5168	chr19	+	18146880	18147017	18147017	18147044	18147442	18147624
AD-19-19033930-19034013.2	ARMC6	0.168	100	3	0.5143	0.3463	chr19	+	19033609	19033930	19033930	19034013	19042710	19042877
AD-19-19570585-19570686.1	PBX4	0.477	100	4	0.8965	0.4195	chr19	-	19570108	19570299	19570585	19570686	19570686	19570833
AD-19-34677833-34677856.2	ZNF302	-0.241	100	4	0.428	0.669	chr19	+	34677688	34677833	34677833	34677856	34678736	34678813
AD-19-38382237-38382445.2	.	-0.348	100	2	0.211	0.5587	chr19	+	38382116	38382237	38382237	38382445	38383252	38383390
AD-19-44874478-44878769.12	NECTIN2	0.263	100	3	0.3267	0.0642	chr19	+	44874329	44874478	44874478	44878769	44882210	44882364
AD-19-45178092-45178134.1	TRAPPC6A	-0.205	100	2	0.481	0.6862	chr19	-	45165126	45165194	45178092	45178134	45178134	45178237
AD-19-49661449-49662424.3	IRF3	-0.178	100	2	0.6955	0.8743	chr19	-	49660712	49660828	49661449	49662424	49662424	49662617
AD-19-49665483-49665671.1	IRF3	-0.163	100	3	0.3027	0.4662	chr19	-	49664673	49664846	49665483	49665671	49665671	49665857
AD-19-49679925-49680238.3	PRMT1	-0.288	100	5	0.159	0.447	chr19	+	49679871	49679925	49679925	49680238	49680486	49680588
AD-19-49679925-49680253.4	PRMT1	-0.471	100	5	0.1734	0.644	chr19	+	49679871	49679925	49679925	49680253	49680486	49680588
AD-19-49680238-49680253.4	PRMT1	-0.306	100	4	0.3912	0.6973	chr19	+	49680139	49680238	49680238	49680253	49680486	49680588
AD-19-55287299-55287303.1	BRSK1	0.246	100	2	0.323	0.077	chr19	+	55287213	55287299	55287299	55287303	55289479	55289620
AD-19-567449-567455.6	.	0.27	100	2	0.4275	0.1585	chr19	-	561946	562653	567449	567455	567455	567624
AD-19-57435593-57435667.2	ZNF749	-0.39	100	2	0.2885	0.678	chr19	+	57435324	57435593	57435593	57435667	57443290	57447097
AD-19-57841036-57850071.1	ZNF587	0.56	100	4	0.8958	0.3355	chr19	+	57840837	57841036	57841036	57850071	57856103	57856233
AD-19-57841155-57850071.1	ZNF587	0.265	100	4	0.3422	0.077	chr19	+	57840837	57841155	57841155	57850071	57856103	57856233
AD-19-58519616-58519741.1	ZBTB45	-0.214	100	5	0.0428	0.2573	chr19	-	58516394	58517673	58519616	58519741	58519741	58520009
AD-19-680812-680879.1	FSTL3	-0.759	100	4	0.0783	0.837	chr19	+	680750	680812	680812	680879	681332	681560
AD-19-9418761-9418765.13	ZNF266	-0.243	100	2	0.1115	0.3553	chr19	-	9418504	9418631	9418761	9418765	9418765	9418895
AD-19-9418761-9419050.5	ZNF266	-0.924	100	2	0.075	0.999	chr19	-	9418504	9418631	9418761	9419050	9419050	9419299
AD-19-9418761-9419216.9	ZNF266	0.225	100	2	0.283	0.0577	chr19	-	9418504	9418631	9418761	9419216	9419216	9419299
AD-19-9418765-9419050.7	ZNF266	-0.776	100	2	0.2225	0.999	chr19	-	9418504	9418631	9418765	9419050	9419050	9419299
AD-19-9418765-9419216.11	ZNF266	0.287	100	2	0.364	0.0765	chr19	-	9418504	9418631	9418765	9419216	9419216	9419299
AD-19-9419050-9419216.11	ZNF266	0.428	100	3	0.4487	0.0208	chr19	-	9418504	9418631	9419050	9419216	9419216	9419299
AD-2-105398841-105398969.3	FHL2	0.172	100	5	0.687	0.5153	chr2	-	105386360	105386540	105398841	105398969	105398969	105399050
AD-2-112482501-112485995.8	TTL	0.131	100	2	0.4255	0.2953	chr2	+	112482344	112482501	112482501	112485995	112494142	112494375
AD-2-113236613-113236622.4	PAX8-AS1	0.405	100	3	0.4063	0.001	chr2	+	113236512	113236613	113236613	113236622	113255389	113255549
AD-2-135530497-135530525.1	ZRANB3	-0.251	100	2	0.1755	0.4258	chr2	-	135504328	135504496	135530497	135530525	135530525	135530730
AD-2-144177134-144178834.2	GTDC1	0.412	100	2	0.7255	0.314	chr2	-	144145571	144145739	144177134	144178834	144178834	144178960
AD-2-152645480-152645527.1	FMNL2	0.222	100	6	0.5535	0.3315	chr2	+	152645433	152645480	152645480	152645527	152647795	152649826
AD-2-171447503-171447737.1	DCAF17	-0.272	100	2	0.4135	0.686	chr2	+	171447385	171447503	171447503	171447737	171448680	171448817
AD-2-177263402-177263528.1	NFE2L2	0.208	100	6	0.483	0.2747	chr2	-	177234004	177234271	177263402	177263528	177263528	177263800
AD-2-189783013-189783878.5	ORMDL1	-0.265	100	5	0.245	0.5103	chr2	-	189782421	189782602	189783013	189783878	189783878	189783984
AD-2-189784593-189784770.1	PMS1	0.228	100	2	0.276	0.0482	chr2	+	189784084	189784593	189784593	189784770	189791789	189791941
AD-2-19901475-19901705.3	TTC32	0.21	100	2	0.665	0.4554	chr2	-	19897868	19898035	19901475	19901705	19901705	19901854
AD-2-200811727-200811946.1	BZW1	0.229	100	3	0.369	0.14	chr2	+	200811545	200811727	200811727	200811946	200813207	200813281
AD-2-200811727-200811990.1	BZW1	0.237	100	3	0.4767	0.2398	chr2	+	200811545	200811727	200811727	200811990	200813207	200813281
AD-2-210519670-210519784.1	CPS1	0.388	100	3	0.6247	0.237	chr2	+	210519550	210519670	210519670	210519784	210556718	210556859
AD-2-218660218-218660421.3	BCS1L	-0.157	100	6	0.2632	0.4203	chr2	+	218660036	218660218	218660218	218660421	218660938	218661307
AD-2-218660245-218660421.5	BCS1L	-0.155	100	5	0.2592	0.4137	chr2	+	218660036	218660245	218660245	218660421	218660938	218661307
AD-2-23786026-23786041.2	ATAD2B	-0.185	100	2	0.534	0.719	chr2	-	23782868	23783028	23786026	23786041	23786041	23786223
AD-2-24793501-24793520.3	CENPO	0.145	100	2	0.3125	0.1677	chr2	+	24793114	24793501	24793501	24793520	24799674	24799844
AD-2-27024252-27024297.4	MAPRE3	-0.157	100	2	0.611	0.7682	chr2	+	27024095	27024252	27024252	27024297	27025582	27025737
AD-2-37671425-37672060.2	CDC42EP3	-0.35	100	2	0.6495	0.999	chr2	-	37641881	37646822	37671425	37672060	37672060	37672199
AD-2-37671425-37672084.4	CDC42EP3	-0.321	100	2	0.6215	0.942	chr2	-	37641881	37646822	37671425	37672084	37672084	37672199
AD-2-39771504-39771514.1	THUMPD2	-0.212	100	2	0.563	0.775	chr2	-	39769757	39770119	39771504	39771514	39771514	39771640
AD-2-47480871-47482972.3	MSH2	-0.143	100	3	0.318	0.4612	chr2	+	47480695	47480871	47480871	47482972	47512302	47512420
AD-2-55922898-55923710.5	EFEMP1	-0.199	100	5	0.0516	0.2507	chr2	-	55922359	55922447	55922898	55923710	55923710	55923776
AD-2-58046821-58046868.1	VRK2	-0.258	100	4	0.66	0.918	chr2	+	58046641	58046821	58046821	58046868	58048826	58048967
AD-2-58198578-58198593.1	FANCL	0.266	100	2	0.437	0.1713	chr2	-	58165723	58165874	58198578	58198593	58198593	58198662
AD-2-65056524-65056528.1	CEP68	-0.252	100	3	0.355	0.607	chr2	+	65056360	65056524	65056524	65056528	65069398	65069801
AD-2-68062944-68062957.5	C1D	0.158	100	3	0.4873	0.3288	chr2	-	68047172	68047319	68062944	68062957	68062957	68063027
AD-2-71129716-71130179.4	MCEE	-0.208	100	5	0.098	0.3062	chr2	-	71124205	71124543	71129716	71130179	71130179	71130214
AD-2-71331865-71331875.2	ZNF638	0.176	100	3	0.572	0.3965	chr2	+	71331765	71331865	71331865	71331875	71348752	71350271
AD-2-73829070-73829510.6	STAMBP	0.269	100	3	0.5743	0.3052	chr2	+	73828966	73829070	73829070	73829510	73830844	73831059
AD-2-74457538-74458671.3	INO80B-WBP1,WBP1	-0.185	100	3	0.535	0.72	chr2	+	74457333	74457538	74457538	74458671	74459642	74459745
AD-2-74457860-74458537.2	INO80B-WBP1,WBP1	-0.149	100	2	0.166	0.3152	chr2	+	74457333	74457860	74457860	74458537	74459642	74459745
AD-2-74483410-74483563.1	TTC31	0.221	100	2	0.4455	0.225	chr2	+	74483321	74483410	74483410	74483563	74490243	74490473
AD-2-74549368-74550184.3	LOXL3	-0.8	100	3	0.199	0.999	chr2	-	74536290	74536471	74549368	74550184	74550184	74550348
AD-2-95402872-95402992.1	FAHD2A	0.211	100	3	0.8373	0.626	chr2	+	95402699	95402872	95402872	95402992	95405279	95405402
AD-20-18507669-18507972.2	SEC23B	-0.14	100	4	0.5573	0.6967	chr20	+	18507481	18507669	18507669	18507972	18510821	18511056
AD-20-30377425-30377721.1	FRG1BP	0.142	100	2	0.764	0.6223	chr20	+	30377185	30377425	30377425	30377721	30379584	30379651
AD-20-30377425-30377725.1	FRG1BP	0.152	100	2	0.7205	0.5685	chr20	+	30377174	30377425	30377425	30377725	30379584	30379651
AD-20-30377425-30377731.2	FRG1BP	0.153	100	2	0.7165	0.5643	chr20	+	30377174	30377425	30377425	30377731	30379584	30379651
AD-20-3167737-3167798.1	LZTS3	-0.156	100	3	0.227	0.3833	chr20	-	3166704	3167181	3167737	3167798	3167798	3167961
AD-20-34301746-34301757.1	AHCY	-0.348	100	2	0.441	0.7892	chr20	-	34295394	34295585	34301746	34301757	34301757	34303006
AD-20-35131641-35137879.3	EDEM2,MMP24-AS1-EDEM2	-0.179	100	4	0.3878	0.567	chr20	-	35126250	35126375	35131641	35137879	35137879	35138005
AD-20-35277720-35278008.4	RP4-614O4.5	0.179	100	2	0.8145	0.6355	chr20	-	35272004	35272145	35277720	35278008	35278008	35278122
AD-20-3820702-3820854.2	AP5S1	-0.212	100	4	0.4483	0.6605	chr20	+	3820523	3820702	3820702	3820854	3822101	3822293
AD-20-4015144-4015436.1	RNF24	0.278	100	3	0.3473	0.0686	chr20	-	3963874	3964024	4015144	4015436	4015436	4015591
AD-20-4015200-4015436.1	RNF24	0.253	100	2	0.3575	0.105	chr20	-	3963874	3964024	4015200	4015436	4015436	4015591
AD-20-41201285-41202282.4	ZHX3	0.159	100	2	0.5055	0.347	chr20	-	41178449	41185201	41201285	41202282	41202282	41205066
AD-20-43591029-43591054.3	IFT52	-0.186	100	6	0.588	0.7738	chr20	+	43590612	43591029	43591029	43591054	43594692	43594817
AD-20-47649097-47649109.2	NCOA3	-0.175	100	3	0.406	0.581	chr20	+	47649004	47649097	47649097	47649109	47650981	47651276
AD-20-56392538-56392713.1	CSTF1	0.111	100	2	0.437	0.3262	chr20	+	56392521	56392538	56392538	56392713	56395520	56395721
AD-20-62926431-62926438.1	DIDO1	0.293	100	3	0.2937	0.001	chr20	-	62914209	62914406	62926431	62926438	62926438	62926551
AD-20-63864823-63865040.1	.	-0.498	100	3	0.207	0.705	chr20	-	63861211	63864270	63864823	63865040	63865040	63865103
AD-21-25734938-25735486.1	ATP5J,ATP5PF	0.153	100	3	0.3033	0.1502	chr21	-	25729630	25729801	25734938	25735486	25735486	25735654
AD-21-25734988-25735486.6	ATP5J,ATP5PF	0.161	100	3	0.3597	0.199	chr21	-	25729630	25729801	25734988	25735486	25735486	25735654
AD-21-25735314-25735486.3	ATP5J,ATP5PF	0.189	100	3	0.5487	0.3595	chr21	-	25729630	25729801	25735314	25735486	25735486	25735654
AD-21-32501495-32501538.1	EVA1C	0.238	100	3	0.2587	0.0205	chr21	+	32501414	32501495	32501495	32501538	32503925	32504015
AD-21-33542547-33542659.2	GART	-0.413	100	5	0.1306	0.5438	chr21	-	33539170	33539323	33542547	33542659	33542659	33542892
AD-21-34097283-34103519.7	MRPS6	0.193	100	2	0.6535	0.461	chr21	+	34095930	34097283	34097283	34103519	34125340	34125480
AD-21-37073364-37073473.2	TTC3	-0.26	100	3	0.4967	0.7567	chr21	+	37073183	37073364	37073364	37073473	37087246	37087401
AD-21-37073364-37073483.2	TTC3	-0.322	100	3	0.3043	0.6264	chr21	+	37073183	37073364	37073364	37073483	37087246	37087401
AD-21-8214063-8214123.2	.	0.261	100	3	0.3963	0.135	chr21	+	8213887	8214063	8214063	8214123	8258272	8258561
AD-21-8215597-8215615.5	.	0.157	100	2	0.486	0.329	chr21	+	8213887	8215597	8215597	8215615	8259627	8260231
AD-21-8216557-8216675.1	.	0.257	100	2	0.514	0.257	chr21	+	8216107	8216557	8216557	8216675	8260784	8260971
AD-21-8216675-8216684.5	.	-0.196	100	4	0.2288	0.425	chr21	+	8216131	8216675	8216675	8216684	8260784	8260971
AD-21-8216675-8216726.1	.	-0.2	100	3	0.2763	0.476	chr21	+	8216107	8216675	8216675	8216726	8260784	8260971
AD-21-8254811-8254916.1	.	-0.202	100	2	0.479	0.681	chr21	-	8210383	8210814	8254811	8254916	8254916	8255514
AD-21-8255099-8255222.1	.	-0.26	100	4	0.3818	0.6425	chr21	-	8210383	8211132	8255099	8255222	8255222	8255514
AD-21-8401438-8401527.1	.	-0.261	100	2	0.171	0.432	chr21	+	8400465	8401438	8401438	8401527	8445509	8446211
AD-21-8438090-8438413.1	.	-0.281	100	2	0.2375	0.518	chr21	-	8393418	8394353	8438090	8438413	8438413	8438551
AD-21-8438413-8438465.1	.	0.143	100	2	0.4205	0.2783	chr21	-	8393418	8394353	8438413	8438465	8438465	8438551
AD-21-8445689-8445809.1	.	0.302	100	2	0.448	0.146	chr21	-	8401041	8401656	8445689	8445809	8445809	8445941
AD-22-21629542-21629601.3	YDJC	0.16	100	3	0.8523	0.6915	chr22	-	21629307	21629407	21629542	21629601	21629601	21629761
AD-22-23791867-23791894.2	SMARCB1	0.21	100	4	0.65	0.4397	chr22	+	23791810	23791867	23791867	23791894	23793558	23793688
AD-22-26483673-26483744.1	HPS4	-0.367	100	3	0.398	0.7648	chr22	-	26481721	26482240	26483673	26483744	26483744	26483863
AD-22-28799346-28799959.2	XBP1	-0.292	100	2	0.128	0.4198	chr22	-	28799056	28799153	28799346	28799959	28799959	28800133
AD-22-28799383-28799959.1	XBP1	-0.279	100	2	0.133	0.4123	chr22	-	28799056	28799153	28799383	28799959	28799959	28800133
AD-22-29138782-29138833.2	KREMEN1	0.184	100	2	0.343	0.1585	chr22	+	29138623	29138782	29138782	29138833	29140281	29140366
AD-22-37060922-37061629.3	KCTD17	0.29	100	6	0.8183	0.528	chr22	+	37060822	37060922	37060922	37061629	37062524	37063390
AD-22-37691424-37692026.3	NOL12,RP1-37E16.12	0.238	100	3	0.3517	0.1143	chr22	+	37691173	37691424	37691424	37692026	37693331	37693471
AD-22-38057436-38057489.1	PICK1	-0.748	100	2	0.2515	0.999	chr22	+	38057264	38057436	38057436	38057489	38057752	38057850
AD-22-38057436-38057587.1	PICK1	-0.592	100	2	0.395	0.9867	chr22	+	38057254	38057436	38057436	38057587	38057752	38057850
AD-22-38246784-38246805.1	TMEM184B	0.626	100	3	0.6377	0.0117	chr22	-	38245934	38246100	38246784	38246805	38246805	38246885
AD-22-45163576-45163666.1	CTA-217C2.1,NUP50-AS1	0.19	100	4	0.5628	0.373	chr22	-	45138823	45138916	45163576	45163666	45163666	45163781
AD-22-50250973-50251101.1	HDAC10	-0.167	100	3	0.5717	0.7385	chr22	-	50250770	50250905	50250973	50251101	50251101	50251405
AD-3-101779900-101779934.1	NXPE3	-0.199	100	5	0.3734	0.572	chr3	+	101779733	101779900	101779900	101779934	101782109	101782290
AD-3-113216274-113216278.2	BOC	0.214	100	5	0.5442	0.3304	chr3	+	113216186	113216274	113216274	113216278	113249721	113249899
AD-3-120596610-120596646.1	NDUFB4	0.319	100	4	0.4565	0.1376	chr3	+	120596356	120596610	120596610	120596646	120601110	120601257
AD-3-149813353-149813486.1	RNF13	0.241	100	2	0.476	0.2348	chr3	+	149812738	149813353	149813353	149813486	149813924	149814026
AD-3-158571347-158571391.1	MLF1	0.235	100	3	0.5333	0.2983	chr3	+	158571163	158571347	158571347	158571391	158592433	158592581
AD-3-161104784-161105234.3	B3GALNT1	-0.319	100	4	0.3558	0.6745	chr3	-	161104318	161104406	161104784	161105234	161105234	161105372
AD-3-161221409-161221735.1	NMD3	0.16	100	2	0.3145	0.155	chr3	+	161221307	161221409	161221409	161221735	161221993	161222057
AD-3-172647861-172647895.1	NCEH1	-0.344	100	2	0.655	0.999	chr3	-	172645622	172645692	172647861	172647895	172647895	172648114
AD-3-172755374-172755575.4	ECT2	0.247	100	4	0.3415	0.0943	chr3	+	172755297	172755374	172755374	172755575	172756982	172757165
AD-3-183635747-183635793.3	KLHL24	0.605	100	3	0.818	0.213	chr3	+	183635622	183635747	183635747	183635793	183650295	183651276
AD-3-187038873-187039254.2	ST6GAL1	0.343	100	2	0.397	0.0537	chr3	+	187038741	187038873	187038873	187039254	187042653	187043084
AD-3-196287531-196287614.1	PCYT1A	0.184	100	3	0.5353	0.3513	chr3	-	196270414	196270541	196287531	196287614	196287614	196287663
AD-3-196566876-196566889.6	WDR53	0.145	100	2	0.688	0.5435	chr3	-	196560995	196561491	196566876	196566889	196566889	196567307
AD-3-42209985-42210123.2	TRAK1	-0.239	100	2	0.569	0.8077	chr3	+	42209766	42209985	42209985	42210123	42219493	42219596
AD-3-48439987-48440095.2	CCDC51	-0.161	100	3	0.5807	0.7422	chr3	-	48434816	48435136	48439987	48440095	48440095	48440119
AD-3-51959894-51960188.4	PCBP4	-0.216	100	3	0.5847	0.801	chr3	-	51959576	51959651	51959894	51960188	51960188	51960320
AD-3-52534532-52534693.4	NT5DC2	0.411	100	3	0.5297	0.1192	chr3	-	52529149	52529334	52534532	52534693	52534693	52535054
AD-3-75434724-75434917.1	FAM86DP	0.258	100	4	0.3672	0.1092	chr3	-	75432807	75432870	75434724	75434917	75434917	75435048
AD-3-9363127-9363332.1	THUMPD3	-0.166	100	5	0.4572	0.6228	chr3	+	9363032	9363127	9363127	9363332	9365015	9365320
AD-3-9390279-9390289.3	RP11-58B17.1,THUMPD3-AS1	0.261	100	2	0.446	0.1853	chr3	-	9388086	9388127	9390279	9390289	9390289	9390497
AD-3-9792705-9793124.1	ARPC4,ARPC4-TTLL3	0.194	100	3	0.844	0.6502	chr3	+	9792557	9792705	9792705	9793124	9797658	9797777
AD-4-1010926-1011296.3	FGFRL1	-0.249	100	3	0.457	0.706	chr4	+	1009929	1010926	1010926	1011296	1012469	1012564
AD-4-145097687-145098119.1	ANAPC10	0.243	100	2	0.3135	0.07	chr4	-	145095984	145096111	145097687	145098119	145098119	145098167
AD-4-15681784-15681968.4	FAM200B	-0.135	100	2	0.2745	0.4092	chr4	+	15681755	15681784	15681784	15681968	15686235	15686462
AD-4-174284061-174284140.1	CEP44	0.414	100	4	0.688	0.2742	chr4	+	174283922	174284061	174284061	174284140	174297965	174298062
AD-4-182916285-182916418.2	DCTD	0.272	100	2	0.3555	0.083	chr4	-	182915460	182915575	182916285	182916418	182916418	182916539
AD-4-182917287-182917310.2	DCTD	-0.215	100	4	0.5278	0.7425	chr4	-	182915460	182915575	182917287	182917310	182917310	182917477
AD-4-77030970-77032553.1	2024-09-11	0.282	100	3	0.2893	0.0075	chr4	+	77030782	77030970	77030970	77032553	77034496	77038446
AD-4-77030970-77033650.2	2024-09-11	0.259	100	3	0.2653	0.0057	chr4	+	77030782	77030970	77030970	77033650	77034496	77038446
AD-4-82842139-82842184.3	SEC31A	-0.195	100	2	0.589	0.7838	chr4	-	82828999	82829058	82842139	82842184	82842184	82842481
AD-4-83455268-83455396.2	HELQ	0.252	100	2	0.3725	0.1205	chr4	-	83453230	83453945	83455268	83455396	83455396	83455823
AD-4-947892-948615.4	TMEM175	-0.199	100	2	0.0525	0.251	chr4	+	947708	947892	947892	948615	950420	950518
AD-5-128082734-128082969.1	CTC-228N24.3,LINC01184	0.208	100	4	0.8237	0.6158	chr5	-	128061143	128061244	128082734	128082969	128082969	128083175
AD-5-134738792-134741523.7	CAMLG	-0.133	100	2	0.2525	0.385	chr5	+	134738582	134738792	134738792	134741523	134743986	134744052
AD-5-135039595-135039600.1	C5orf66-AS1,CTC-276P9.1	0.56	100	2	0.619	0.059	chr5	-	135038830	135039221	135039595	135039600	135039600	135040047
AD-5-141934586-141937357.6	DELE1,KIAA0141	-0.146	100	3	0.402	0.5482	chr5	+	141934493	141934586	141934586	141937357	141938520	141938760
AD-5-141938760-141938904.2	DELE1,KIAA0141	-0.33	100	5	0.528	0.8575	chr5	+	141938520	141938760	141938760	141938904	141939553	141942047
AD-5-143207308-143207473.4	ARHGAP26	0.543	100	4	0.6158	0.0733	chr5	+	143207197	143207308	143207308	143207473	143213996	143214088
AD-5-154858768-154858801.3	CNOT8	0.224	100	2	0.4025	0.1792	chr5	+	154858638	154858768	154858768	154858801	154865191	154865385
AD-5-154858801-154858833.1	CNOT8	0.138	100	2	0.6685	0.5308	chr5	+	154858638	154858801	154858801	154858833	154863206	154863395
AD-5-168126939-168126966.1	TENM2	-0.218	100	4	0.2052	0.4227	chr5	+	168126753	168126939	168126939	168126966	168162610	168162757
AD-5-176968554-176970741.3	UIMC1	-0.256	100	4	0.5857	0.8415	chr5	-	176958092	176958154	176968554	176970741	176970741	176970866
AD-5-177006538-177006649.2	UIMC1	0.15	100	3	0.5147	0.3648	chr5	-	176982468	176982623	177006538	177006649	177006649	177006794
AD-5-180292300-180292465.1	.	0.28	100	2	0.7305	0.45	chr5	+	180292195	180292300	180292300	180292465	180295034	180295253
AD-5-180849153-180851380.5	ZFP62	-0.255	100	2	0.455	0.7095	chr5	-	180847610	180848082	180849153	180851380	180851380	180851493
AD-5-181192016-181192192.1	CTC-338M12.5	0.33	100	2	0.69	0.36	chr5	+	181191923	181192016	181192016	181192192	181194233	181194429
AD-5-38846126-38846387.2	OSMR	0.254	100	6	0.6605	0.4072	chr5	+	38846011	38846126	38846126	38846387	38869031	38869117
AD-5-43067634-43067786.3	LOC100506639,ZNF131	0.297	100	4	0.457	0.1597	chr5	+	43067022	43067634	43067634	43067786	43067969	43068217
AD-5-60945382-60945428.2	NDUFAF2	0.206	100	3	0.3457	0.1402	chr5	+	60945206	60945382	60945382	60945428	61073124	61073214
AD-5-69368626-69368824.2	TAF9	0.268	100	2	0.5455	0.278	chr5	-	69366502	69366595	69368626	69368824	69368824	69368987
AD-5-93580466-93581141.2	NR2F1-AS1,RP11-65F13.2	-0.247	100	5	0.298	0.545	chr5	-	93563363	93563463	93580466	93581141	93581141	93581320
AD-6-13328295-13328315.3	TBC1D7	0.227	100	3	0.6313	0.404	chr6	-	13326786	13326906	13328295	13328315	13328315	13328531
AD-6-13328295-13328455.3	TBC1D7,TBC1D7-LOC100130357	0.152	100	3	0.6717	0.5203	chr6	-	13326786	13326906	13328295	13328455	13328455	13328531
AD-6-149802369-149802416.1	PCMT1	0.133	100	2	0.689	0.556	chr6	+	149802199	149802369	149802369	149802416	149810615	149811420
AD-6-149802369-149802424.1	PCMT1	0.148	100	6	0.5113	0.3628	chr6	+	149802199	149802369	149802369	149802424	149810615	149811420
AD-6-149964134-149965482.1	ULBP1	0.342	100	3	0.3513	0.0093	chr6	+	149963973	149964134	149964134	149965482	149968606	149968870
AD-6-27132366-27132524.2	HIST1H2BJ	0.211	100	4	0.6418	0.4307	chr6	-	27126314	27126462	27132366	27132524	27132524	27132750
AD-6-2971247-2971490.5	SERPINB6	-0.162	100	3	0.2033	0.3655	chr6	-	2959167	2959342	2971247	2971490	2971490	2972165
AD-6-31157357-31157384.2	CCHCR1	0.507	100	2	0.515	0.0077	chr6	-	31157022	31157089	31157357	31157384	31157384	31157500
AD-6-31494976-31494995.2	MICB	0.688	100	4	0.8738	0.186	chr6	+	31494880	31494976	31494976	31494995	31505616	31505871
AD-6-31652399-31652423.1	BAG6	-0.133	100	2	0.307	0.4398	chr6	-	31651655	31651776	31652399	31652423	31652423	31652700
AD-6-31815771-31815815.1	.	0.141	100	2	0.685	0.5443	chr6	+	31815546	31815771	31815771	31815815	31827753	31830254
AD-6-31816791-31816793.3	.	-0.163	100	2	0.289	0.4523	chr6	+	31815546	31816791	31816791	31816793	31828846	31829753
AD-6-31817673-31817821.1	.	0.142	100	4	0.6227	0.481	chr6	+	31815546	31817673	31817673	31817821	31829744	31830254
AD-6-32154246-32154394.1	PPT2	-0.226	100	2	0.4695	0.6952	chr6	+	32154137	32154246	32154246	32154394	32154586	32154777
AD-6-34236961-34236983.1	HMGA1	-0.674	100	3	0.026	0.7	chr6	+	34236799	34236961	34236961	34236983	34237203	34237317
AD-6-34248726-34248978.1	C6orf1,SMIM29	-0.135	100	5	0.27	0.4048	chr6	-	34247740	34247864	34248726	34248978	34248978	34249108
AD-6-41072318-41072334.1	OARD1	-0.253	100	4	0.4713	0.7243	chr6	-	41071595	41071675	41072318	41072334	41072334	41072614
AD-6-42263259-42263319.5	TRERF1	-0.177	100	5	0.2528	0.4305	chr6	-	42259338	42259723	42263259	42263319	42263319	42263568
AD-6-5000562-5002100.3	RPP40	-0.298	100	6	0.0508	0.349	chr6	-	4999808	4999904	5000562	5002100	5002100	5002245
AD-6-57221318-57221342.1	RAB23	0.375	100	6	0.4012	0.0255	chr6	-	57210225	57210445	57221318	57221342	57221342	57221461
AD-6-79202275-79202316.1	HMGN3	-0.207	100	5	0.4464	0.6533	chr6	-	79201244	79201726	79202275	79202316	79202316	79202389
AD-6-8434941-8435227.1	SLC35B3	0.207	100	3	0.3443	0.137	chr6	-	8434384	8434430	8434941	8435227	8435227	8435528
AD-7-100113348-100113615.5	TAF6	-0.323	100	6	0.5055	0.828	chr7	-	100112797	100112917	100113348	100113615	100113615	100113769
AD-7-100867606-100867988.9	TRIP6	0.301	100	3	0.9137	0.6133	chr7	+	100867497	100867606	100867606	100867988	100868107	100868233
AD-7-107564209-107564247.1	DUS4L	-0.201	100	2	0.16	0.361	chr7	+	107563956	107564209	107564209	107564247	107564587	107564676
AD-7-1137314-1138198.13	C7orf50	0.192	100	2	0.263	0.071	chr7	-	1127256	1127386	1137314	1138198	1138198	1138257
AD-7-1137314-1138217.10	C7orf50	0.274	100	3	0.4143	0.1395	chr7	-	1127256	1127386	1137314	1138217	1138217	1138257
AD-7-135168930-135168968.1	C7orf49,CYREN	-0.249	100	4	0.1425	0.3917	chr7	-	135167731	135167807	135168930	135168968	135168968	135169060
AD-7-151082763-151082950.1	TMUB1	0.227	100	3	0.4377	0.2105	chr7	-	151082174	151082593	151082763	151082950	151082950	151083091
AD-7-151360247-151360360.1	NUB1	0.32	100	6	0.5857	0.2655	chr7	+	151360140	151360247	151360247	151360360	151366938	151367125
AD-7-151360247-151360457.1	NUB1	0.358	100	6	0.6242	0.2663	chr7	+	151360140	151360247	151360247	151360457	151366938	151367125
AD-7-1570279-1570533.1	AC093734.11,PSMG3-AS1	0.206	100	3	0.4427	0.2372	chr7	+	1570072	1570279	1570279	1570533	1574714	1574863
AD-7-195732-201354.9	FAM20C	0.295	100	3	0.3807	0.0857	chr7	+	195624	195732	195732	201354	208897	208976
AD-7-32942319-32942869.5	RP9P	0.195	100	4	0.3633	0.168	chr7	-	32933813	32933896	32942319	32942869	32942869	32942980
AD-7-38215105-38217078.4	STARD3NL	-0.153	100	2	0.345	0.4985	chr7	+	38215027	38215105	38215105	38217078	38217187	38217305
AD-7-43624454-43639448.7	COA1	0.238	100	5	0.441	0.2027	chr7	-	43608818	43609641	43624454	43639448	43639448	43639681
AD-7-47979409-47979420.1	HUS1	0.296	100	3	0.908	0.612	chr7	-	47978688	47978816	47979409	47979420	47979420	47979553
AD-7-66494021-66494025.2	GS1-124K5.4	-0.247	100	4	0.0575	0.3054	chr7	+	66493690	66494021	66494021	66494025	66495254	66495474
AD-7-70766334-70766355.2	AUTS2	0.273	100	3	0.6337	0.3615	chr7	+	70766113	70766334	70766334	70766355	70768023	70768068
AD-7-7567072-7567484.2	MIOS	0.18	100	3	0.5487	0.3688	chr7	+	7566987	7567072	7567072	7567484	7572435	7573769
AD-7-99559007-99559021.2	ZNF655	-0.491	100	3	0.2883	0.779	chr7	+	99558804	99559007	99559007	99559021	99560532	99560695
AD-8-100145006-100145050.7	FBXO43	0.573	100	2	0.5935	0.0207	chr8	-	100140682	100142168	100145006	100145050	100145050	100145871
AD-8-11113871-11114020.1	XKR6	-0.434	100	2	0.565	0.999	chr8	-	11111720	11111892	11113871	11114020	11114020	11114092
AD-8-116874205-116874249.1	RAD21	0.464	100	6	0.484	0.0197	chr8	-	116866585	116866761	116874205	116874249	116874249	116874360
AD-8-116874205-116874309.1	RAD21	0.26	100	2	0.261	0.001	chr8	-	116866585	116866761	116874205	116874309	116874309	116874360
AD-8-12193876-12193974.1	FAM86B1	-0.309	100	3	0.5527	0.8615	chr8	-	12191778	12191841	12193876	12193974	12193974	12194067
AD-8-124518741-124518817.1	TATDN1	0.165	100	3	0.349	0.184	chr8	-	124515886	124516030	124518741	124518817	124518817	124518881
AD-8-143247749-143249499.1	RP13-582O9.6,ZFP41	0.156	100	2	0.39	0.2342	chr8	+	143247109	143247749	143247749	143249499	143249689	143251340
AD-8-143691199-143691232.1	ZNF707	0.204	100	3	0.632	0.428	chr8	+	143691072	143691199	143691199	143691232	143691599	143691713
AD-8-143835819-143835966.2	NRBP2	-0.217	100	5	0.4378	0.655	chr8	-	143835544	143835730	143835819	143835966	143835966	143836030
AD-8-143922503-143926783.6	PLEC	-0.199	100	3	0.5353	0.7342	chr8	-	143921931	143922395	143922503	143926783	143926783	143926882
AD-8-144309896-144311249.4	HSF1	-0.454	100	2	0.0825	0.536	chr8	+	144309771	144309896	144309896	144311249	144311320	144311382
AD-8-144358900-144359065.1	SLC52A2	0.214	100	2	0.9195	0.7055	chr8	+	144358592	144358900	144358900	144359065	144359183	144359423
AD-8-144451065-144452358.4	CYHR1	-0.145	100	2	0.153	0.2983	chr8	-	144449930	144450770	144451065	144452358	144452358	144452570
AD-8-144792244-144792265.1	RPL8	0.267	100	3	0.4997	0.2333	chr8	-	144791991	144792140	144792244	144792265	144792265	144792389
AD-8-144852725-144852992.1	COMMD5	0.162	100	3	0.349	0.1867	chr8	-	144850165	144851395	144852725	144852992	144852992	144853067
AD-8-42541705-42542373.3	SMIM19	-0.147	100	2	0.599	0.746	chr8	+	42541661	42541705	42541705	42542373	42546468	42546606
AD-8-43172386-43178234.5	HGSNAT	-0.198	100	2	0.4185	0.616	chr8	+	43172309	43172386	43172386	43178234	43182144	43182260
AD-8-51899846-51900207.2	RP11-110G21.1	0.122	100	2	0.4575	0.335	chr8	+	51899733	51899846	51899846	51900207	51911419	51911729
AD-8-58658851-58659194.5	NSMAF	0.254	100	2	0.3165	0.063	chr8	-	58642983	58643073	58658851	58659194	58659194	58659407
AD-8-66512953-66513251.4	.	-0.38	100	4	0.1007	0.481	chr8	+	66512825	66512953	66512953	66513251	66513539	66513637
AD-8-85219235-85219322.2	C8orf59	-0.95	100	3	0.001	0.951	chr8	-	85217385	85217502	85219235	85219322	85219322	85219363
AD-8-9009138-9009210.2	ERI1	-0.711	100	2	0.2885	0.999	chr8	+	9009031	9009138	9009138	9009210	9011541	9011752
AD-9-104094448-104094477.2	SMC2	0.177	100	3	0.738	0.5608	chr9	+	104094308	104094448	104094448	104094477	104095323	104095552
AD-9-104094477-104094486.2	SMC2	-0.163	100	3	0.2197	0.3828	chr9	+	104094259	104094477	104094477	104094486	104095323	104095552
AD-9-113565541-113565730.8	RGS3	0.539	100	4	0.979	0.44	chr9	+	113565517	113565541	113565541	113565730	113583449	113584427
AD-9-122941088-122941093.2	RABGAP1	-0.211	100	2	0.4745	0.6855	chr9	+	122941040	122941088	122941088	122941093	122957010	122957209
AD-9-128771580-128771814.1	ZER1	0.181	100	4	0.7588	0.5778	chr9	-	128755407	128755659	128771580	128771814	128771814	128771893
AD-9-128823746-128824071.3	C9orf114,SPOUT1	-0.207	100	6	0.2728	0.4798	chr9	-	128822090	128822833	128823746	128824071	128824071	128824174
AD-9-133357182-133357234.1	SURF2	0.206	100	3	0.488	0.2817	chr9	+	133356913	133357182	133357182	133357234	133357710	133357814
AD-9-21993881-21993885.3	CDKN2A	-0.219	100	3	0.0833	0.302	chr9	-	21970901	21971208	21993881	21993885	21993885	21994053
AD-9-21994138-21994546.1	CDKN2A	-0.359	100	3	0.499	0.8575	chr9	-	21970901	21971208	21994138	21994546	21994546	21994624
AD-9-37763753-37763865.2	TRMT10B	0.263	100	2	0.4665	0.2025	chr9	+	37763628	37763753	37763753	37763865	37768075	37768228
AD-9-81652183-81652213.4	TLE1	0.192	100	2	0.3885	0.1965	chr9	-	81634096	81634301	81652183	81652213	81652213	81652288
AD-9-87726253-87726398.2	CTSL	0.172	100	3	0.697	0.5248	chr9	+	87726058	87726253	87726253	87726398	87727593	87727729
AD-9-92293440-92293610.1	IARS	0.196	100	6	0.4472	0.2512	chr9	-	92289300	92289426	92293440	92293610	92293610	92293756
AD-9-93107816-93107827.2	CARD19	-0.128	100	2	0.3835	0.511	chr9	+	93107673	93107816	93107816	93107827	93110567	93110721
AD-9-98736495-98736526.2	ANKS6	0.411	100	4	0.4203	0.009	chr9	-	98732008	98732553	98736495	98736526	98736526	98736623
AD-M-16320-16527.2	.	0.175	100	5	0.5176	0.3427	chrM	-	15955	16295	16320	16527	16527	16569
AD-M-16332-16527.2	.	0.171	100	5	0.498	0.3273	chrM	-	15955	16295	16332	16527	16527	16569
AD-M-16344-16527.9	.	0.168	100	5	0.4838	0.3155	chrM	-	15955	16295	16344	16527	16527	16569
AD-M-8832-8838.2	.	0.161	100	2	0.8385	0.6777	chrM	+	8365	8832	8832	8838	8920	9990
AD-M-8994-11225.47	.	-0.156	100	3	0.4913	0.647	chrM	+	8365	8994	8994	11225	11273	12137
AD-M-9025-11225.2	.	-0.161	100	3	0.509	0.6703	chrM	+	8365	9025	9025	11225	11273	12137
AD-M-9063-11225.3	.	-0.168	100	3	0.53	0.6985	chrM	+	8365	9063	9063	11225	11273	12137
AD-M-9399-9837.1	.	-0.342	100	3	0.6053	0.9465	chrM	+	8365	9399	9399	9837	11195	12137
AD-M-9411-11225.4	.	-0.167	100	3	0.512	0.6788	chrM	+	8365	9411	9411	11225	11273	12137
AD-M-9411-9644.2	.	-0.306	100	2	0.642	0.948	chrM	+	8365	9411	9411	9644	11273	12137
AD-M-9411-9786.2	.	-0.299	100	3	0.576	0.8755	chrM	+	8365	9411	9411	9786	11273	12137
AD-M-9644-9786.2	.	-0.248	100	3	0.6147	0.863	chrM	+	8365	9644	9644	9786	11273	12137
AD-M-9786-11225.5	.	-0.126	100	2	0.492	0.6183	chrM	+	8365	9786	9786	11225	11273	12137
AD-X-152728022-152728073.1	CSAG1	-0.158	100	2	0.436	0.594	chrX	-	152727486	152727863	152728022	152728073	152728073	152728224
AD-X-15331215-15331589.5	PIGA	0.327	100	4	0.957	0.63	chrX	-	15325913	15326046	15331215	15331589	15331589	15331992
AD-X-155070948-155070963.1	.	0.268	100	2	0.642	0.374	chrX	-	155063965	155064033	155070948	155070963	155070963	155071110
AD-X-48802235-48802551.2	HDAC6	0.204	100	2	0.267	0.0635	chrX	+	48802015	48802235	48802235	48802551	48802662	48802785
AD-X-48802272-48802551.2	HDAC6	0.214	100	2	0.2835	0.0695	chrX	+	48802015	48802272	48802272	48802551	48802662	48802785
AD-X-48904163-48904745.2	SLC35A2	-0.321	100	6	0.5677	0.889	chrX	-	48903179	48903465	48904163	48904745	48904745	48905482
CA-1-100244542-100244602.1	DBT	0.467	100	2	0.4965	0.0297	chr1	-	100240760	100240884	100244542	100244602	100248898	100249085
CA-1-10107221-10107374.1	UBE4B	0.541	100	5	0.5812	0.04	chr1	+	10106196	10106583	10107221	10107374	10117458	10117600
CA-1-101080886-101080998.1	LOC102606465,RP11-421L21.3	-0.421	100	2	0.303	0.724	chr1	+	101077362	101077508	101080886	101080998	101083460	101083574
CA-1-1105955-1106049.4	C1orf159	0.45	100	2	0.724	0.274	chr1	-	1091990	1092103	1105955	1106049	1116059	1116356
CA-1-111139587-111139666.1	DRAM2	-0.738	100	3	0.261	0.999	chr1	-	111137522	111137586	111139587	111139666	111140037	111140216
CA-1-120168839-120168883.1	.	0.232	100	3	0.584	0.3515	chr1	-	120163209	120163370	120168839	120168883	120176306	120176515
CA-1-1391296-1392803.1	CCNL2	-0.417	100	2	0.3755	0.793	chr1	-	1390765	1390865	1391296	1392803	1393395	1393460
CA-1-1392678-1392803.1	CCNL2	-0.411	100	3	0.491	0.9023	chr1	-	1390765	1390865	1392678	1392803	1393395	1393460
CA-1-144721060-144721138.1	LOC645166	-0.254	100	2	0.142	0.3962	chr1	+	144720555	144720690	144721060	144721138	144738996	144739347
CA-1-147167766-147167933.1	PRKAB2	-0.295	100	2	0.48	0.7753	chr1	-	147166845	147166939	147167766	147167933	147171988	147172167
CA-1-155061417-155061489.4	ADAM15	0.403	100	3	0.47	0.0667	chr1	+	155060204	155060343	155061417	155061489	155062244	155062369
CA-1-155061903-155062117.1	ADAM15	0.376	100	2	0.5875	0.2118	chr1	+	155061414	155061489	155061903	155062117	155062244	155062369
CA-1-155136827-155136951.2	SLC50A1	-0.323	100	3	0.5583	0.8815	chr1	+	155136298	155136376	155136827	155136951	155137560	155137722
CA-1-155323401-155323727.1	RUSC1	-0.694	100	3	0.2383	0.932	chr1	+	155321687	155323130	155323401	155323727	155324844	155324943
CA-1-155323401-155323812.1	RUSC1	-0.743	100	3	0.208	0.951	chr1	+	155321687	155323130	155323401	155323812	155324844	155324943
CA-1-15721328-15721388.1	PLEKHM2	0.534	100	5	0.7866	0.253	chr1	+	15719733	15719920	15721328	15721388	15725316	15725545
CA-1-1625557-1625653.1	MIB2	-0.402	100	2	0.5405	0.9428	chr1	+	1625285	1625428	1625557	1625653	1626649	1626754
CA-1-162592734-162592782.1	UAP1	-0.351	100	3	0.325	0.6758	chr1	+	162590322	162590511	162592734	162592782	162597791	162597858
CA-1-164820071-164820184.1	PBX1	-0.305	100	5	0.1688	0.4737	chr1	+	164811989	164812149	164820071	164820184	164821536	164821626
CA-1-16971464-16971626.1	CROCC	-0.504	100	3	0.3457	0.8503	chr1	+	16970635	16970767	16971464	16971626	16972359	16972979
CA-1-16971464-16971647.1	CROCC	-0.455	100	2	0.425	0.8805	chr1	+	16970635	16970767	16971464	16971647	16972359	16972979
CA-1-171591151-171591204.3	PRRC2C	-0.253	100	4	0.363	0.6157	chr1	+	171588378	171588505	171591151	171591204	171591586	171593511
CA-1-174957890-174958173.1	RABGAP1L	0.241	100	2	0.5505	0.3087	chr1	+	174957456	174957549	174957890	174958173	174969276	174969387
CA-1-17634547-17634562.1	ARHGEF10L	-0.432	100	2	0.513	0.9453	chr1	+	17632320	17632466	17634547	17634562	17634834	17635016
CA-1-178892229-178892307.1	RALGPS2	-0.575	100	6	0.3623	0.9367	chr1	+	178889641	178889696	178892229	178892307	178893918	178894024
CA-1-179133311-179133374.1	ABL2	0.3	100	4	0.7612	0.4607	chr1	-	179131310	179131481	179133311	179133374	179229240	179229397
CA-1-183806374-183806485.1	RGL1	0.365	100	3	0.6053	0.24	chr1	+	183742125	183742289	183806374	183806485	183847565	183847774
CA-1-186178415-186178766.1	HMCN1	0.353	100	4	0.799	0.4457	chr1	+	186174513	186174642	186178415	186178766	186182167	186182287
CA-1-193020306-193020456.1	UCHL5	-0.365	100	5	0.0784	0.443	chr1	-	193017726	193018820	193020306	193020456	193021096	193021195
CA-1-206459584-206459679.1	SRGAP2	-0.407	100	6	0.172	0.5793	chr1	+	206458622	206458947	206459584	206459679	206461036	206464436
CA-1-207767778-207767823.4	CD46	-0.336	100	2	0.396	0.732	chr1	+	207767012	207767195	207767778	207767823	207783291	207783330
CA-1-207790252-207790345.1	CD46	0.43	100	6	0.5552	0.1253	chr1	+	207785618	207785682	207790252	207790345	207793518	207795513
CA-1-213176399-213176492.2	RPS6KC1	-0.363	100	2	0.497	0.86	chr1	+	213167857	213167973	213176399	213176492	213240701	213242297
CA-1-21465734-21465817.1	NBPF3	0.273	100	2	0.5485	0.276	chr1	+	21444947	21445219	21465734	21465817	21466086	21466156
CA-1-21888667-21888718.1	HSPG2	0.397	100	2	0.428	0.0308	chr1	-	21887937	21888066	21888667	21888718	21889980	21890141
CA-1-225517195-225517306.1	ENAH	-0.426	100	4	0.5475	0.9742	chr1	-	225514595	225514900	225517195	225517306	225519197	225519565
CA-1-227051880-227051985.2	CDC42BPA	0.255	100	3	0.5423	0.2867	chr1	-	227047926	227048010	227051880	227051985	227069776	227069853
CA-1-235737741-235738594.1	LYST	0.421	100	2	0.5575	0.136	chr1	-	235734482	235734659	235737741	235738594	235741421	235741628
CA-1-243293398-243293494.1	SDCCAG8	0.33	100	2	0.653	0.323	chr1	+	243293090	243293219	243293398	243293494	243304712	243304777
CA-1-27881970-27883043.1	THEMIS2	0.496	100	2	0.959	0.463	chr1	+	27876587	27876728	27881970	27883043	27885294	27885451
CA-1-31742837-31743002.2	ADGRB2	-0.283	100	5	0.22	0.5035	chr1	-	31742052	31742217	31742837	31743002	31744192	31744357
CA-1-31796592-31796715.1	SPOCD1	-0.452	100	2	0.536	0.988	chr1	-	31794123	31794235	31796592	31796715	31798206	31798323
CA-1-33101832-33101902.1	AZIN2	0.361	100	2	0.442	0.0808	chr1	+	33098066	33098179	33101832	33101902	33117901	33118116
CA-1-33335165-33335359.1	PHC2	0.346	100	5	0.5746	0.229	chr1	-	33334184	33334292	33335165	33335359	33349596	33349650
CA-1-33489517-33489602.2	ZSCAN20	-0.627	100	2	0.3715	0.999	chr1	+	33488464	33488651	33489517	33489602	33491024	33491702
CA-1-39465094-39465112.1	MACF1	-0.426	100	6	0.3068	0.7327	chr1	+	39463611	39463686	39465094	39465112	39468614	39468732
CA-1-40454202-40454288.1	ZFP69B	-0.297	100	6	0.2382	0.5348	chr1	+	40450664	40451088	40454202	40454288	40456944	40457071
CA-1-41033982-41034102.1	SCMH1	-0.19	100	3	0.3057	0.4957	chr1	-	41028583	41028726	41033982	41034102	41037361	41037541
CA-1-43992211-43992387.1	CCDC24	-0.356	100	2	0.501	0.8567	chr1	+	43991846	43992004	43992211	43992387	43992522	43992639
CA-1-47312947-47313314.2	STIL	-0.418	100	2	0.202	0.6195	chr1	-	47310275	47310362	47312947	47313314	47314035	47314125
CA-1-47312947-47313320.3	STIL	-0.292	100	2	0.1585	0.4513	chr1	-	47310275	47310362	47312947	47313320	47314035	47314140
CA-1-52357000-52357146.1	CC2D1B	-0.556	100	2	0.4425	0.999	chr1	-	52356383	52356442	52357000	52357146	52357525	52357698
CA-1-53249379-53249573.1	LRP8	0.298	100	3	0.5987	0.301	chr1	-	53242382	53247056	53249379	53249573	53250689	53250862
CA-1-53855000-53855051.1	YIPF1	0.265	100	3	0.7923	0.5273	chr1	-	53851718	53852270	53855000	53855051	53860055	53860153
CA-1-68482045-68482897.1	DEPDC1	-0.67	100	6	0.131	0.8007	chr1	-	68481439	68481612	68482045	68482897	68483949	68484090
CA-1-70231094-70231203.2	SRSF11	0.739	100	2	0.74	0.001	chr1	+	70228421	70228555	70231094	70231203	70231858	70231975
CA-1-847653-847806.3	LINC01128,RP11-206L10.11	-0.297	100	2	0.3885	0.6865	chr1	+	829002	829104	847653	847806	851926	852110
CA-1-86355344-86356602.1	ODF2L	0.356	100	2	0.3985	0.043	chr1	-	86354773	86354859	86355344	86356602	86358786	86358891
CA-1-86355646-86356602.1	ODF2L	0.4	100	2	0.4535	0.0533	chr1	-	86354773	86354859	86355646	86356602	86358786	86358891
CA-1-91020636-91021201.2	ZNF644	0.266	100	2	0.7205	0.4553	chr1	-	90982309	90982370	91020636	91021201	91021688	91021801
CA-1-9105485-9105641.1	GPR157	-0.301	100	2	0.1405	0.442	chr1	-	9103389	9104634	9105485	9105641	9111275	9111489
CA-1-96806418-96806452.1	PTBP2	0.51	100	2	0.73	0.22	chr1	+	96804799	96804939	96806418	96806452	96806865	96806958
CA-1-9737497-9737554.1	CLSTN1	0.939	100	6	0.9618	0.0228	chr1	-	9735884	9736042	9737497	9737554	9741093	9741256
CA-1-9756480-9756510.1	CLSTN1	0.609	100	3	0.6233	0.0145	chr1	-	9755113	9755309	9756480	9756510	9773271	9773394
CA-10-103071773-103071839.1	CNNM2	0.381	100	5	0.5866	0.2058	chr10	+	103068628	103068722	103071773	103071839	103076085	103076270
CA-10-103111744-103111805.2	NT5C2	-0.288	100	2	0.207	0.4947	chr10	-	103106588	103106706	103111744	103111805	103174857	103174982
CA-10-103394198-103394394.1	ATP5MD,USMG5	-0.349	100	5	0.0446	0.394	chr10	-	103392370	103392466	103394198	103394394	103396408	103396466
CA-10-104010815-104010908.1	SLK	-0.802	100	6	0.001	0.8028	chr10	+	104008176	104008356	104010815	104010908	104018159	104018289
CA-10-112964555-112964624.1	TCF7L2	-0.482	100	6	0.1065	0.5878	chr10	+	112951482	112951607	112964555	112964624	113040024	113040126
CA-10-119593451-119593513.1	TIAL1	0.237	100	2	0.456	0.2195	chr10	-	119588151	119588248	119593451	119593513	119596433	119597029
CA-10-122428275-122428346.1	PLEKHA1	0.871	100	3	0.8733	0.0018	chr10	+	122426941	122427031	122428275	122428346	122429623	122432351
CA-10-122428275-122428420.1	PLEKHA1	0.74	100	2	0.7415	0.001	chr10	+	122426941	122427031	122428275	122428420	122429623	122432351
CA-10-24542692-24542770.1	KIAA1217	-0.564	100	6	0.229	0.7928	chr10	+	24536773	24536893	24542692	24542770	24544980	24545103
CA-10-26755654-26755741.1	ABI1	0.838	100	3	0.978	0.14	chr10	-	26751597	26751783	26755654	26755741	26765217	26765318
CA-10-26755654-26755741.2	ABI1	0.77	100	6	0.9053	0.1352	chr10	-	26751597	26751783	26755654	26755741	26759061	26759235
CA-10-34336198-34336243.3	PARD3	-0.55	100	4	0.445	0.9948	chr10	-	34331116	34331344	34336198	34336243	34337274	34337426
CA-10-34372497-34372536.1	PARD3	0.248	100	3	0.5807	0.333	chr10	-	34360070	34360259	34372497	34372536	34374873	34375002
CA-10-37970293-37970357.1	ZNF25	0.399	100	2	0.458	0.0593	chr10	-	37957419	37957546	37970293	37970357	37971707	37971807
CA-10-38034325-38034400.2	ZNF33A	0.292	100	2	0.474	0.182	chr10	+	38017290	38017386	38034325	38034400	38054374	38060067
CA-10-45759314-45759401.1	WASHC2C	-0.302	100	2	0.4705	0.7728	chr10	+	45757011	45757139	45759314	45759401	45763387	45763489
CA-10-50099977-50100064.1	WASHC2A	-0.59	100	3	0.2347	0.8245	chr10	+	50097674	50097802	50099977	50100064	50104041	50104143
CA-10-52304228-52304302.1	PRKG1-AS1,RP11-573I11.2	-0.331	100	2	0.2445	0.575	chr10	-	52301260	52301400	52304228	52304302	52309399	52309537
CA-10-72220053-72220379.1	ANAPC16	-0.233	100	2	0.2935	0.527	chr10	+	72215999	72216138	72220053	72220379	72223887	72224056
CA-10-73439871-73439901.1	PPP3CB	-0.538	100	6	0.3417	0.8805	chr10	-	73436805	73438420	73439871	73439901	73444724	73444822
CA-10-73504849-73504990.2	USP54	0.375	100	2	0.931	0.5558	chr10	-	73500654	73500838	73504849	73504990	73505307	73505426
CA-10-74111908-74112112.1	VCL	0.475	100	3	0.4783	0.0033	chr10	+	74108970	74109156	74111908	74112112	74114183	74114387
CA-10-78040203-78040225.7	RPS24	0.399	100	6	0.5643	0.1655	chr10	+	78037193	78037304	78040203	78040225	78040614	78040716
CA-10-7806973-7807010.1	ATP5C1,ATP5F1C	-0.526	100	6	0.4703	0.9958	chr10	+	7802757	7802854	7806973	7807010	7807658	7807801
CA-10-84499874-84499959.1	CCSER2	0.508	100	6	0.5417	0.0335	chr10	+	84477574	84477664	84499874	84499959	84513448	84518517
CA-10-87246114-87246212.10	.	-0.468	100	3	0.0073	0.475	chr10	-	87215993	87216173	87246114	87246212	87288441	87288495
CA-10-91240483-91240580.1	PCGF5	0.34	100	3	0.7643	0.4238	chr10	+	91222688	91222983	91240483	91240580	91248504	91248560
CA-10-99750368-99750396.1	CUTC	0.297	100	4	0.7047	0.408	chr10	+	99747256	99747390	99750368	99750396	99754528	99754634
CA-11-102209516-102209564.1	YAP1	-0.25	100	2	0.425	0.6748	chr11	+	102205892	102206074	102209516	102209564	102223621	102223752
CA-11-105033063-105033126.1	CASP1	0.715	100	3	0.7827	0.0683	chr11	-	105031164	105031280	105033063	105033126	105034207	105034474
CA-11-117196003-117196197.1	.	-0.857	100	5	0.0358	0.8935	chr11	+	117195801	117195915	117196003	117196197	117203001	117203193
CA-11-117382795-117382942.1	CEP164	-0.337	100	6	0.1433	0.4802	chr11	+	117381700	117381868	117382795	117382942	117387202	117387412
CA-11-124991460-124991583.1	CCDC15	0.255	100	4	0.6565	0.402	chr11	+	124987126	124988134	124991460	124991583	124992579	124992687
CA-11-124992579-124992687.2	CCDC15	-0.537	100	2	0.449	0.9858	chr11	+	124987126	124988134	124992579	124992687	124993168	124993243
CA-11-125593637-125593725.4	.	0.273	100	2	0.7715	0.4993	chr11	+	125592866	125592958	125593637	125593725	125595880	125596003
CA-11-12878888-12878900.1	TEAD1	0.679	100	3	0.6853	0.0058	chr11	+	12864837	12864900	12878888	12878900	12879707	12879842
CA-11-130123611-130123779.1	APLP2	-0.494	100	6	0.3167	0.811	chr11	+	130122304	130122513	130123611	130123779	130126699	130126830
CA-11-17337347-17337534.1	NUCB2	-0.357	100	2	0.134	0.491	chr11	+	17330901	17330983	17337347	17337534	17349344	17349980
CA-11-3377616-3377900.1	ZNF195	-0.374	100	2	0.1825	0.5573	chr11	-	3373576	3373656	3377616	3377900	3379037	3379218
CA-11-35208104-35208206.3	CD44	-0.923	100	6	0.0372	0.9605	chr11	+	35189834	35190065	35208104	35208206	35209964	35210054
CA-11-35211245-35211449.4	CD44	-0.522	100	6	0.0493	0.5708	chr11	+	35189834	35190065	35211245	35211449	35214851	35214914
CA-11-406842-406993.1	SIGIRR	-0.43	100	2	0.539	0.969	chr11	-	406348	406538	406842	406993	407061	407164
CA-11-47288967-47289027.1	MADD	0.383	100	2	0.5185	0.1362	chr11	+	47286432	47286534	47288967	47289027	47289390	47289493
CA-11-57789036-57789155.7	CTNND1	0.788	100	6	0.8902	0.1023	chr11	+	57761796	57762046	57789036	57789155	57791384	57791673
CA-11-57791493-57791673.2	CTNND1	0.642	100	6	0.6842	0.0422	chr11	+	57761796	57762046	57791493	57791673	57794009	57794081
CA-11-62141499-62141511.1	INCENP	-0.357	100	3	0.2527	0.6103	chr11	+	62140912	62141044	62141499	62141511	62144981	62145091
CA-11-63903985-63904147.1	MARK2	-0.429	100	6	0.2483	0.6775	chr11	+	63903060	63903158	63903985	63904147	63904785	63905043
CA-11-65571390-65571779.1	SSSCA1	-0.489	100	2	0.49	0.9785	chr11	+	65570885	65570970	65571390	65571779	65572442	65572892
CA-11-780242-780381.1	AP006621.5,LOC171391	0.396	100	3	0.82	0.424	chr11	+	778112	778218	780242	780381	783529	784297
CA-11-830865-831062.1	CRACR2B,EFCAB4A	-0.45	100	2	0.334	0.7838	chr11	+	830484	830713	830865	831062	831223	831295
CA-11-85990249-85990378.1	PICALM	-0.401	100	6	0.323	0.7237	chr11	-	85983865	85983973	85990249	85990378	85996825	85996929
CA-11-85990249-85990399.1	PICALM	-0.367	100	6	0.431	0.798	chr11	-	85983865	85983973	85990249	85990399	85996825	85996929
CA-11-95821870-95821978.2	CEP57	0.359	100	2	0.84	0.4808	chr11	+	95818826	95818904	95821870	95821978	95827785	95828027
CA-11-95887611-95887684.3	MTMR2	0.37	100	2	0.7485	0.3785	chr11	-	95882373	95882496	95887611	95887684	95888155	95888261
CA-12-102182548-102182627.5	C12orf48,PARPBP	0.18	100	2	0.5765	0.3957	chr12	+	102165728	102165883	102182548	102182627	102195950	102197361
CA-12-103954874-103954968.2	C12orf73	0.435	100	2	0.528	0.0927	chr12	-	103953413	103953534	103954874	103954968	103956630	103956748
CA-12-106870822-106870942.4	RIC8B	-0.239	100	2	0.179	0.4182	chr12	+	106860267	106860412	106870822	106870942	106885903	106889316
CA-12-10709907-10710114.1	YBX3	0.246	100	2	0.7705	0.5237	chr12	-	10704050	10704148	10709907	10710114	10713210	10713333
CA-12-11034781-11034885.1	PRH1,PRH1-PRR4,PRH1-TAS2R14,TAS2R14	-0.45	100	2	0.02	0.4698	chr12	-	10973654	10973721	11034781	11034885	11047019	11047188
CA-12-111841326-111841470.2	.	0.503	100	2	0.797	0.2938	chr12	-	111839909	111840003	111841326	111841470	111841683	111841902
CA-12-111965594-111965759.3	TMEM116	-0.261	100	2	0.27	0.531	chr12	-	111943264	111943369	111965594	111965759	111991757	111991889
CA-12-118121032-118121175.2	LOC101928274	-0.326	100	2	0.1065	0.432	chr12	-	118117045	118117882	118121032	118121175	118126480	118126670
CA-12-119711048-119711093.1	CIT	0.875	100	6	0.8962	0.0215	chr12	-	119710539	119710620	119711048	119711093	119712177	119712347
CA-12-120215559-120215661.2	PXN	0.303	100	4	0.671	0.3683	chr12	-	120215102	120215417	120215559	120215661	120221622	120221758
CA-12-122989786-122989948.1	PITPNM2	0.485	100	3	0.65	0.1647	chr12	-	122988723	122988872	122989786	122989948	122990544	122990709
CA-12-123945703-123945800.4	CCDC92	0.444	100	3	0.5377	0.0935	chr12	-	123944271	123944364	123945703	123945800	123972528	123972985
CA-12-124327408-124327633.1	NCOR2	-0.576	100	6	0.2772	0.8528	chr12	-	124326190	124326370	124327408	124327633	124330844	124330898
CA-12-124327546-124327633.1	NCOR2	0.303	100	3	0.5323	0.2292	chr12	-	124326190	124326370	124327546	124327633	124330844	124330898
CA-12-124374412-124374463.1	NCOR2	-0.405	100	6	0.2143	0.619	chr12	-	124372021	124372610	124374412	124374463	124378236	124378384
CA-12-130795994-130796120.1	STX2	-0.864	100	6	0.0967	0.961	chr12	-	130789599	130791916	130795994	130796120	130798524	130798635
CA-12-130795994-130796120.2	STX2	-0.77	100	6	0.1263	0.8958	chr12	-	130789599	130791977	130795994	130796120	130798524	130798635
CA-12-131963531-131963642.1	EP400	-0.324	100	2	0.1505	0.4737	chr12	+	131960584	131961954	131963531	131963642	131979696	131979793
CA-12-22458483-22458585.2	C2CD5	0.384	100	2	0.412	0.0278	chr12	-	22456970	22457161	22458483	22458585	22469708	22469795
CA-12-2547449-2547524.1	CACNA1C	0.553	100	5	0.5538	0.001	chr12	+	2512811	2512984	2547449	2547524	2549942	2550033
CA-12-26960514-26960628.1	FGFR1OP2	0.544	100	6	0.9077	0.3638	chr12	+	26957600	26957743	26960514	26960628	26963341	26963455
CA-12-26960514-26960657.1	FGFR1OP2	0.548	100	4	0.8835	0.3353	chr12	+	26957600	26957743	26960514	26960657	26963341	26963455
CA-12-27376345-27376387.2	ARNTL2	0.558	100	3	0.5587	0.001	chr12	+	27370128	27370230	27376345	27376387	27380246	27380404
CA-12-27677063-27677096.1	PPFIBP1	0.369	100	6	0.5338	0.1652	chr12	+	27676427	27676599	27677063	27677096	27679488	27679639
CA-12-30733628-30733711.1	CAPRIN2	0.447	100	5	0.5986	0.1523	chr12	-	30731342	30731510	30733628	30733711	30734967	30735206
CA-12-32738263-32738296.1	DNM1L	-0.333	100	5	0.3772	0.7095	chr12	+	32737104	32737161	32738263	32738296	32740063	32740240
CA-12-46470152-46470262.1	LOC100288798	-0.292	100	2	0.3795	0.672	chr12	+	46387746	46387972	46470152	46470262	46652389	46652579
CA-12-51053777-51053860.11	LETMD1	0.294	100	2	0.4835	0.1887	chr12	+	51049033	51049185	51053777	51053860	51056349	51056502
CA-12-51056143-51056245.7	LETMD1	0.268	100	5	0.699	0.4313	chr12	+	51049033	51049185	51056143	51056245	51056349	51056502
CA-12-53296429-53296551.1	PFDN5	-0.335	100	5	0.119	0.4535	chr12	+	53295524	53295639	53296429	53296551	53297849	53297924
CA-12-54187818-54187902.7	SMUG1	-0.226	100	4	0.2692	0.4948	chr12	-	54183655	54183959	54187818	54187902	54188950	54188994
CA-12-54187818-54187905.3	SMUG1	-0.258	100	3	0.4557	0.7138	chr12	-	54183655	54183959	54187818	54187905	54188510	54188596
CA-12-56164302-56164368.1	SMARCC2	-0.615	100	6	0.33	0.945	chr12	-	56162358	56163765	56164302	56164368	56164647	56164731
CA-12-6549475-6549484.1	IFFO1	0.695	100	3	0.6957	0.001	chr12	-	6548667	6548825	6549475	6549484	6549755	6549896
CA-12-76459858-76459895.1	OSBPL8	-0.579	100	6	0.0702	0.649	chr12	-	76450850	76450988	76459858	76459895	76487509	76487618
CA-12-76459858-76459895.3	OSBPL8	-0.392	100	5	0.0064	0.3975	chr12	-	76450850	76450979	76459858	76459895	76487509	76487618
CA-12-79806165-79806297.2	PPP1R12A	0.285	100	6	0.6967	0.4115	chr12	-	79805591	79805768	79806165	79806297	79807225	79807330
CA-12-79806165-79806333.2	PPP1R12A	0.299	100	3	0.8143	0.5152	chr12	-	79805591	79805768	79806165	79806333	79807225	79807330
CA-12-879572-880031.1	WNK1	0.418	100	3	0.568	0.1498	chr12	+	878211	878361	879572	880031	880720	880999
CA-12-95257149-95257239.10	VEZT	-0.378	100	3	0.4233	0.8015	chr12	+	95251939	95252071	95257149	95257239	95266356	95266632
CA-12-95257153-95257239.1	VEZT	-0.453	100	2	0.4845	0.937	chr12	+	95256549	95256622	95257153	95257239	95262905	95263081
CA-12-95257153-95257239.2	VEZT	-0.374	100	3	0.4927	0.8672	chr12	+	95251939	95252071	95257153	95257239	95262905	95263081
CA-13-113208023-113208206.1	PCID2	0.313	100	3	0.4923	0.1787	chr13	-	113200426	113200516	113208023	113208206	113208598	113208920
CA-13-113462739-113462891.1	DCUN1D2	0.322	100	2	0.858	0.5358	chr13	-	113461053	113461136	113462739	113462891	113474123	113474254
CA-13-114284093-114284358.2	UPF3A	0.27	100	2	0.386	0.1163	chr13	+	114282836	114282943	114284093	114284358	114286518	114286629
CA-13-114286258-114286400.1	UPF3A	0.247	100	3	0.587	0.3403	chr13	+	114282836	114282943	114286258	114286400	114286518	114286629
CA-13-114286301-114286400.1	UPF3A	0.262	100	2	0.755	0.4927	chr13	+	114282836	114282943	114286301	114286400	114286518	114286629
CA-13-42313046-42313130.1	AKAP11	-0.411	100	5	0.2252	0.636	chr13	+	42308453	42308609	42313046	42313130	42313893	42313940
CA-13-43868693-43868803.1	CCDC122	0.468	100	6	0.7428	0.275	chr13	-	43859671	43860070	43868693	43868803	43869330	43869489
CA-13-45383759-45383838.1	TPT1-AS1	0.433	100	2	0.434	0.001	chr13	+	45383090	45383235	45383759	45383838	45389734	45389820
CA-13-51797825-51797908.1	DHRS12,RP11-147H23.3	-0.626	100	6	0.1438	0.77	chr13	-	51791164	51791257	51797825	51797908	51799533	51799667
CA-13-72731280-72731387.2	BORA	0.368	100	3	0.853	0.4847	chr13	+	72728925	72729093	72731280	72731387	72737961	72738043
CA-13-79353152-79353224.1	RBM26	0.513	100	5	0.5548	0.0423	chr13	-	79344668	79344794	79353152	79353224	79354438	79354561
CA-13-98825871-98825940.1	DOCK9	-0.375	100	5	0.1598	0.535	chr13	-	98824397	98824504	98825871	98825940	98826829	98826887
CA-13-99969768-99969929.1	ZIC5	0.283	100	2	0.427	0.144	chr13	-	99962963	99965819	99969768	99969929	99970126	99971909
CA-14-102221556-102221658.1	WDR20	0.237	100	2	0.43	0.193	chr14	+	102208602	102209862	102221556	102221658	102222829	102223673
CA-14-102278605-102278694.1	MOK	0.811	100	3	0.848	0.037	chr14	-	102251916	102251995	102278605	102278694	102283477	102283592
CA-14-102278605-102278694.2	MOK	0.334	100	6	0.4612	0.1272	chr14	-	102265822	102265912	102278605	102278694	102283477	102283592
CA-14-102508640-102508852.1	ANKRD9	0.532	100	2	0.999	0.4667	chr14	-	102508474	102508549	102508640	102508852	102509528	102509806
CA-14-103684985-103685036.1	KLC1	-0.252	100	5	0.2296	0.4817	chr14	+	103679383	103679545	103684985	103685036	103687080	103687211
CA-14-105449358-105449409.1	MTA1,TEX22	-0.295	100	4	0.357	0.6525	chr14	+	105445417	105445511	105449358	105449409	105450057	105450184
CA-14-23051969-23052083.1	CDH24	-0.317	100	6	0.1315	0.4478	chr14	-	23049821	23049943	23051969	23052083	23052472	23052609
CA-14-23089981-23090101.1	ACIN1	-0.292	100	5	0.2792	0.571	chr14	-	23081747	23081836	23089981	23090101	23090521	23090633
CA-14-23319734-23319830.2	BCL2L2-PABPN1	-0.355	100	2	0.41	0.765	chr14	+	23307759	23308199	23319734	23319830	23322180	23322295
CA-14-30929200-30929311.2	STRN3	-0.605	100	2	0.1075	0.7132	chr14	-	30918965	30919106	30929200	30929311	30935162	30935304
CA-14-31113876-31114059.1	HECTD1	-0.413	100	2	0.541	0.9543	chr14	-	31113276	31113484	31113876	31114059	31114285	31114340
CA-14-35688458-35688540.2	RALGAPA1	0.532	100	2	0.6345	0.1027	chr14	-	35686541	35686666	35688458	35688540	35689835	35690003
CA-14-37219552-37219691.6	MIPOL1	-0.39	100	4	0.0932	0.4828	chr14	+	37197931	37198104	37219552	37219691	37247102	37247240
CA-14-50756491-50758630.1	NIN	0.852	100	6	0.989	0.1373	chr14	-	50754741	50754867	50756491	50758630	50759856	50760359
CA-14-50794435-50794525.1	NIN	-0.515	100	6	0.001	0.5162	chr14	-	50792711	50792881	50794435	50794525	50806736	50806818
CA-14-53051843-53051927.1	DDHD1	0.377	100	4	0.8508	0.4737	chr14	-	53043967	53046949	53051843	53051927	53054437	53054629
CA-14-53093315-53093444.2	DDHD1	-0.373	100	3	0.426	0.799	chr14	-	53091784	53091932	53093315	53093444	53103682	53103856
CA-14-68878457-68878523.2	ACTN1	0.88	100	3	0.952	0.0722	chr14	-	68877081	68877240	68878457	68878523	68879961	68880108
CA-14-68878988-68879069.1	ACTN1	-0.441	100	2	0.556	0.9968	chr14	-	68878457	68878523	68878988	68879069	68879961	68880108
CA-14-71400793-71400918.2	SIPA1L1	0.205	100	2	0.5175	0.3128	chr14	+	71321121	71321181	71400793	71400918	71512742	71512845
CA-14-73282358-73282505.4	NUMB	0.401	100	4	0.665	0.264	chr14	-	73276548	73277293	73282358	73282505	73287109	73287314
CA-14-74046059-74046130.3	BBOF1	-0.577	100	2	0.285	0.8623	chr14	+	74040564	74040645	74046059	74046130	74047929	74048074
CA-14-75757830-75757869.1	TTLL5	0.343	100	2	0.535	0.1915	chr14	+	75752892	75752955	75757830	75757869	75764614	75764772
CA-14-77907802-77908378.2	ADCK1	-0.258	100	2	0.365	0.6232	chr14	+	77899099	77899258	77907802	77908378	77924456	77924606
CA-14-88415204-88415266.1	SPATA7	-0.242	100	2	0.1595	0.4018	chr14	+	88396155	88396203	88415204	88415266	88416710	88416844
CA-14-90603252-90603303.1	TTC7B	0.511	100	3	0.5143	0.0035	chr14	-	90593485	90593626	90603252	90603303	90610741	90610839
CA-15-25408619-25408684.4	UBE3A	-0.366	100	2	0.2195	0.586	chr15	-	25407066	25407262	25408619	25408684	25409087	25409207
CA-15-29719776-29720016.1	TJP1	0.272	100	2	0.5325	0.2612	chr15	-	29718265	29719138	29719776	29720016	29720357	29720708
CA-15-40812698-40812902.1	ZFYVE19	-0.33	100	2	0.545	0.8752	chr15	+	40810648	40810757	40812698	40812902	40813337	40813417
CA-15-43564102-43564165.1	PPIP5K1	-0.46	100	4	0.1568	0.6173	chr15	-	43558794	43558932	43564102	43564165	43564866	43564992
CA-15-45171882-45172002.4	SHF	-0.624	100	2	0.051	0.6747	chr15	-	45167213	45168133	45171882	45172002	45175218	45175425
CA-15-52343116-52343197.1	MYO5A	0.306	100	2	0.5785	0.272	chr15	-	52340195	52340394	52343116	52343197	52346360	52346461
CA-15-63044026-63044152.1	TPM1	-0.488	100	3	0.497	0.9852	chr15	+	63043705	63043831	63044026	63044152	63056984	63057118
CA-15-63328097-63328130.1	CA12	-0.911	100	6	0.0833	0.9942	chr15	-	63327148	63327233	63328097	63328130	63338818	63338945
CA-15-65638127-65638181.1	SLC24A1	-0.379	100	3	0.087	0.4663	chr15	+	65623954	65625970	65638127	65638181	65639594	65639703
CA-15-69196414-69197541.1	GLCE	0.334	100	4	0.5585	0.2245	chr15	+	69160596	69160757	69196414	69197541	69210315	69210406
CA-15-69359316-69359422.1	PAQR5	0.464	100	2	0.4645	0.001	chr15	+	69350854	69351014	69359316	69359422	69359965	69360131
CA-15-71892964-71893177.1	MYO9A	-0.517	100	2	0.475	0.9922	chr15	-	71888003	71888116	71892964	71893177	71893678	71893778
CA-15-71892964-71893180.1	MYO9A	-0.617	100	2	0.3555	0.9725	chr15	-	71888003	71888116	71892964	71893180	71893678	71893778
CA-15-73918806-73919383.1	RP11-941F15.1	0.34	100	3	0.732	0.3925	chr15	-	73916179	73916447	73918806	73919383	73919837	73920038
CA-15-77255320-77255423.2	PEAK1	0.361	100	2	0.4345	0.0727	chr15	-	77252366	77252526	77255320	77255423	77283882	77284030
CA-15-77284957-77285078.2	PEAK1	-0.374	100	5	0.3472	0.721	chr15	-	77252366	77252526	77284957	77285078	77286422	77286504
CA-15-85658536-85658590.2	AKAP13	0.274	100	5	0.661	0.3868	chr15	+	85655416	85655787	85658536	85658590	85664562	85664755
CA-15-90969078-90969120.3	PRC1	0.28	100	4	0.4773	0.1965	chr15	-	90966037	90967202	90969078	90969120	90969446	90969623
CA-15-96330950-96332547.1	NR2F2	-0.266	100	3	0.4427	0.709	chr15	+	96325937	96326352	96330950	96332547	96334075	96334603
CA-16-1865777-1865835.1	MEIOB	0.483	100	3	0.7523	0.2685	chr16	-	1861984	1862116	1865777	1865835	1868106	1868184
CA-16-19548514-19548600.1	CCP110	0.269	100	4	0.6668	0.3978	chr16	+	19547954	19548014	19548514	19548600	19551195	19553408
CA-16-24795906-24795939.1	TNRC6A	-0.567	100	2	0.301	0.868	chr16	+	24794543	24794719	24795906	24795939	24797489	24797570
CA-16-29809539-29809764.1	AC009133.24,MAZ	-0.193	100	2	0.3005	0.493	chr16	+	29808569	29808741	29809539	29809764	29810076	29811164
CA-16-3285058-3285239.10	ZNF263	-0.342	100	3	0.353	0.6947	chr16	+	3283954	3284205	3285058	3285239	3286022	3286149
CA-16-3390009-3390183.5	ZSCAN32	-0.24	100	2	0.3085	0.5486	chr16	-	3384458	3384941	3390009	3390183	3397191	3397744
CA-16-3655848-3655937.1	DNASE1	-0.428	100	3	0.0953	0.5235	chr16	+	3655372	3655520	3655848	3655937	3656101	3656185
CA-16-3655848-3655966.1	DNASE1	-0.4	100	4	0.0665	0.4658	chr16	+	3655372	3655520	3655848	3655966	3656101	3656185
CA-16-5091793-5091895.2	EEF2KMT	-0.319	100	2	0.455	0.774	chr16	-	5090431	5090565	5091793	5091895	5093483	5093564
CA-16-536028-536142.4	CAPN15	0.75	100	2	0.9055	0.1552	chr16	+	533945	533998	536028	536142	540092	540371
CA-16-646471-646608.6	MCRIP2	-0.441	100	3	0.4873	0.9285	chr16	+	641803	642043	646471	646608	647416	647544
CA-16-66883014-66883102.2	PDP2	-0.341	100	2	0.104	0.4447	chr16	+	66880501	66880756	66883014	66883102	66884230	66891101
CA-16-68312041-68312176.2	PRMT7	-0.258	100	2	0.338	0.5957	chr16	+	68310973	68311099	68312041	68312176	68315896	68316074
CA-16-70130422-70130544.2	PDPR	-0.351	100	2	0.429	0.78	chr16	+	70128958	70129122	70130422	70130544	70132150	70132300
CA-16-70469151-70469323.1	FUK	-0.593	100	2	0.3475	0.9402	chr16	+	70468848	70468968	70469151	70469323	70470313	70470426
CA-16-70665465-70665540.2	MTSS1L	-0.5	100	2	0.4945	0.9948	chr16	-	70664919	70665096	70665465	70665540	70674305	70674528
CA-16-71881316-71881404.1	ZNF821	0.408	100	2	0.478	0.0698	chr16	-	71879906	71880023	71881316	71881404	71883210	71883273
CA-16-71881316-71881434.1	ZNF821	0.57	100	3	0.6733	0.1035	chr16	-	71879906	71880023	71881316	71881434	71883210	71883273
CA-16-75148900-75149267.1	ZFP1	0.294	100	2	0.7585	0.4642	chr16	+	75148493	75148643	75148900	75149267	75152908	75152966
CA-16-84988762-84988873.1	ZDHHC7	0.329	100	3	0.5057	0.1773	chr16	-	84981869	84981994	84988762	84988873	84990303	84990635
CA-16-89798950-89799079.1	FANCA	-0.294	100	2	0.2625	0.5568	chr16	-	89795905	89796018	89798950	89799079	89799165	89799232
CA-16-89949419-89949638.1	DEF8	-0.362	100	4	0.0415	0.4037	chr16	+	89948794	89948814	89949419	89949638	89954242	89954376
CA-17-12987100-12987152.1	ARHGAP44	0.469	100	3	0.7353	0.2658	chr17	+	12984530	12984908	12987100	12987152	12990031	12990584
CA-17-15682860-15682951.1	TRIM16	0.464	100	2	0.9605	0.4972	chr17	-	15680864	15680953	15682860	15682951	15683035	15683157
CA-17-17180606-17180669.1	MPRIP	0.591	100	6	0.7357	0.1453	chr17	+	17180002	17180088	17180606	17180669	17184822	17185560
CA-17-18335558-18335675.1	SHMT1	-0.321	100	3	0.5727	0.8937	chr17	-	18333165	18333288	18335558	18335675	18340042	18340255
CA-17-2367270-2367405.1	SGSM2	0.196	100	3	0.5693	0.3728	chr17	+	2365214	2365341	2367270	2367405	2371261	2371415
CA-17-29085603-29085648.1	MYO18A	0.902	100	5	0.9776	0.0762	chr17	-	29082315	29082438	29085603	29085648	29086437	29086577
CA-17-31252937-31253000.1	NF1	0.393	100	5	0.886	0.4932	chr17	+	31248983	31249119	31252937	31253000	31258343	31258502
CA-17-38364751-38364856.2	SOCS7	0.411	100	6	0.8003	0.3893	chr17	+	38361710	38361775	38364751	38364856	38366286	38366417
CA-17-40131536-40131584.1	MSL1	-0.287	100	2	0.4955	0.7828	chr17	+	40129244	40129627	40131536	40131584	40132033	40132098
CA-17-49636758-49636809.2	SPOP	0.272	100	4	0.6458	0.3737	chr17	-	49622732	49622876	49636758	49636809	49675894	49676016
CA-17-49668026-49668078.4	SPOP	0.295	100	2	0.7665	0.4705	chr17	-	49622732	49622876	49668026	49668078	49675894	49676016
CA-17-50748339-50748416.1	LUC7L3	-0.26	100	2	0.3035	0.5633	chr17	+	50746541	50746702	50748339	50748416	50749218	50749344
CA-17-50975862-50975901.1	SPAG9	0.715	100	6	0.7338	0.0185	chr17	-	50974770	50974947	50975862	50975901	50977107	50977221
CA-17-59962539-59962616.2	RNFT1	-0.246	100	2	0.365	0.6113	chr17	-	59958290	59958444	59962539	59962616	59962826	59963284
CA-17-67875555-67875744.1	BPTF	0.476	100	6	0.8297	0.3542	chr17	+	67874816	67875020	67875555	67875744	67886127	67886316
CA-17-67875555-67875744.2	BPTF	0.361	100	5	0.7324	0.3713	chr17	+	67874816	67875020	67875555	67875744	67891843	67892034
CA-17-67886127-67886316.1	BPTF	-0.342	100	2	0.4515	0.7927	chr17	+	67875555	67875744	67886127	67886316	67891843	67892034
CA-17-67886127-67886316.4	BPTF	-0.271	100	2	0.2495	0.5198	chr17	+	67874816	67875020	67886127	67886316	67891843	67892034
CA-17-67886130-67886316.1	BPTF	-0.351	100	4	0.383	0.7342	chr17	+	67875555	67875744	67886130	67886316	67891843	67892034
CA-17-67963332-67963506.1	BPTF	0.282	100	4	0.6518	0.3702	chr17	+	67959540	67959875	67963332	67963506	67964211	67964404
CA-17-72431127-72431224.3	LINC00511,LINC00673	-0.694	100	4	0.305	0.999	chr17	-	72428235	72428298	72431127	72431224	72592202	72592804
CA-17-75288501-75288591.1	SLC25A19	0.325	100	2	0.6745	0.3497	chr17	-	75286632	75286802	75288501	75288591	75289353	75289390
CA-17-7553586-7553825.1	TNFSF12,TNFSF12-TNFSF13	0.492	100	3	0.6563	0.164	chr17	+	7550942	7550978	7553586	7553825	7556777	7556902
CA-17-75960214-75960375.2	ACOX1	-0.369	100	3	0.4713	0.8402	chr17	-	75957458	75957566	75960214	75960375	75973624	75973785
CA-17-76090328-76090397.1	EXOC7	-0.315	100	3	0.3523	0.667	chr17	-	76089174	76089320	76090328	76090397	76091142	76091235
CA-17-76090328-76090397.2	EXOC7	-0.422	100	6	0.079	0.5015	chr17	-	76089174	76089320	76090328	76090397	76094413	76094581
CA-17-76090328-76090481.1	EXOC7	-0.307	100	4	0.2625	0.5702	chr17	-	76089174	76089320	76090328	76090481	76091142	76091235
CA-17-81192735-81192843.1	CEP131	-0.403	100	5	0.4584	0.861	chr17	-	81192475	81192593	81192735	81192843	81193925	81194127
CA-17-82478570-82478667.2	NARF	-0.513	100	5	0.0348	0.5483	chr17	+	82468763	82468896	82478570	82478667	82478799	82478918
CA-18-11897525-11897620.4	MPPE1	-0.268	100	2	0.24	0.5083	chr18	-	11896983	11897356	11897525	11897620	11905737	11905953
CA-18-12459754-12459928.1	SPIRE1	-0.488	100	6	0.0867	0.575	chr18	-	12454345	12454483	12459754	12459928	12463350	12463493
CA-18-31068298-31068344.1	DSC2	0.386	100	2	0.5695	0.1833	chr18	-	31065973	31068212	31068298	31068344	31068893	31069151
CA-18-36139418-36139613.2	ELP2	-0.35	100	3	0.2397	0.59	chr18	+	36138269	36138426	36139418	36139613	36141136	36141201
CA-18-46818277-46818447.1	PIAS2	-0.248	100	2	0.401	0.649	chr18	-	46815311	46815349	46818277	46818447	46820932	46821072
CA-18-50274185-50274350.1	MBD1	-0.217	100	2	0.3345	0.552	chr18	-	50273563	50273863	50274185	50274350	50274976	50275045
CA-18-50274185-50274353.2	MBD1	-0.206	100	2	0.4185	0.6235	chr18	-	50273563	50273863	50274185	50274353	50274976	50275045
CA-18-58335477-58335537.1	NEDD4L	-0.818	100	3	0.012	0.8303	chr18	+	58333817	58333892	58335477	58335537	58341037	58341169
CA-18-58865303-58865385.4	ZNF532	0.369	100	4	0.8488	0.48	chr18	+	58863561	58863686	58865303	58865385	58865469	58865579
CA-18-62162252-62162329.1	PIGN	-0.27	100	2	0.3955	0.6652	chr18	-	62161132	62161385	62162252	62162329	62163530	62163656
CA-18-77097250-77097474.1	MBP	0.738	100	2	0.7385	0.001	chr18	-	77066297	77066385	77097250	77097474	77105210	77105286
CA-18-8809447-8809561.1	MTCL1	0.509	100	3	0.5153	0.0062	chr18	+	8806892	8807060	8809447	8809561	8812978	8813233
CA-19-10808568-10808580.1	DNM2	-0.708	100	6	0.2067	0.9153	chr19	+	10805915	10805967	10808568	10808580	10812263	10812377
CA-19-11232184-11232289.1	DOCK6	0.425	100	3	0.6303	0.2053	chr19	-	11229297	11229390	11232184	11232289	11233202	11233366
CA-19-14491655-14491743.2	GIPC1	0.289	100	3	0.618	0.3285	chr19	-	14480592	14480778	14491655	14491743	14496036	14496132
CA-19-1612206-1612430.2	TCF3	0.274	100	4	0.639	0.3647	chr19	-	1611703	1611849	1612206	1612430	1615284	1615520
CA-19-1612206-1612433.2	TCF3	0.269	100	4	0.6325	0.364	chr19	-	1611703	1611849	1612206	1612433	1615284	1615485
CA-19-1615284-1615515.1	TCF3	-0.234	100	4	0.203	0.4373	chr19	-	1612206	1612433	1615284	1615515	1615685	1615821
CA-19-1615284-1615520.2	TCF3	-0.298	100	3	0.5247	0.8232	chr19	-	1612206	1612430	1615284	1615520	1615685	1615821
CA-19-1615284-1615520.3	TCF3	-0.273	100	5	0.3162	0.589	chr19	-	1612206	1612433	1615284	1615520	1615685	1615821
CA-19-17227839-17228005.1	OCEL1	-0.262	100	2	0.5545	0.8165	chr19	+	17226993	17227199	17227839	17228005	17228255	17228309
CA-19-18991339-18991553.1	SUGP2	-0.289	100	6	0.2837	0.5726	chr19	-	18990892	18991149	18991339	18991553	18994365	18994486
CA-19-2039630-2039856.1	MKNK2	-0.442	100	6	0.4035	0.8447	chr19	-	2037464	2037829	2039630	2039856	2040133	2040177
CA-19-3453762-3453916.1	NFIC	-0.321	100	4	0.219	0.5397	chr19	+	3452481	3452666	3453762	3453916	3456549	3456635
CA-19-3453762-3453916.3	NFIC	-0.287	100	3	0.173	0.4603	chr19	+	3452481	3452666	3453762	3453916	3462751	3469217
CA-19-35784494-35784706.1	ARHGAP33	0.442	100	2	0.6465	0.2052	chr19	+	35784171	35784317	35784494	35784706	35784952	35785106
CA-19-36594155-36594299.1	AC092295.7,ZNF529-AS1	-0.474	100	5	0.4276	0.902	chr19	+	36593845	36593931	36594155	36594299	36594441	36594708
CA-19-37198938-37199054.2	CTC-454I21.3,ZNF585B	0.395	100	2	0.581	0.1863	chr19	-	37190023	37190150	37198938	37199054	37207039	37207254
CA-19-38898378-38898425.3	SIRT2	-0.212	100	2	0.3215	0.5345	chr19	-	38893818	38893971	38898378	38898425	38899505	38899711
CA-19-40622400-40622667.2	LTBP4	-0.341	100	3	0.556	0.8967	chr19	+	40619346	40619493	40622400	40622667	40623603	40623732
CA-19-41239693-41239720.1	AXL	0.495	100	5	0.4962	0.001	chr19	+	41239163	41239314	41239693	41239720	41242882	41243015
CA-19-42284615-42284771.1	CIC	0.525	100	3	0.829	0.3043	chr19	+	42271773	42274577	42284615	42284771	42286770	42286893
CA-19-42371349-42371482.3	.	-0.258	100	2	0.3275	0.5846	chr19	+	42370700	42370831	42371349	42371482	42376250	42377786
CA-19-42375506-42375773.1	.	-0.268	100	2	0.345	0.613	chr19	+	42370700	42370831	42375506	42375773	42376250	42377786
CA-19-43931246-43931365.3	ZNF45	-0.328	100	2	0.4905	0.8175	chr19	-	43925324	43925458	43931246	43931365	43932603	43932690
CA-19-44485035-44485157.1	ZNF180	0.525	100	3	0.657	0.1318	chr19	-	44484360	44484435	44485035	44485157	44497283	44497377
CA-19-47069091-47069343.1	ZC3H4	-0.271	100	2	0.5125	0.783	chr19	-	47064186	47067869	47069091	47069343	47071777	47072121
CA-19-47405530-47406526.1	MEIS3	0.609	100	3	0.8907	0.282	chr19	-	47403171	47403553	47405530	47406526	47406887	47406971
CA-19-48246074-48246381.2	CARD8	0.529	100	3	0.5297	0.001	chr19	-	48242539	48242644	48246074	48246381	48249522	48249633
CA-19-49981817-49982188.1	VRK3	0.333	100	6	0.8653	0.5323	chr19	-	49980954	49981013	49981817	49982188	49988371	49988492
CA-19-5218786-5218798.1	PTPRS	-0.257	100	2	0.3795	0.6357	chr19	-	5218419	5218532	5218786	5218798	5219309	5219467
CA-19-52883639-52883704.1	CTD-2331H12.8,ZNF320,ZNF468	0.22	100	2	0.5655	0.3457	chr19	-	52876171	52881983	52883639	52883704	52888126	52888253
CA-19-53439827-53439933.4	CTD-2224J9.2,TPM3P9	-0.209	100	2	0.361	0.57	chr19	+	53431992	53432028	53439827	53439933	53441795	53441978
CA-19-5684992-5685119.1	HSD11B1L	-0.337	100	2	0.346	0.683	chr19	+	5684818	5684905	5684992	5685119	5686899	5686991
CA-19-5686415-5686527.1	HSD11B1L	-0.456	100	3	0.3277	0.784	chr19	+	5684988	5685119	5686415	5686527	5686899	5686991
CA-19-5686415-5686527.4	HSD11B1L	-0.358	100	2	0.4255	0.784	chr19	+	5684818	5684905	5686415	5686527	5686899	5686991
CA-19-57605685-57606443.1	ZNF530	-0.246	100	2	0.4615	0.7084	chr19	+	57604276	57604406	57605685	57606443	57612502	57612722
CA-19-57857016-57858983.2	ZNF814	-0.321	100	2	0.0705	0.391	chr19	-	57850319	57850561	57857016	57858983	57876915	57877042
CA-19-57875155-57875226.1	ZNF814	-0.471	100	5	0.4264	0.8968	chr19	-	57868457	57868579	57875155	57875226	57876915	57877042
CA-19-6026162-6026237.1	RFX2	-0.487	100	5	0.3178	0.8048	chr19	-	6016089	6016271	6026162	6026237	6039979	6040241
CA-19-6438723-6438821.3	SLC25A23	-0.328	100	2	0.089	0.417	chr19	-	6438446	6438534	6438723	6438821	6444150	6444301
CA-19-7857091-7857124.1	EVI5L	0.737	100	3	0.7397	0.0027	chr19	+	7856014	7856068	7857091	7857124	7858190	7858331
CA-19-9157833-9158075.1	ZNF317	-0.289	100	3	0.2183	0.5067	chr19	+	9157267	9157394	9157833	9158075	9158825	9158908
CA-19-9337795-9338017.1	ZNF559,ZNF559-ZNF177	0.258	100	3	0.813	0.555	chr19	+	9324694	9324780	9337795	9338017	9338493	9338582
CA-19-9418761-9418895.1	ZNF266	-0.774	100	2	0.2255	0.999	chr19	-	9418504	9418631	9418761	9418895	9419050	9419299
CA-19-9418765-9418895.1	ZNF266	-0.62	100	2	0.379	0.999	chr19	-	9418504	9418631	9418765	9418895	9419050	9419299
CA-19-9434797-9434859.1	ZNF266	-0.227	100	2	0.335	0.5625	chr19	-	9420064	9420218	9434797	9434859	9435107	9435193
CA-2-100011496-100011571.1	AFF3	0.358	100	4	0.604	0.2457	chr2	-	100008811	100008932	100011496	100011571	100104401	100104518
CA-2-101860824-101860986.1	MAP4K4	-0.304	100	3	0.217	0.521	chr2	+	101859735	101859864	101860824	101860986	101864929	101865036
CA-2-101860824-101860986.3	MAP4K4	-0.423	100	5	0.442	0.8646	chr2	+	101859642	101859864	101860824	101860986	101863820	101864051
CA-2-101863820-101864051.1	MAP4K4	0.429	100	2	0.5575	0.1282	chr2	+	101860824	101860986	101863820	101864051	101864929	101865036
CA-2-106098715-106098773.3	UXS1	0.277	100	2	0.435	0.1575	chr2	-	106093425	106094157	106098715	106098773	106101057	106101118
CA-2-127051153-127051243.3	BIN1	-0.393	100	3	0.4627	0.8563	chr2	-	127050801	127050912	127051153	127051243	127059010	127059155
CA-2-127057472-127057601.1	BIN1	0.226	100	4	0.7025	0.4767	chr2	-	127051153	127051243	127057472	127057601	127059010	127059155
CA-2-135641535-135641604.2	R3HDM1	0.378	100	3	0.4657	0.0878	chr2	+	135638895	135639122	135641535	135641604	135645378	135645527
CA-2-135641535-135641790.1	R3HDM1	0.44	100	5	0.6306	0.1908	chr2	+	135638895	135639074	135641535	135641790	135645378	135645527
CA-2-135641535-135641790.2	R3HDM1	0.476	100	3	0.5567	0.0808	chr2	+	135638895	135639122	135641535	135641790	135645378	135645527
CA-2-151468473-151468551.1	RIF1	0.267	100	2	0.8115	0.5452	chr2	+	151467999	151468146	151468473	151468551	151468640	151468756
CA-2-171414602-171414726.1	METTL8	-0.67	100	2	0.001	0.6713	chr2	-	171392042	171392197	171414602	171414726	171434673	171434780
CA-2-178339671-178339764.2	OSBPL6	-0.827	100	6	0.1392	0.9662	chr2	+	178338990	178339094	178339671	178339764	178349223	178349389
CA-2-187513615-187513646.2	TFPI	0.686	100	3	0.6873	0.001	chr2	-	187503647	187503770	187513615	187513646	187529363	187529485
CA-2-189783013-189783123.1	ORMDL1	-0.288	100	3	0.2643	0.5518	chr2	-	189782421	189782602	189783013	189783123	189784268	189784371
CA-2-191400748-191400835.2	MYO1B	-0.458	100	4	0.4035	0.8615	chr2	+	191400381	191400468	191400748	191400835	191402631	191402718
CA-2-191402631-191402718.2	MYO1B	0.237	100	3	0.7057	0.4692	chr2	+	191400381	191400468	191402631	191402718	191408114	191408189
CA-2-200987364-200987532.1	FAM126B	0.33	100	3	0.612	0.2822	chr2	-	200973717	200981871	200987364	200987532	200988261	200988421
CA-2-208274020-208274053.2	PIKFYVE	0.473	100	2	0.474	0.001	chr2	+	208273583	208273733	208274020	208274053	208285725	208285933
CA-2-209704449-209704620.1	MAP2	0.339	100	2	0.489	0.1496	chr2	+	209700276	209700338	209704449	209704620	209705579	209705727
CA-2-215392930-215393203.1	FN1	0.316	100	2	0.413	0.0968	chr2	-	215391631	215391814	215392930	215393203	215394527	215394719
CA-2-222900673-222900780.3	ACSL3	-0.252	100	2	0.509	0.7612	chr2	+	222860933	222861258	222900673	222900780	222908732	222909150
CA-2-230389918-230390023.2	SP140L	-0.451	100	3	0.4253	0.8763	chr2	+	230388558	230388633	230389918	230390023	230392086	230392229
CA-2-233273720-233273777.1	ATG16L1	0.573	100	3	0.8753	0.3025	chr2	+	233272965	233273052	233273720	233273777	233274675	233274778
CA-2-237762602-237769818.1	LRRFIP1	-0.589	100	3	0.4093	0.9983	chr2	+	237760063	237760205	237762602	237769818	237769942	237769992
CA-2-241062790-241062904.1	SNED1	0.465	100	2	0.4655	0.001	chr2	+	241053152	241053326	241062790	241062904	241063586	241063700
CA-2-241094276-241094432.2	MTERF4	-0.401	100	2	0.5115	0.913	chr2	-	241089979	241090044	241094276	241094432	241097242	241097427
CA-2-30155849-30155910.3	YPEL5	0.292	100	2	0.4495	0.1575	chr2	+	30148244	30148463	30155849	30155910	30156627	30156792
CA-2-32197317-32197392.1	SLC30A6	0.212	100	2	0.5265	0.3137	chr2	+	32193888	32193983	32197317	32197392	32197706	32197826
CA-2-55303068-55303152.1	CCDC88A	0.389	100	6	0.4773	0.088	chr2	-	55301871	55302072	55303068	55303152	55308808	55309023
CA-2-62987930-62988038.1	EHBP1	-0.444	100	4	0.3797	0.8237	chr2	+	62979190	62979335	62987930	62988038	62990715	62990840
CA-2-74536708-74536928.1	LOXL3	0.761	100	3	0.9803	0.2188	chr2	-	74536290	74536471	74536708	74536928	74549368	74549583
CA-2-74932529-74933609.1	LOC105374809	-0.356	100	6	0.242	0.598	chr2	-	74928261	74931043	74932529	74933609	74958731	74958892
CA-2-87705904-87705970.1	AC093616.4,RP13-511M20.1	-0.616	100	3	0.274	0.8898	chr2	+	87704332	87704600	87705904	87705970	87707761	87707910
CA-2-9419989-9420100.4	ITGB1BP1	0.248	100	4	0.6345	0.386	chr2	-	9418625	9418732	9419989	9420100	9422965	9423176
CA-2-98548951-98548969.1	INPP4A	-0.477	100	6	0.0523	0.5293	chr2	+	98546585	98546694	98548951	98548969	98552785	98552969
CA-20-1455713-1455719.1	NSFL1C	0.358	100	4	0.3858	0.0283	chr20	-	1454966	1455132	1455713	1455719	1458199	1458274
CA-20-18289898-18290074.6	ZNF133	-0.472	100	2	0.001	0.473	chr20	+	18288227	18288604	18289898	18290074	18305007	18305178
CA-20-25632157-25632288.1	RP4-694B14.5,ZNF337-AS1	-0.465	100	2	0.117	0.582	chr20	+	25624044	25624135	25632157	25632288	25634048	25634170
CA-20-36209487-36209898.2	EPB41L1	0.416	100	6	0.9673	0.5505	chr20	+	36197858	36198041	36209487	36209898	36212271	36212376
CA-20-38422086-38422241.1	RP4-564F22.2,SNHG17	-0.502	100	5	0.2472	0.7485	chr20	-	38421005	38421098	38422086	38422241	38426418	38426503
CA-20-38422091-38422241.1	RP4-564F22.2,SNHG17	-0.503	100	5	0.2766	0.78	chr20	-	38421005	38421098	38422091	38422241	38426418	38426503
CA-20-38422290-38422368.1	RP4-564F22.2,SNHG17	0.579	100	6	0.6535	0.0747	chr20	-	38421005	38421098	38422290	38422368	38426418	38426503
CA-20-38427679-38427766.1	RP4-564F22.2,SNHG17	0.292	100	5	0.4974	0.2055	chr20	-	38426418	38426503	38427679	38427766	38431040	38431112
CA-20-420870-421006.1	RBCK1	-0.424	100	3	0.395	0.8192	chr20	+	419557	419731	420870	421006	422126	422238
CA-20-44065711-44066107.2	C20orf100,TOX2	-0.236	100	2	0.276	0.512	chr20	+	44054298	44054526	44065711	44066107	44066729	44066857
CA-20-49280902-49280964.3	ZFAS1	-0.252	100	2	0.404	0.6565	chr20	+	49280484	49280570	49280902	49280964	49289044	49289260
CA-20-50904765-50904849.4	ADNP	0.346	100	3	0.7057	0.3603	chr20	-	50903888	50904001	50904765	50904849	50930825	50931213
CA-20-62127584-62127701.2	LSM14B	0.349	100	6	0.7602	0.4115	chr20	+	62126303	62126439	62127584	62127701	62129784	62129952
CA-20-9405312-9405348.1	PLCB4	-0.383	100	4	0.2338	0.6167	chr20	+	9401489	9401590	9405312	9405348	9407916	9408058
CA-21-15847662-15847776.1	USP25	0.446	100	2	0.4465	0.001	chr21	+	15842397	15842540	15847662	15847776	15849776	15849872
CA-21-25997359-25997416.1	APP	0.425	100	6	0.6777	0.2525	chr21	-	25982343	25982477	25997359	25997416	26000014	26000182
CA-21-25997359-25997416.2	APP	0.307	100	6	0.6847	0.378	chr21	-	25982343	25982477	25997359	25997416	26021839	26022042
CA-21-29582311-29582351.1	BACH1	-0.372	100	2	0.001	0.373	chr21	+	29329486	29329693	29582311	29582351	29597569	29597694
CA-21-34892924-34892963.1	RUNX1	0.536	100	2	0.537	0.001	chr21	-	34886842	34887096	34892924	34892963	35048841	35048958
CA-21-39179923-39179971.1	PSMG1	-0.302	100	2	0.3545	0.6572	chr21	-	39178448	39178647	39179923	39179971	39180284	39180436
CA-21-39347378-39347478.1	HMGN1	0.411	100	4	0.6455	0.2345	chr21	-	39345829	39345958	39347378	39347478	39348291	39348339
CA-21-39347378-39347483.3	HMGN1	0.369	100	5	0.6394	0.2703	chr21	-	39345829	39345958	39347378	39347483	39348291	39348339
CA-21-45184473-45184593.1	ADARB1	-0.508	100	2	0.2505	0.7583	chr21	+	45183361	45183510	45184473	45184593	45184922	45185091
CA-22-17812506-17812557.1	MICAL3	0.65	100	6	0.7012	0.0512	chr22	-	17810702	17810813	17812506	17812557	17816689	17816784
CA-22-18085206-18085258.1	PEX26	-0.251	100	3	0.416	0.6673	chr22	+	18083451	18083732	18085206	18085258	18087971	18105396
CA-22-19187557-19187728.1	CLTCL1	-0.539	100	4	0.3972	0.936	chr22	-	19183389	19183611	19187557	19187728	19187980	19188091
CA-22-19971215-19971335.1	ARVCF	-0.395	100	5	0.1046	0.5003	chr22	-	19969895	19970743	19971215	19971335	19971885	19971971
CA-22-20053436-20053551.3	TANGO2	-0.429	100	6	0.2942	0.7232	chr22	+	20052464	20052584	20053436	20053551	20061529	20061681
CA-22-27990788-27990812.1	TTC28	0.386	100	2	0.456	0.0697	chr22	-	27989877	27990007	27990788	27990812	27992586	27992663
CA-22-29261199-29261425.2	RHBDD3	-0.408	100	3	0.0633	0.4707	chr22	-	29260701	29260864	29261199	29261425	29265478	29265668
CA-22-29263834-29264218.1	RHBDD3	-0.424	100	2	0.518	0.9423	chr22	-	29260701	29260864	29263834	29264218	29265478	29265668
CA-22-29329711-29329720.1	AP1B1	0.355	100	2	0.362	0.0065	chr22	-	29327864	29328895	29329711	29329720	29330377	29330532
CA-22-29531077-29531110.1	THOC5	0.553	100	3	0.5983	0.0455	chr22	-	29529161	29529239	29531077	29531110	29531830	29531963
CA-22-29833540-29833614.2	ASCC2	-0.337	100	2	0.1865	0.523	chr22	-	29832244	29832342	29833540	29833614	29834488	29834550
CA-22-30023456-30023483.1	MTMR3	0.38	100	3	0.414	0.0338	chr22	+	30022608	30022697	30023456	30023483	30025629	30030868
CA-22-31623683-31623849.5	PISD	-0.301	100	4	0.2898	0.5908	chr22	-	31621648	31621885	31623683	31623849	31648100	31648276
CA-22-37060822-37060922.7	KCTD17	0.491	100	6	0.721	0.2303	chr22	+	37059312	37059438	37060822	37060922	37062524	37063390
CA-22-37061103-37061629.1	KCTD17	0.299	100	3	0.8453	0.546	chr22	+	37060822	37060922	37061103	37061629	37062524	37063390
CA-22-45562911-45563116.3	FBLN1	-0.31	100	5	0.248	0.558	chr22	+	45550491	45550615	45562911	45563116	45574510	45574653
CA-22-45562911-45563250.1	FBLN1	-0.282	100	6	0.2582	0.54	chr22	+	45550491	45550615	45562911	45563250	45574510	45574653
CA-22-46176752-46176836.3	PPARA	0.442	100	3	0.735	0.2933	chr22	+	46151887	46151970	46176752	46176836	46198341	46198591
CA-22-50316565-50316864.1	DENND6B	-0.36	100	2	0.061	0.4208	chr22	-	50316369	50316475	50316565	50316864	50317292	50317373
CA-22-50393749-50393799.1	PPP6R2	-0.36	100	5	0.1096	0.4698	chr22	+	50388985	50389111	50393749	50393799	50393892	50394135
CA-3-100311832-100311877.1	TBC1D23	0.575	100	4	0.9567	0.3822	chr3	+	100310402	100310542	100311832	100311877	100316098	100316187
CA-3-107112059-107112146.1	LINC00882,RP11-280F2.2	0.438	100	4	0.5218	0.084	chr3	-	107109789	107110004	107112059	107112146	107129887	107129992
CA-3-108050577-108050602.2	CD47	-0.606	100	6	0.0258	0.6325	chr3	-	108043298	108047292	108050577	108050602	108051938	108051970
CA-3-119580484-119580636.1	ADPRH	-0.412	100	4	0.0968	0.5095	chr3	+	119579432	119579851	119580484	119580636	119582133	119582467
CA-3-121719645-121719750.1	GOLGB1	-0.38	100	3	0.387	0.767	chr3	-	121718387	121718501	121719645	121719750	121722261	121722378
CA-3-121719645-121719753.1	GOLGB1	-0.427	100	3	0.3527	0.7802	chr3	-	121718387	121718501	121719645	121719753	121722261	121722378
CA-3-121719645-121719768.1	GOLGB1	-0.405	100	3	0.407	0.8125	chr3	-	121718387	121718501	121719645	121719768	121722261	121722378
CA-3-126441764-126441946.2	ZXDC	0.425	100	2	0.8765	0.4508	chr3	-	126439631	126439727	126441764	126441946	126461534	126462220
CA-3-129396216-129396420.1	RPL32P3	-0.677	100	2	0.1835	0.861	chr3	-	129393634	129393795	129396216	129396420	129397039	129397140
CA-3-131027929-131028002.7	NEK11	-0.689	100	3	0.2127	0.9024	chr3	+	131026849	131027218	131027929	131028002	131029612	131029878
CA-3-132721674-132721774.1	NPHP3,NPHP3-ACAD11	-0.374	100	3	0.2473	0.621	chr3	-	132719704	132719830	132721674	132721774	132721962	132722142
CA-3-140966933-140967036.1	SLC25A36	0.294	100	4	0.5873	0.2933	chr3	+	140963126	140963227	140966933	140967036	140970926	140970993
CA-3-146077861-146077924.1	PLOD2	0.613	100	6	0.8385	0.2263	chr3	-	146076781	146076895	146077861	146077924	146079115	146079257
CA-3-152446703-152446757.1	MBNL1	-0.594	100	6	0.2098	0.804	chr3	+	152445281	152445539	152446703	152446757	152447619	152447773
CA-3-152455541-152455577.1	MBNL1	-0.419	100	3	0.316	0.7353	chr3	+	152447619	152447773	152455541	152455577	152459270	152459345
CA-3-152456266-152456361.2	MBNL1	-0.388	100	3	0.432	0.8198	chr3	+	152447619	152447773	152456266	152456361	152459270	152459345
CA-3-190556129-190556216.1	IL1RAP	-0.282	100	5	0.3088	0.5908	chr3	+	190514101	190514219	190556129	190556216	190564288	190564353
CA-3-195867168-195867258.1	TNK2	-0.425	100	2	0.4015	0.8273	chr3	-	195866888	195867016	195867168	195867258	195867360	195868709
CA-3-196566889-196567307.2	WDR53	-0.241	100	2	0.349	0.59	chr3	-	196560995	196561491	196566889	196567307	196568518	196568674
CA-3-197691073-197691148.1	RUBCN	0.68	100	5	0.8194	0.1395	chr3	-	197684156	197684217	197691073	197691148	197693714	197693816
CA-3-27431297-27431669.1	SLC4A7	0.574	100	3	0.618	0.044	chr3	-	27424036	27424152	27431297	27431669	27433954	27434104
CA-3-33559124-33559175.1	CLASP2	0.493	100	3	0.495	0.0023	chr3	-	33551251	33551395	33559124	33559175	33559306	33559385
CA-3-37361242-37361305.1	GOLGA4	-0.378	100	2	0.402	0.7797	chr3	+	37355100	37355187	37361242	37361305	37366079	37366751
CA-3-44358216-44359199.1	TCAIM	-0.325	100	5	0.3568	0.6817	chr3	+	44357740	44357876	44358216	44359199	44361364	44361518
CA-3-44862352-44862527.1	.	0.264	100	4	0.6795	0.4158	chr3	+	44861916	44862015	44862352	44862527	44864196	44864343
CA-3-44862399-44862527.1	.	0.247	100	3	0.6253	0.378	chr3	+	44861908	44862015	44862399	44862527	44864196	44864343
CA-3-44918792-44918961.1	ZDHHC3	0.698	100	3	0.7203	0.0217	chr3	-	44915260	44918143	44918792	44918961	44929305	44929436
CA-3-46992474-46992555.1	NBEAL2	-0.721	100	2	0.0655	0.7858	chr3	+	46991839	46991946	46992474	46992555	46993936	46994020
CA-3-51541588-51541650.2	RAD54L2	0.315	100	3	0.702	0.3866	chr3	+	51538682	51538915	51541588	51541650	51590366	51590559
CA-3-52480878-52481037.1	NISCH	-0.384	100	5	0.1734	0.5568	chr3	+	52480183	52480295	52480878	52481037	52484512	52484637
CA-3-52554723-52554879.1	PBRM1	-0.678	100	3	0.3183	0.9963	chr3	-	52550746	52550817	52554723	52554879	52558248	52558413
CA-3-52554723-52554879.2	PBRM1	-0.783	100	6	0.2073	0.9902	chr3	-	52550746	52550817	52554723	52554879	52561766	52561968
CA-3-52558248-52558413.1	PBRM1	-0.319	100	6	0.3103	0.6293	chr3	-	52550746	52550817	52558248	52558413	52561766	52561968
CA-3-52558248-52558413.2	PBRM1	0.291	100	3	0.5877	0.2967	chr3	-	52554723	52554879	52558248	52558413	52561766	52561968
CA-3-57925844-57925934.1	SLMAP	0.732	100	6	0.9797	0.2483	chr3	+	57922888	57923023	57925844	57925934	57927295	57929168
CA-3-58141857-58141896.1	FLNB	-0.945	100	3	0.0307	0.9755	chr3	+	58138281	58138529	58141857	58141896	58142649	58142752
CA-3-58141857-58141929.1	FLNB	-0.923	100	3	0.07	0.9927	chr3	+	58138281	58138529	58141857	58141929	58142649	58142752
CA-3-77632473-77632656.1	ROBO2	0.408	100	3	0.53	0.122	chr3	+	77622226	77622432	77632473	77632656	77634869	77635043
CA-3-77642670-77642943.1	ROBO2	0.445	100	3	0.751	0.3063	chr3	+	77634869	77635043	77642670	77642943	77644703	77644895
CA-3-78647628-78647655.1	ROBO1	-0.632	100	6	0.3027	0.935	chr3	-	78646147	78646190	78647628	78647655	78651731	78651929
CA-3-9756766-9756816.15	OGG1	-0.251	100	2	0.4555	0.7065	chr3	+	9754703	9754885	9756766	9756816	9765808	9766669
CA-4-109481676-109481781.1	SEC24B	-0.299	100	3	0.1097	0.409	chr4	+	109473003	109473186	109481676	109481781	109491326	109491407
CA-4-120816831-120816924.1	PRDM5	0.935	100	3	0.999	0.0637	chr4	-	120816452	120816574	120816831	120816924	120818352	120818527
CA-4-152870752-152870848.1	ARFIP1	0.308	100	2	0.8885	0.5803	chr4	+	152863605	152863714	152870752	152870848	152872451	152872564
CA-4-158833800-158833890.1	FNIP2	0.386	100	3	0.7957	0.4095	chr4	+	158833527	158833628	158833800	158833890	158835404	158835476
CA-4-169508768-169508852.1	NEK1	0.457	100	2	0.476	0.019	chr4	-	169508247	169508331	169508768	169508852	169537808	169537911
CA-4-17886067-17886161.3	LCORL	0.347	100	2	0.8065	0.4598	chr4	-	17841198	17845901	17886067	17886161	17909093	17909345
CA-4-1802913-1803064.1	FGFR3	-0.879	100	6	0.12	0.999	chr4	+	1801834	1802025	1802913	1803064	1803691	1803836
CA-4-1803691-1803836.1	FGFR3	0.752	100	4	0.7695	0.0167	chr4	+	1802913	1803064	1803691	1803836	1804329	1804520
CA-4-182449162-182449414.1	TENM3	0.321	100	2	0.6495	0.3294	chr4	+	182448998	182449083	182449162	182449414	182600923	182601161
CA-4-182916285-182916539.3	DCTD	0.292	100	2	0.546	0.2536	chr4	-	182915460	182915575	182916285	182916539	182916672	182917260
CA-4-24894991-24895118.1	CCDC149	0.52	100	2	0.781	0.261	chr4	-	24876535	24876697	24894991	24895118	24910771	24910826
CA-4-39126693-39126857.1	KLHL5	-0.818	100	6	0.1815	0.999	chr4	+	39115158	39115330	39126693	39126857	39133920	39134045
CA-4-41065575-41065673.2	APBB2	-0.268	100	2	0.285	0.553	chr4	-	41013582	41014398	41065575	41065673	41100638	41100750
CA-4-48394575-48394653.1	SLAIN2	0.318	100	3	0.556	0.2378	chr4	+	48383646	48383784	48394575	48394653	48420124	48420443
CA-4-5818210-5818254.2	EVC	-0.66	100	4	0.3387	0.999	chr4	+	5810952	5814162	5818210	5818254	5828518	5829043
CA-4-75795335-75795356.1	USO1	-0.637	100	6	0.0238	0.661	chr4	+	75793689	75793901	75795335	75795356	75799621	75799732
CA-4-82842139-82842481.2	SEC31A	-0.528	100	3	0.462	0.9903	chr4	-	82828999	82829058	82842139	82842481	82844385	82844509
CA-4-82842184-82842481.1	SEC31A	-0.523	100	3	0.467	0.9903	chr4	-	82828999	82829058	82842184	82842481	82844385	82844509
CA-4-82861630-82861708.2	SEC31A	-0.316	100	2	0.3505	0.666	chr4	-	82857688	82857764	82861630	82861708	82863317	82863392
CA-4-82862533-82862572.1	SEC31A	0.388	100	4	0.6912	0.303	chr4	-	82857688	82857764	82862533	82862572	82863317	82863392
CA-4-82897988-82898062.11	RP11-163O17.1	0.38	100	2	0.737	0.357	chr4	-	82894249	82894847	82897988	82898062	82900076	82900223
CA-4-84726860-84726911.1	WDFY3	0.727	100	5	0.9102	0.1827	chr4	-	84724425	84724594	84726860	84726911	84733381	84733609
CA-5-102974115-102974436.1	PAM	0.534	100	6	0.9135	0.379	chr5	+	102961157	102961229	102974115	102974436	102990271	102990401
CA-5-103183233-103183407.1	PPIP5K2	-0.258	100	2	0.1855	0.4432	chr5	+	103180020	103180188	103183233	103183407	103184671	103184744
CA-5-103187313-103187376.2	PPIP5K2	0.299	100	3	0.487	0.1883	chr5	+	103184671	103184744	103187313	103187376	103190841	103190982
CA-5-103187313-103187376.3	PPIP5K2	0.322	100	2	0.748	0.4263	chr5	+	103186319	103186439	103187313	103187376	103190841	103190982
CA-5-107387234-107387315.1	EFNA5	-0.396	100	2	0.528	0.924	chr5	-	107376888	107381376	107387234	107387315	107387705	107387771
CA-5-127056396-127056506.1	C5orf63	-0.244	100	2	0.3925	0.6372	chr5	-	127052612	127052669	127056396	127056506	127058881	127059002
CA-5-128064736-128064850.1	CTC-228N24.3,LINC01184	0.395	100	2	0.4945	0.1004	chr5	-	128061143	128061244	128064736	128064850	128076946	128077093
CA-5-128076946-128077093.4	CTC-228N24.3,LINC01184	0.398	100	2	0.5895	0.1905	chr5	-	128061143	128061244	128076946	128077093	128082969	128083175
CA-5-128081972-128082191.2	CTC-228N24.3,LINC01184	0.308	100	2	0.822	0.5138	chr5	-	128061143	128061244	128081972	128082191	128082969	128083175
CA-5-131450022-131450046.1	CTC-432M15.3,RAPGEF6	0.644	100	2	0.647	0.0035	chr5	-	131446482	131446703	131450022	131450046	131453053	131453177
CA-5-131710577-131710661.1	FNIP1	-0.959	100	4	0.0402	0.999	chr5	-	131709200	131709272	131710577	131710661	131716564	131716656
CA-5-135350822-135350913.2	H2AFY	0.483	100	6	0.5868	0.1042	chr5	-	135345967	135346057	135350822	135350913	135352945	135353045
CA-5-135352945-135353045.2	H2AFY	-0.547	100	6	0.2743	0.8213	chr5	-	135350822	135350913	135352945	135353045	135360496	135360604
CA-5-137956476-137956542.1	FAM13B	0.362	100	3	0.626	0.2638	chr5	-	137954165	137954376	137956476	137956542	137959615	137959763
CA-5-141938851-141938904.1	DELE1,KIAA0141	-0.319	100	2	0.1055	0.4245	chr5	+	141938520	141938760	141938851	141938904	141939553	141942047
CA-5-149242490-149242538.2	ABLIM3	0.491	100	3	0.8053	0.314	chr5	+	149239758	149239888	149242490	149242538	149244880	149245015
CA-5-150383061-150383172.3	TCOF1	-0.383	100	4	0.2115	0.5952	chr5	+	150379531	150379732	150383061	150383172	150383737	150384638
CA-5-163467700-163467748.1	HMMR	0.297	100	5	0.5838	0.2868	chr5	+	163464722	163464802	163467700	163467748	163469640	163469829
CA-5-176359461-176359567.1	KIAA1191	0.264	100	2	0.7745	0.5115	chr5	-	176355570	176355749	176359461	176359567	176359810	176359918
CA-5-31515453-31515564.1	DROSHA	-0.253	100	3	0.4777	0.731	chr5	-	31514987	31515219	31515453	31515564	31521122	31521215
CA-5-66075023-66075230.3	ERBIN	-0.512	100	2	0.447	0.9592	chr5	+	66053405	66054951	66075023	66075230	66076315	66076408
CA-5-75399309-75399387.1	COL4A3BP	0.455	100	6	0.6747	0.2197	chr5	-	75389591	75389687	75399309	75399387	75400204	75400297
CA-5-7873372-7873512.1	MTRR	0.389	100	6	0.8328	0.4442	chr5	+	7870769	7870923	7873372	7873512	7875257	7875375
CA-5-7873372-7873526.1	MTRR	0.37	100	6	0.8558	0.4855	chr5	+	7870769	7870923	7873372	7873526	7875257	7875375
CA-6-109140420-109140675.6	CEP57L1	-0.442	100	2	0.5575	0.999	chr6	+	109106034	109106090	109140420	109140675	109146757	109146937
CA-6-111472012-111472140.1	REV3L	-0.355	100	2	0.051	0.4062	chr6	-	111416282	111416472	111472012	111472140	111482749	111483229
CA-6-127282286-127282395.2	RNF146	0.407	100	3	0.4947	0.088	chr6	+	127280230	127280340	127282286	127282395	127286049	127286177
CA-6-127282286-127282395.3	RNF146	0.332	100	5	0.5564	0.2235	chr6	+	127280230	127280340	127282286	127282395	127285207	127285348
CA-6-130880143-130880206.4	EPB41L2	0.378	100	2	0.4495	0.072	chr6	-	130869562	130870126	130880143	130880206	130885095	130885268
CA-6-138926400-138926478.1	REPS1	-0.395	100	6	0.1205	0.515	chr6	-	138921036	138921124	138926400	138926478	138929976	138930098
CA-6-138926400-138926481.1	REPS1	-0.478	100	5	0.2776	0.7557	chr6	-	138921036	138921124	138926400	138926481	138929976	138930098
CA-6-143503912-143504085.4	.	-0.523	100	5	0.476	0.999	chr6	-	143501944	143502122	143503912	143504085	143504166	143504252
CA-6-144827347-144827386.1	UTRN	0.366	100	2	0.944	0.5775	chr6	+	144820881	144821018	144827347	144827386	144827610	144827676
CA-6-152145486-152145555.1	SYNE1	0.948	100	3	0.975	0.027	chr6	-	152143622	152143765	152145486	152145555	152148044	152148378
CA-6-167013507-167013567.1	FGFR1OP,RP11-517H2.6	0.232	100	3	0.613	0.3807	chr6	+	167010812	167010893	167013507	167013567	167022408	167022635
CA-6-167913402-167913423.1	AFDN,MLLT4	0.728	100	2	0.9465	0.2187	chr6	+	167911283	167911489	167913402	167913423	167914167	167914313
CA-6-169663562-169663649.1	WDR27	-0.796	100	4	0.203	0.999	chr6	-	169662303	169662424	169663562	169663649	169664165	169664286
CA-6-169663562-169663878.1	WDR27	-0.669	100	4	0.2955	0.965	chr6	-	169662303	169662424	169663562	169663878	169664165	169664286
CA-6-17771113-17771218.1	KIF13A	-0.855	100	6	0.0957	0.9513	chr6	-	17764154	17764946	17771113	17771218	17771907	17772059
CA-6-30561327-30561508.1	PRR3	-0.33	100	5	0.2924	0.6223	chr6	+	30558149	30558212	30561327	30561508	30561833	30562124
CA-6-31356166-31356368.1	.	0.967	100	2	0.968	0.001	chr6	-	31355316	31355592	31356166	31356368	31356687	31356905
CA-6-35460551-35460618.2	FANCE	0.522	100	2	0.7215	0.199	chr6	+	35459681	35459760	35460551	35460618	35466243	35467106
CA-6-36894503-36894603.1	C6orf89	0.238	100	3	0.5747	0.3365	chr6	+	36885863	36886028	36894503	36894603	36899425	36899633
CA-6-36894503-36894603.2	C6orf89	0.364	100	3	0.918	0.5542	chr6	+	36883187	36883352	36894503	36894603	36899425	36899633
CA-6-41080810-41080897.1	NFYA	0.889	100	6	0.9237	0.0353	chr6	+	41079028	41079164	41080810	41080897	41084045	41084192
CA-6-42935411-42935473.3	CNPY3,CNPY3-GNMT	0.276	100	2	0.439	0.1632	chr6	+	42929129	42929721	42935411	42935473	42935573	42935670
CA-6-57949903-57950011.1	LINC00680,LINC00680-GUSBP4,XXbac-BPG55C20.5	0.359	100	3	0.831	0.4724	chr6	-	57948917	57949068	57949903	57950011	57959027	57959111
CA-6-7240437-7240602.1	RREB1	0.487	100	5	0.6678	0.1813	chr6	+	7228996	7231907	7240437	7240602	7246423	7247221
CA-6-75640683-75640704.1	SENP6	0.297	100	2	0.619	0.3223	chr6	+	75634706	75634811	75640683	75640704	75647730	75647801
CA-6-90544551-90544632.1	MAP3K7	-0.891	100	6	0.0522	0.9433	chr6	-	90536336	90536401	90544551	90544632	90547257	90547387
CA-7-107613653-107613732.5	BCAP29	-0.279	100	2	0.085	0.3638	chr7	+	107613331	107613432	107613653	107613732	107621629	107623317
CA-7-108521475-108521521.6	PNPLA8	-0.315	100	4	0.5428	0.8577	chr7	-	108514435	108515447	108521475	108521521	108526028	108526873
CA-7-1162961-1163217.2	AC091729.9,LOC101927021	0.488	100	2	0.689	0.2013	chr7	+	1160373	1160623	1162961	1163217	1163451	1163495
CA-7-117134123-117134192.1	ST7	0.715	100	6	0.8635	0.1485	chr7	+	117131884	117131960	117134123	117134192	117136080	117136235
CA-7-128400831-128400891.1	IMPDH1	-0.438	100	2	0.397	0.835	chr7	-	128400332	128400539	128400831	128400891	128401014	128401116
CA-7-152811696-152811733.1	ACTR3B	0.345	100	3	0.4283	0.083	chr7	+	152801620	152801731	152811696	152811733	152814549	152814645
CA-7-158752780-158752843.1	ESYT2	-0.819	100	6	0.0858	0.9047	chr7	-	158749648	158749723	158752780	158752843	158759485	158759581
CA-7-18629349-18629481.1	HDAC9	0.401	100	2	0.8585	0.457	chr7	+	18593907	18594029	18629349	18629481	18634626	18634742
CA-7-195861-196302.2	FAM20C	0.35	100	3	0.6253	0.2752	chr7	+	195624	195732	195861	196302	197132	197390
CA-7-23125760-23125926.1	KLHL7	0.271	100	4	0.517	0.246	chr7	+	23125047	23125172	23125760	23125926	23140768	23140944
CA-7-24863199-24863292.1	OSBPL3	0.501	100	6	0.8268	0.3257	chr7	-	24861612	24861769	24863199	24863292	24863495	24863599
CA-7-30584710-30584808.2	AC005154.6	0.292	100	2	0.5045	0.2123	chr7	-	30579230	30579314	30584710	30584808	30585329	30585479
CA-7-43631183-43631782.1	COA1	0.345	100	2	0.581	0.2363	chr7	-	43608455	43609641	43631183	43631782	43639448	43639681
CA-7-43665657-43665722.5	COA1	0.296	100	3	0.4513	0.155	chr7	-	43650611	43650712	43665657	43665722	43729428	43729541
CA-7-44074130-44074184.1	POLM	-0.351	100	2	0.3085	0.6593	chr7	-	44073782	44074025	44074130	44074184	44074397	44074530
CA-7-48103296-48103411.2	UPP1	0.418	100	6	0.6647	0.247	chr7	+	48101823	48101870	48103296	48103411	48106872	48107082
CA-7-500430-500499.1	PDGFA	-0.625	100	3	0.014	0.6392	chr7	-	497257	498574	500430	500499	501115	501242
CA-7-50710874-50710990.3	GRB10	-0.277	100	2	0.2515	0.5293	chr7	-	50703820	50703908	50710874	50710990	50755886	50756056
CA-7-50710874-50710990.4	GRB10	-0.301	100	3	0.546	0.8473	chr7	-	50705139	50705323	50710874	50710990	50732271	50732368
CA-7-56076833-56076889.4	SUMF2	-0.389	100	3	0.193	0.5824	chr7	+	56072996	56073111	56076833	56076889	56078101	56078186
CA-7-65974918-65975071.1	GUSB	-0.286	100	6	0.3713	0.6573	chr7	-	65974525	65974704	65974918	65975071	65976014	65976202
CA-7-75512308-75512421.1	PMS2L3,PMS2P3	-0.415	100	2	0.231	0.6463	chr7	-	75510930	75511114	75512308	75512421	75512588	75512675
CA-7-75881364-75881486.8	RHBDD2	0.561	100	2	0.999	0.438	chr7	+	75878991	75879260	75881364	75881486	75883733	75883848
CA-7-849519-849603.4	SUN1	-0.207	100	2	0.3945	0.6023	chr7	+	843340	843520	849519	849603	849922	850033
CA-7-87163238-87163332.1	DMTF1	0.272	100	2	0.4485	0.1755	chr7	+	87154389	87154528	87163238	87163332	87163494	87163617
CA-7-87163238-87163332.7	DMTF1	0.368	100	3	0.4463	0.0778	chr7	+	87152425	87152555	87163238	87163332	87163494	87163617
CA-7-87860071-87860169.1	SLC25A40	-0.284	100	4	0.17	0.4535	chr7	-	87858630	87858751	87860071	87860169	87860571	87860640
CA-7-92042045-92042186.1	AKAP9	0.916	100	5	0.9646	0.049	chr7	+	92040673	92040898	92042045	92042186	92042667	92042771
CA-7-92245426-92245676.4	KRIT1	-0.418	100	3	0.41	0.8283	chr7	-	92244901	92245134	92245426	92245676	92245789	92246100
CA-7-99519826-99519909.3	ZKSCAN5	-0.242	100	2	0.291	0.5332	chr7	+	99512452	99512591	99519826	99519909	99525812	99526418
CA-7-99561887-99561973.1	ZNF655	-0.563	100	2	0.393	0.956	chr7	+	99560532	99560695	99561887	99561973	99571687	99571792
CA-7-99561887-99562494.1	ZNF655	-0.243	100	2	0.3055	0.5493	chr7	+	99560532	99560695	99561887	99562494	99563862	99564705
CA-8-106737519-106737600.2	OXR1	-0.242	100	2	0.4165	0.6592	chr8	+	106726106	106726309	106737519	106737600	106739457	106739583
CA-8-143590607-143590738.5	EEF1D	-0.241	100	2	0.189	0.4297	chr8	-	143588990	143590081	143590607	143590738	143597347	143597415
CA-8-19357202-19357283.1	SH2D4A	-0.259	100	2	0.3235	0.5815	chr8	+	19334685	19334857	19357202	19357283	19361202	19361314
CA-8-29049289-29049394.1	HMBOX1	0.435	100	3	0.734	0.2987	chr8	+	29048959	29049048	29049289	29049394	29051017	29053270
CA-8-30754664-30754749.1	UBXN8	0.372	100	2	0.866	0.494	chr8	+	30753034	30753105	30754664	30754749	30756764	30756887
CA-8-38429681-38429948.2	FGFR1	-0.522	100	6	0.1138	0.6363	chr8	-	38428345	38428435	38429681	38429948	38457355	38457534
CA-8-43196429-43196516.1	HGSNAT	-0.671	100	6	0.006	0.6767	chr8	+	43193756	43193843	43196429	43196516	43196947	43197025
CA-8-46595686-46595780.1	ASNSP1	0.341	100	2	0.447	0.106	chr8	-	46595114	46595241	46595686	46595780	46596041	46596227
CA-8-69495764-69495926.1	SULF1	0.645	100	3	0.888	0.2427	chr8	+	69466623	69466950	69495764	69495926	69501873	69501968
CA-8-73030335-73030395.1	TERF1	-0.274	100	5	0.309	0.5833	chr8	+	73026939	73027052	73030335	73030395	73032041	73032133
CA-8-9096742-9096860.1	ERI1	-0.631	100	2	0.001	0.632	chr8	+	9088459	9088569	9096742	9096860	9099858	9100099
CA-8-92921502-92921660.1	TRIQK	0.321	100	2	0.479	0.1582	chr8	-	92916928	92917007	92921502	92921660	92954405	92954564
CA-8-94932069-94932107.1	TP53INP1	0.261	100	2	0.701	0.4397	chr8	-	94925971	94930728	94932069	94932107	94939859	94940220
CA-8-94975317-94975415.1	NDUFAF6	-0.365	100	3	0.385	0.7495	chr8	+	94957994	94958179	94975317	94975415	94980854	94980973
CA-9-111009147-111009201.1	LPAR1	0.341	100	2	0.7055	0.365	chr9	-	110973480	110973558	111009147	111009201	111011547	111011690
CA-9-111011547-111011690.10	LPAR1	-0.385	100	5	0.4424	0.827	chr9	-	110973480	110973558	111011547	111011690	111038166	111038478
CA-9-111011547-111011690.5	LPAR1	0.426	100	5	0.6722	0.2457	chr9	-	110973480	110973558	111011547	111011690	111038869	111039259
CA-9-111011547-111011690.8	LPAR1	0.377	100	3	0.5423	0.165	chr9	-	110973480	110973558	111011547	111011690	111037840	111038085
CA-9-111036113-111036201.4	LPAR1	0.574	100	3	0.5747	0.001	chr9	-	111011547	111011690	111036113	111036201	111038166	111038478
CA-9-111036121-111036201.2	LPAR1	-0.311	100	3	0.302	0.613	chr9	-	111011547	111011690	111036121	111036201	111038166	111038478
CA-9-112052398-112052438.2	SUSD1	0.37	100	2	0.906	0.536	chr9	-	112041866	112041960	112052398	112052438	112058427	112058686
CA-9-113998258-113998354.1	ZNF618	-0.313	100	3	0.125	0.438	chr9	+	113988320	113988580	113998258	113998354	114001995	114002073
CA-9-121300055-121300126.10	GSN	0.307	100	2	0.366	0.059	chr9	+	121268101	121268219	121300055	121300126	121301962	121302167
CA-9-121300055-121300126.6	GSN	0.33	100	2	0.389	0.059	chr9	+	121282438	121282550	121300055	121300126	121301962	121302167
CA-9-121300064-121300126.2	GSN	0.371	100	2	0.4375	0.0663	chr9	+	121282438	121282550	121300064	121300126	121301962	121302167
CA-9-121300064-121300126.4	GSN	0.337	100	2	0.3995	0.063	chr9	+	121268101	121268219	121300064	121300126	121301962	121302167
CA-9-125065989-125066058.1	SCAI	-0.382	100	2	0.1045	0.4867	chr9	-	125055875	125056007	125065989	125066058	125142632	125142677
CA-9-127428551-127428682.1	ZNF79	0.606	100	3	0.749	0.1432	chr9	+	127424373	127424910	127428551	127428682	127428831	127428920
CA-9-127732563-127732773.1	TOR2A	-0.391	100	3	0.4517	0.8428	chr9	-	127731523	127732278	127732563	127732773	127733384	127733560
CA-9-128247923-128247935.1	DNM1	0.606	100	3	0.938	0.332	chr9	+	128247374	128247486	128247923	128247935	128248582	128248753
CA-9-128272784-128272865.1	GOLGA2	0.452	100	3	0.8533	0.4005	chr9	-	128268419	128268524	128272784	128272865	128273849	128273972
CA-9-128592982-128593042.1	SPTAN1	-0.686	100	6	0.3068	0.9925	chr9	+	128591476	128591625	128592982	128593042	128594174	128594373
CA-9-129915965-129915980.1	FNBP1	-0.243	100	2	0.1585	0.4015	chr9	-	129908889	129908999	129915965	129915980	129923843	129923939
CA-9-131603960-131604053.1	RAPGEF1	-0.69	100	2	0.046	0.7355	chr9	-	131602060	131602149	131603960	131604053	131619050	131619209
CA-9-131650128-131650242.1	RAPGEF1	-0.292	100	2	0.3375	0.6297	chr9	-	131643238	131643417	131650128	131650242	131650809	131650949
CA-9-131650128-131650266.1	RAPGEF1	-0.265	100	2	0.202	0.4668	chr9	-	131643238	131643417	131650128	131650266	131650809	131650949
CA-9-21329330-21329419.1	.	0.438	100	2	0.439	0.001	chr9	-	21324075	21324321	21329330	21329419	21335096	21335207
CA-9-2651414-2651498.1	VLDLR	0.771	100	6	0.816	0.0445	chr9	+	2650369	2650516	2651414	2651498	2651873	2651954
CA-9-32988082-32988124.1	APTX	-0.328	100	3	0.3977	0.7255	chr9	-	32987543	32987731	32988082	32988124	32989758	32989895
CA-9-32988082-32988129.1	APTX	-0.284	100	2	0.498	0.7817	chr9	-	32987543	32987731	32988082	32988129	32989758	32989895
CA-9-5944870-5944960.1	KIAA2026	0.424	100	3	0.921	0.497	chr9	-	5929043	5929159	5944870	5944960	5954015	5954095
CA-9-62386773-62386883.1	FGF7P6,RP11-111F5.5	-0.367	100	4	0.0445	0.4123	chr9	+	62376255	62376813	62386773	62386883	62432875	62432979
CA-9-75078325-75078582.1	NMRK1	-0.244	100	2	0.361	0.6052	chr9	-	75077489	75077580	75078325	75078582	75083086	75083150
CA-9-86298766-86298830.1	ZCCHC6	-0.278	100	2	0.1055	0.3843	chr9	-	86287732	86288744	86298766	86298830	86301275	86301601
CA-9-86299198-86299272.1	ZCCHC6	-0.901	100	4	0.0948	0.9962	chr9	-	86298766	86298830	86299198	86299272	86301275	86301601
CA-9-96514215-96514369.1	CDC14B	0.943	100	3	0.9443	0.001	chr9	-	96509672	96509789	96514215	96514369	96515648	96515792
CA-X-118616201-118616240.1	DOCK11	0.506	100	2	0.686	0.1795	chrX	+	118615599	118615711	118616201	118616240	118618549	118618728
CA-X-130340106-130340344.1	SLC25A14	0.581	100	4	0.5823	0.001	chrX	+	130339887	130339976	130340106	130340344	130345181	130345275
CA-X-130349823-130349867.1	SLC25A14	-0.355	100	5	0.1506	0.5063	chrX	+	130349250	130349345	130349823	130349867	130350645	130350731
CA-X-130350645-130350731.2	SLC25A14	0.243	100	2	0.8305	0.5872	chrX	+	130349250	130349345	130350645	130350731	130358639	130358735
CA-X-134772142-134772283.1	FAM122B	-0.48	100	3	0.4627	0.9427	chrX	-	134769565	134771354	134772142	134772283	134781820	134781917
CA-X-135570435-135570546.1	INTS6L	0.794	100	2	0.933	0.1387	chrX	+	135569336	135569431	135570435	135570546	135572814	135573033
CA-X-139731650-139731755.1	ATP11C	-0.497	100	3	0.4547	0.9517	chrX	-	139726348	139728962	139731650	139731755	139737915	139738069
CA-X-15331215-15331299.1	PIGA	0.395	100	4	0.6185	0.2232	chrX	-	15325913	15326046	15331215	15331299	15331873	15331992
CA-X-154357250-154357274.1	FLNA	-0.288	100	3	0.405	0.6928	chrX	-	154354824	154355072	154357250	154357274	154357433	154357623
CA-X-30727465-30727552.1	GK	0.506	100	6	0.9538	0.4478	chrX	+	30724100	30724181	30727465	30727552	30728731	30730608
CA-X-40071636-40071690.1	BCOR	-0.268	100	5	0.4386	0.7072	chrX	-	40070972	40071159	40071636	40071690	40072348	40075180
CA-X-41555599-41555635.1	CASK	0.579	100	3	0.9013	0.3217	chrX	-	41553718	41553915	41555599	41555635	41559778	41559847
CA-X-48541332-48541442.5	TBC1D25	0.699	100	3	0.999	0.3	chrX	+	48539618	48539932	48541332	48541442	48558896	48559024
CA-X-53094399-53094474.1	KANTR,RP11-258C19.5	-0.29	100	2	0.3655	0.6556	chrX	+	53094156	53094284	53094399	53094474	53099471	53099608
CA-X-53625785-53626034.1	HUWE1	-0.217	100	2	0.4755	0.6934	chrX	-	53625156	53625258	53625785	53626034	53627409	53627515
CA-X-65524563-65524614.1	LAS1L	0.504	100	3	0.5533	0.0488	chrX	-	65524055	65524262	65524563	65524614	65524964	65525050
CS-1-108885274-108885578.2	GPSM2	-0.311	100	3	0.6197	0.9308	chr1	+	108876984	108877228	108885274	108885578	108896863	108897085
CS-1-108885506-108885578.2	GPSM2	-0.139	100	4	0.4998	0.639	chr1	+	108876980	108877228	108885506	108885578	108896863	108897085
CS-1-108962308-108962469.1	CLCC1	0.193	100	2	0.605	0.412	chr1	-	108950308	108950448	108962308	108962469	108963360	108963450
CS-1-109620913-109621266.1	AMPD2	0.174	100	2	0.256	0.0817	chr1	+	109619884	109620278	109620913	109621266	109625302	109625433
CS-1-110345538-110345649.1	RBM15	0.281	100	2	0.36	0.0792	chr1	+	110339465	110342268	110345538	110345649	110346307	110346677
CS-1-111627469-111627563.1	RAP1A	0.385	100	2	0.8535	0.469	chr1	+	111620209	111620347	111627469	111627563	111691333	111691417
CS-1-112705099-112705123.1	RHOC	-0.265	100	6	0.4613	0.7255	chr1	-	112703643	112703806	112705099	112705123	112707077	112707102
CS-1-113758658-113758848.1	PHTF1	-0.435	100	2	0.5635	0.999	chr1	-	113757698	113757755	113758658	113758848	113759022	113759476
CS-1-1263345-1263386.12	UBE2J2	-0.255	100	3	0.3167	0.5717	chr1	-	1257207	1257310	1263345	1263386	1273665	1273855
CS-1-1353847-1353928.3	MXRA8	0.374	100	4	0.999	0.6247	chr1	-	1352690	1353332	1353847	1353928	1354029	1354106
CS-1-153544653-153544809.3	S100A4	-0.383	100	2	0.3335	0.717	chr1	-	153543612	153543939	153544653	153544809	153545752	153545806
CS-1-153545469-153545518.1	S100A4	0.259	100	2	0.2835	0.024	chr1	-	153544653	153544809	153545469	153545518	153545752	153545802
CS-1-154214456-154214574.5	C1orf43	-0.158	100	3	0.6043	0.7623	chr1	-	154212457	154212624	154214456	154214574	154220341	154220619
CS-1-154269361-154269412.1	UBAP2L	0.304	100	3	0.5063	0.2017	chr1	+	154268756	154268954	154269361	154269412	154270199	154270564
CS-1-154960976-154961026.1	PYGO2	-0.546	100	6	0.4528	0.999	chr1	-	154959637	154959846	154960976	154961026	154963518	154963853
CS-1-155133502-155133780.1	EFNA1	-0.182	100	3	0.595	0.7773	chr1	+	155131338	155131634	155133502	155133780	155133954	155134486
CS-1-155192182-155192283.7	MUC1	-0.629	100	2	0.0135	0.643	chr1	-	155188327	155188503	155192182	155192283	155192785	155192893
CS-1-155203122-155203271.1	RP11-263K19.4	-0.375	100	2	0.398	0.773	chr1	+	155200699	155200826	155203122	155203271	155205034	155205495
CS-1-155251094-155251164.4	FAM189B	0.304	100	2	0.999	0.695	chr1	-	155250275	155250929	155251094	155251164	155251501	155251601
CS-1-155309752-155309965.1	FDPS	0.183	100	2	0.3615	0.1782	chr1	+	155308913	155308965	155309752	155309965	155310042	155310205
CS-1-155309752-155309965.2	FDPS	0.326	100	6	0.5325	0.2068	chr1	+	155308958	155309076	155309752	155309965	155310042	155310205
CS-1-155309788-155309965.2	FDPS	0.348	100	6	0.6028	0.2553	chr1	+	155308915	155309076	155309788	155309965	155310042	155310205
CS-1-156041484-156041671.1	UBQLN4	-0.36	100	2	0.6395	0.999	chr1	-	156035300	156037130	156041484	156041671	156041871	156041987
CS-1-156290976-156291106.1	GLMP	0.323	100	2	0.328	0.0053	chr1	-	156290095	156290360	156290976	156291106	156291402	156291550
CS-1-156938417-156938513.2	ARHGEF11	0.952	100	6	0.9768	0.0253	chr1	-	156937248	156937496	156938417	156938513	156939547	156939910
CS-1-163322866-163323095.2	NUF2	0.194	100	3	0.2797	0.086	chr1	+	163321889	163322066	163322866	163323095	163326031	163326174
CS-1-16391374-16391424.6	SZRD1	-0.16	100	5	0.2474	0.4068	chr1	+	16367082	16367308	16391374	16391424	16393227	16393482
CS-1-165768191-165768269.7	TMCO1	0.498	100	4	0.6507	0.153	chr1	-	165759524	165759584	165768191	165768269	165768481	165768837
CS-1-16619844-16620024.1	CROCCP2	-0.274	100	4	0.4553	0.7288	chr1	-	16618252	16619103	16619844	16620024	16625774	16626005
CS-1-16619844-16620038.1	CROCCP2	-0.242	100	3	0.3167	0.559	chr1	-	16618255	16619103	16619844	16620038	16625774	16626005
CS-1-16626352-16626499.1	CROCCP2	-0.193	100	3	0.572	0.7652	chr1	-	16625774	16626005	16626352	16626499	16627144	16627289
CS-1-16642766-16642850.1	CROCCP2	-0.516	100	2	0.3915	0.9078	chr1	-	16635026	16635168	16642766	16642850	16643027	16643145
CS-1-203733222-203733400.1	ATP2B4	0.286	100	3	0.2967	0.011	chr1	+	203727394	203727571	203733222	203733400	203739545	203744079
CS-1-225514595-225514900.2	ENAH	0.404	100	6	0.7617	0.3578	chr1	-	225512870	225513016	225514595	225514900	225519197	225519565
CS-1-228108436-228109021.2	MRPL55	-0.243	100	4	0.5457	0.7893	chr1	-	228108234	228108318	228108436	228109021	228109148	228109299
CS-1-232574173-232574222.4	SIPA1L2	-0.276	100	2	0.486	0.762	chr1	-	232513856	232515608	232574173	232574222	232629868	232630156
CS-1-23340851-23341020.1	HNRNPR	0.128	100	3	0.5517	0.4238	chr1	-	23338489	23338608	23340851	23341020	23344210	23344322
CS-1-2393269-2393355.2	RER1	0.167	100	3	0.304	0.1366	chr1	+	2391840	2391958	2393269	2393355	2395783	2395871
CS-1-241604259-241604579.1	OPN3	0.152	100	3	0.58	0.4282	chr1	-	241597745	241597997	241604259	241604579	241639881	241640361
CS-1-245002120-245002232.2	EFCAB2	0.263	100	2	0.89	0.627	chr1	+	244970355	244970443	245002120	245002232	245017241	245017326
CS-1-31735182-31735665.1	ADGRB2	-0.213	100	2	0.3005	0.5143	chr1	-	31732971	31733143	31735182	31735665	31735826	31735893
CS-1-32684009-32684089.1	SYNC	0.601	100	6	0.673	0.0723	chr1	-	32680359	32681860	32684009	32684089	32684257	32684382
CS-1-35093393-35093441.1	ZMYM1	-0.295	100	2	0.2995	0.595	chr1	+	35079390	35079442	35093393	35093441	35093913	35094083
CS-1-40076729-40076913.1	PPT1	-0.139	100	3	0.491	0.6298	chr1	-	40072718	40074183	40076729	40076913	40078559	40078658
CS-1-41033982-41034048.1	SCMH1	-0.179	100	2	0.601	0.7802	chr1	-	41028583	41028726	41033982	41034048	41037361	41037452
CS-1-45685575-45685620.2	GPBP1L1	-0.145	100	2	0.6105	0.755	chr1	-	45660548	45661225	45685575	45685620	45686411	45686653
CS-1-6018634-6018835.1	KCNAB2	0.313	100	4	0.3992	0.086	chr1	+	5992710	5992788	6018634	6018835	6040516	6040645
CS-1-83952186-83952387.1	TTLL7	0.254	100	2	0.957	0.7027	chr1	-	83951844	83951976	83952186	83952387	83998930	83999092
CS-1-86385457-86385590.1	ODF2L	0.18	100	6	0.7577	0.578	chr1	-	86384675	86384801	86385457	86385590	86386914	86387079
CS-1-95244210-95244651.2	RWDD3	-0.309	100	3	0.407	0.7157	chr1	+	95234154	95234315	95244210	95244651	95246541	95246657
CS-1-95244210-95244715.1	RWDD3	-0.317	100	3	0.3853	0.7017	chr1	+	95234154	95234315	95244210	95244715	95246541	95246657
CS-10-100983754-100983817.10	MRPL43	0.195	100	2	0.329	0.134	chr10	-	100981370	100981543	100983754	100983817	100986686	100986975
CS-10-100983754-100983817.5	MRPL43	0.885	100	3	0.997	0.1123	chr10	-	100981375	100981543	100983754	100983817	100986748	100986975
CS-10-100983754-100983817.8	MRPL43	0.707	100	3	0.999	0.292	chr10	-	100977820	100979372	100983754	100983817	100986748	100986975
CS-10-101430344-101430452.2	BTRC	-0.179	100	2	0.614	0.793	chr10	+	101354062	101354228	101430344	101430452	101461980	101462058
CS-10-102465981-102466087.1	MFSD13A	-0.136	100	2	0.225	0.3615	chr10	+	102461412	102461450	102465981	102466087	102468954	102469197
CS-10-110132304-110132400.1	ADD3	-0.973	100	3	0.0113	0.984	chr10	+	110130362	110130486	110132304	110132400	110133325	110134211
CS-10-110875965-110876070.1	PDCD4	0.334	100	4	0.999	0.6655	chr10	+	110871954	110872018	110875965	110876070	110881274	110881535
CS-10-122143571-122143706.5	TACC2	-0.149	100	3	0.2643	0.413	chr10	+	122112963	122113233	122143571	122143706	122195039	122195176
CS-10-122428275-122428316.1	PLEKHA1	0.791	100	6	0.9232	0.132	chr10	+	122426941	122427031	122428275	122428316	122429623	122432345
CS-10-124696157-124696212.1	FAM53B,RP11-12J10.3	-0.308	100	2	0.609	0.917	chr10	-	124681606	124682379	124696157	124696212	124706635	124706887
CS-10-125160318-125160520.1	CTBP2	-0.147	100	2	0.3415	0.489	chr10	-	125038996	125039155	125160318	125160520	125160826	125161170
CS-10-27533734-27533853.3	RAB18	-0.146	100	2	0.3915	0.5377	chr10	+	27532506	27532579	27533734	27533853	27537875	27538489
CS-10-5903019-5903175.2	FBH1,FBXO18	-0.177	100	2	0.685	0.8623	chr10	+	5890285	5890346	5903019	5903175	5906036	5906632
CS-10-6224148-6224213.4	PFKFB3	0.396	100	5	0.7156	0.32	chr10	+	6223957	6224020	6224148	6224213	6232894	6233107
CS-10-70323862-70324030.1	LRRC20	-0.279	100	2	0.56	0.8392	chr10	-	70301384	70301508	70323862	70324030	70340552	70340702
CS-10-73797112-73797271.3	ZSWIM8	0.333	100	2	0.999	0.666	chr10	+	73796773	73797019	73797112	73797271	73797376	73797416
CS-10-86843405-86843510.1	BMPR1A	0.194	100	3	0.4897	0.2958	chr10	+	86838938	86838979	86843405	86843510	86875866	86876085
CS-10-89634177-89635065.2	PANK1	0.259	100	2	0.366	0.1067	chr10	-	89611695	89612048	89634177	89635065	89644599	89645024
CS-10-93500039-93500085.1	CEP55	-0.136	100	2	0.3885	0.5242	chr10	+	93496632	93496781	93500039	93500085	93503112	93503388
CS-11-108127885-108127979.2	ACAT1	0.345	100	4	0.4345	0.0897	chr11	+	108121567	108121678	108127885	108127979	108131906	108131954
CS-11-108224783-108224871.3	ATM	-0.192	100	2	0.101	0.293	chr11	+	108223115	108223186	108224783	108224871	108227594	108227696
CS-11-110272535-110272619.4	RDX	-0.159	100	2	0.329	0.4884	chr11	-	110263959	110264234	110272535	110272619	110279680	110279756
CS-11-118918825-118918879.2	BCL9L	-0.132	100	3	0.5543	0.6862	chr11	-	118908269	118908655	118918825	118918879	118925237	118925630
CS-11-124877160-124877309.1	ROBO3	0.423	100	3	0.4243	0.001	chr11	+	124876821	124876932	124877160	124877309	124877518	124877796
CS-11-205951-206043.5	BET1L	0.171	100	2	0.3775	0.206	chr11	-	205073	205469	205951	206043	207302	207374
CS-11-47569699-47569891.1	NDUFS3,PTPMT1	-0.234	100	5	0.6462	0.8797	chr11	+	47565905	47565986	47569699	47569891	47571470	47571769
CS-11-533276-533358.3	HRAS	-0.274	100	6	0.5178	0.792	chr11	-	532241	532630	533276	533358	533452	533612
CS-11-57789036-57789155.4	CTNND1	0.947	100	2	0.986	0.0387	chr11	+	57761800	57762046	57789036	57789155	57791491	57791673
CS-11-63764037-63764598.1	C11orf95	-0.35	100	2	0.356	0.706	chr11	-	63759891	63763869	63764037	63764598	63764867	63765254
CS-11-64359377-64359403.1	RPS6KA4	-0.226	100	2	0.224	0.45	chr11	+	64359181	64359290	64359377	64359403	64360162	64360381
CS-11-65717662-65717893.1	RNASEH2C	-0.321	100	2	0.324	0.645	chr11	-	65715000	65715317	65717662	65717893	65719680	65719809
CS-11-66668614-66669291.2	RBM4B	0.18	100	2	0.334	0.1543	chr11	-	66664997	66665578	66668614	66669291	66676667	66677091
CS-11-706595-706801.1	EPS8L2	0.116	100	2	0.4545	0.3375	chr11	+	706236	706288	706595	706801	709329	709451
CS-11-72732514-72732597.1	ARAP1	-0.179	100	3	0.5683	0.747	chr11	-	72726619	72727172	72732514	72732597	72752327	72752389
CS-11-75563726-75563770.3	SERPINH1	-0.164	100	4	0.4665	0.6313	chr11	+	75562345	75562378	75563726	75563770	75566315	75566971
CS-11-75566315-75566391.1	SERPINH1	-0.566	100	5	0.3508	0.9167	chr11	+	75562136	75562319	75566315	75566391	75566466	75566681
CS-11-7668477-7672523.1	CYB5R2	-0.561	100	3	0.4383	0.999	chr11	-	7665104	7667813	7668477	7672523	7672747	7673455
CS-11-778112-778218.1	AP006621.5,LOC171391	-0.503	100	2	0.293	0.7963	chr11	+	777607	777695	778112	778218	783529	783671
CS-11-82930156-82930274.1	DDIAS	-0.177	100	2	0.5995	0.777	chr11	+	82928776	82928938	82930156	82930274	82931731	82934655
CS-11-847200-847300.10	TSPAN4	0.201	100	2	0.623	0.4225	chr11	+	843338	843669	847200	847300	862549	862741
CS-11-847200-847300.11	TSPAN4	-0.29	100	3	0.4303	0.72	chr11	+	842958	843050	847200	847300	862549	862741
CS-11-85629131-85629262.1	TMEM126B	0.196	100	2	0.3205	0.1252	chr11	+	85628592	85628688	85629131	85629262	85631686	85631808
CS-11-85711112-85711232.1	SYTL2	-0.667	100	4	0.332	0.999	chr11	-	85709346	85709500	85711112	85711232	85714412	85714507
CS-11-8695462-8696666.1	ST5	-0.441	100	3	0.5583	0.999	chr11	-	8693351	8694130	8695462	8696666	8697524	8697636
CS-11-908541-908645.3	CHID1	-0.191	100	5	0.3276	0.5195	chr11	-	904705	904859	908541	908645	910774	910831
CS-11-95914241-95914312.3	MTMR2	-0.114	100	3	0.4513	0.5648	chr11	-	95888155	95888261	95914241	95914312	95923874	95924000
CS-11-985434-985597.1	AP2A2	0.132	100	2	0.694	0.5616	chr11	+	984644	984753	985434	985597	1010547	1010919
CS-12-102195311-102195447.1	C12orf48,PARPBP	0.196	100	4	0.5493	0.3534	chr12	+	102182548	102182627	102195311	102195447	102195950	102196429
CS-12-104995871-104996026.1	C12orf45	-0.264	100	2	0.063	0.3265	chr12	+	104994491	104994649	104995871	104996026	105049599	105049737
CS-12-121244572-121244615.1	CAMKK2	0.377	100	2	0.4035	0.0272	chr12	-	121240546	121240869	121244572	121244615	121245139	121245240
CS-12-122940806-122940995.1	ABCB9	-0.365	100	3	0.5227	0.888	chr12	-	122940125	122940284	122940806	122940995	122944390	122944519
CS-12-122976870-122978569.1	OGFOD2,RP11-197N18.2	-0.227	100	6	0.1575	0.384	chr12	+	122976653	122976767	122976870	122978569	122978752	122981879
CS-12-123203249-123203375.1	MPHOSPH9	0.156	100	3	0.7653	0.6085	chr12	-	123202884	123203084	123203249	123203375	123210055	123210162
CS-12-131929734-131929796.1	PUS1	-0.141	100	3	0.5467	0.6882	chr12	+	131929281	131929380	131929734	131929796	131929906	131930135
CS-12-133100986-133101053.1	ZNF140	0.16	100	2	0.493	0.3327	chr12	+	133083465	133083561	133100986	133101053	133105509	133107428
CS-12-15889927-15890009.2	STRAP	0.14	100	3	0.5287	0.3893	chr12	+	15882390	15882819	15889927	15890009	15890596	15890669
CS-12-31304981-31305123.3	FAM60A,SINHCAF	0.229	100	2	0.347	0.1183	chr12	-	31298076	31298224	31304981	31305123	31326023	31326187
CS-12-31304985-31305123.1	FAM60A,SINHCAF	0.234	100	2	0.3365	0.1017	chr12	-	31298076	31298224	31304985	31305123	31326023	31326187
CS-12-31499605-31499671.2	DENND5B	-0.36	100	4	0.482	0.842	chr12	-	31495809	31495919	31499605	31499671	31590705	31591012
CS-12-3863835-3863957.1	PARP11	-0.333	100	3	0.385	0.718	chr12	-	3829889	3830018	3863835	3863957	3873211	3873355
CS-12-45270461-45270524.2	ANO6	0.161	100	2	0.344	0.1827	chr12	+	45216084	45216391	45270461	45270524	45302013	45302093
CS-12-45302013-45302093.2	ANO6	-0.31	100	3	0.554	0.8635	chr12	+	45216119	45216391	45302013	45302093	45331294	45331423
CS-12-49371227-49371290.6	SPATS2	-0.187	100	3	0.406	0.5928	chr12	+	49367509	49367587	49371227	49371290	49460769	49461037
CS-12-50231664-50231710.1	LIMA1	-0.894	100	3	0.1017	0.9963	chr12	-	50222020	50222485	50231664	50231710	50248632	50248774
CS-12-52041809-52041929.1	NR4A1	0.67	100	5	0.9872	0.3165	chr12	+	52037266	52037443	52041809	52041929	52054326	52055204
CS-12-54282799-54282874.1	HNRNPA1	-0.133	100	2	0.562	0.6947	chr12	+	54282572	54282665	54282799	54282874	54283811	54283967
CS-12-56158683-56158711.12	MYL6	0.231	100	3	0.3997	0.1685	chr12	+	56158345	56158404	56158683	56158711	56159974	56160148
CS-12-57727680-57727771.1	AGAP2	-0.398	100	2	0.5515	0.9503	chr12	-	57727359	57727582	57727680	57727771	57727936	57728085
CS-12-6450473-6450708.1	CD27-AS1	-0.206	100	2	0.1605	0.366	chr12	-	6448639	6448737	6450473	6450708	6450892	6450980
CS-12-6882195-6882327.1	LRRC23,U47924.6	-0.159	100	2	0.6505	0.81	chr12	+	6873681	6873781	6882195	6882327	6883703	6883919
CS-12-6905844-6905954.1	LRRC23	-0.209	100	4	0.4185	0.6272	chr12	+	6905584	6905759	6905844	6905954	6906408	6906455
CS-12-95256549-95256622.1	VEZT	0.174	100	3	0.6733	0.4992	chr12	+	95251944	95252071	95256549	95256622	95257149	95257239
CS-13-113637619-113637896.1	TFDP1	-0.212	100	5	0.5356	0.748	chr13	+	113636533	113636700	113637619	113637896	113640119	113640310
CS-13-36336286-36336358.1	SPART,SPG20	-0.641	100	2	0.358	0.999	chr13	-	36335020	36335832	36336286	36336358	36346313	36346493
CS-13-36336286-36336358.5	SPART,SPG20	-0.296	100	5	0.1336	0.43	chr13	-	36335020	36335832	36336286	36336358	36346224	36346562
CS-13-41262047-41262331.1	MTRF1	-0.231	100	2	0.1375	0.3687	chr13	-	41260492	41260915	41262047	41262331	41263484	41263569
CS-13-46051931-46051989.1	ZC3H13	0.286	100	4	0.5785	0.2923	chr13	-	46045390	46045516	46051931	46051989	46052403	46052685
CS-13-49663056-49663195.4	EBPL	-0.205	100	3	0.6443	0.849	chr13	-	49660722	49661208	49663056	49663195	49691253	49691438
CS-13-64034346-64034537.1	LINC00355,RP11-520F9.2	0.216	100	2	0.469	0.253	chr13	-	64003347	64003465	64034346	64034537	64075241	64076011
CS-13-75537483-75537675.1	COMMD6	0.183	100	6	0.4645	0.281	chr13	-	75530113	75530266	75537483	75537675	75537763	75537872
CS-13-97356795-97356849.1	MBNL2	-0.541	100	6	0.1212	0.662	chr13	+	97347040	97347067	97356795	97356849	97357481	97357635
CS-13-97366458-97366553.1	MBNL2	-0.416	100	3	0.1857	0.602	chr13	+	97357481	97357635	97366458	97366553	97391321	97391599
CS-14-100375282-100375350.1	WARS	0.573	100	6	0.686	0.1132	chr14	-	100369086	100369258	100375282	100375350	100376259	100376307
CS-14-100375282-100375350.2	WARS	0.488	100	6	0.6097	0.1216	chr14	-	100361707	100361921	100375282	100375350	100375510	100376251
CS-14-100375282-100375403.1	WARS	0.589	100	6	0.717	0.1277	chr14	-	100369086	100369258	100375282	100375403	100376259	100376311
CS-14-100375282-100375406.3	WARS	0.58	100	6	0.7217	0.1418	chr14	-	100369086	100369258	100375282	100375406	100376259	100376309
CS-14-100375282-100375406.4	WARS	0.206	100	2	0.2395	0.0333	chr14	-	100361707	100361921	100375282	100375406	100376259	100376287
CS-14-100380909-100381746.1	WDR25	-0.16	100	2	0.67	0.83	chr14	+	100376438	100376495	100380909	100381746	100468020	100468168
CS-14-102225094-102226408.1	MOK	-0.119	100	2	0.3865	0.505	chr14	-	102224499	102224794	102225094	102226408	102232534	102232708
CS-14-103127004-103127629.1	TNFAIP2	-0.396	100	3	0.6033	0.999	chr14	+	103126326	103126692	103127004	103127629	103129739	103129854
CS-14-103498501-103498528.3	MARK3	0.756	100	6	0.7613	0.0052	chr14	+	103491776	103492034	103498501	103498528	103502881	103503252
CS-14-103500155-103500200.3	MARK3	0.347	100	4	0.3842	0.0372	chr14	+	103491776	103492034	103500155	103500200	103502881	103503245
CS-14-103520501-103520592.1	CKB	0.619	100	3	0.8377	0.2188	chr14	-	103520121	103520311	103520501	103520592	103521262	103521342
CS-14-104715283-104715340.2	INF2	-0.66	100	6	0.3382	0.9982	chr14	+	104714202	104714856	104715283	104715340	104718794	104719603
CS-14-105272720-105272894.2	BRF1	-0.138	100	2	0.5345	0.6723	chr14	-	105256517	105256549	105272720	105272894	105300445	105300725
CS-14-20693546-20693650.1	RNASE4,RP11-903H12.5	0.178	100	3	0.541	0.3627	chr14	+	20684586	20684758	20693546	20693650	20699354	20700576
CS-14-24210347-24210483.7	RP11-468E2.1	-0.302	100	2	0.6605	0.9628	chr14	-	24194674	24195036	24210347	24210483	24210653	24210768
CS-14-24238245-24238405.1	GMPR2	-0.175	100	3	0.5533	0.7275	chr14	+	24237519	24237562	24238245	24238405	24238626	24239046
CS-14-24241183-24241311.1	TINF2	-0.196	100	2	0.552	0.7483	chr14	-	24239640	24240875	24241183	24241311	24241674	24241776
CS-14-24241674-24241776.2	TINF2	0.369	100	2	0.999	0.6302	chr14	-	24240418	24240875	24241674	24241776	24241889	24241994
CS-14-60107585-60108327.1	PCNX4	-0.262	100	4	0.5012	0.7628	chr14	+	60092281	60092419	60107585	60108327	60114699	60114879
CS-14-73541492-73541695.3	ACOT1	-0.179	100	3	0.5793	0.758	chr14	+	73522369	73522400	73541492	73541695	73543049	73543799
CS-14-73541492-73541695.4	ACOT1	-0.18	100	3	0.6003	0.7797	chr14	+	73518585	73518616	73541492	73541695	73543049	73543799
CS-14-75906554-75906677.1	TTLL5	0.232	100	3	0.2897	0.0575	chr14	+	75902141	75902224	75906554	75906677	75954423	75954828
CS-15-22839654-22839790.12	NIPA2	0.618	100	4	0.903	0.2854	chr15	+	22838660	22839174	22839654	22839790	22843101	22843228
CS-15-36894716-36894812.1	MEIS2	0.318	100	2	0.722	0.4035	chr15	-	36892218	36892459	36894716	36894812	36895150	36895240
CS-15-59668102-59668138.1	BNIP2	0.277	100	6	0.3088	0.0323	chr15	-	59663378	59664120	59668102	59668138	59668891	59668990
CS-15-63043705-63043831.3	TPM1	0.247	100	3	0.25	0.0027	chr15	+	63042750	63042943	63043705	63043831	63044026	63044152
CS-15-63064063-63064190.1	TPM1	-0.389	100	5	0.3136	0.7027	chr15	+	63062575	63062645	63064063	63064190	63065895	63066093
CS-15-63529013-63529166.3	USP3	0.321	100	4	0.5355	0.215	chr15	+	63504634	63504830	63529013	63529166	63532646	63532707
CS-15-74896151-74896325.6	MPI	0.447	100	2	0.999	0.552	chr15	+	74892660	74892802	74896151	74896325	74897511	74897957
CS-15-74897010-74897219.1	MPI	-0.26	100	2	0.6565	0.9157	chr15	+	74896151	74896325	74897010	74897219	74897511	74898044
CS-15-88899655-88899811.1	MFGE8	-0.298	100	3	0.6	0.898	chr15	-	88899374	88899532	88899655	88899811	88901550	88901735
CS-15-90903230-90903432.1	MAN2A2	-0.308	100	2	0.482	0.7896	chr15	+	90902877	90902975	90903230	90903432	90904189	90904339
CS-15-90969078-90969120.2	PRC1	0.196	100	4	0.3692	0.1728	chr15	-	90966663	90967202	90969078	90969120	90969523	90969623
CS-15-90969446-90969623.6	PRC1	-0.258	100	4	0.5978	0.856	chr15	-	90966037	90967202	90969446	90969623	90974135	90974246
CS-16-1667334-1667400.1	CRAMP1,LA16c-431H6.6	-0.318	100	3	0.598	0.9158	chr16	+	1666421	1666600	1667334	1667400	1667961	1668184
CS-16-1683508-1683592.1	HN1L	-0.238	100	3	0.391	0.6287	chr16	+	1678279	1678321	1683508	1683592	1685438	1685587
CS-16-1826506-1826602.1	HAGH	0.171	100	3	0.4087	0.2382	chr16	-	1822864	1823037	1826506	1826602	1826711	1826841
CS-16-1941256-1941405.1	MSRB1	-0.192	100	2	0.4745	0.6662	chr16	-	1938941	1939143	1941256	1941405	1943101	1943123
CS-16-1963148-1963256.6	RPS2	0.283	100	4	0.569	0.2865	chr16	-	1962735	1962909	1963148	1963256	1964448	1964812
CS-16-24927683-24927732.1	ARHGAP17	-0.316	100	6	0.2728	0.5887	chr16	-	24919394	24920260	24927683	24927732	24930783	24931160
CS-16-29862585-29862635.1	CDIPT	-0.213	100	5	0.5084	0.7205	chr16	-	29861105	29861259	29862585	29862635	29862814	29863276
CS-16-30001413-30001530.5	INO80E	-0.449	100	6	0.437	0.8862	chr16	+	30000928	30001040	30001413	30001530	30005220	30005793
CS-16-30082483-30082534.4	PPP4C	0.232	100	3	0.569	0.337	chr16	+	30081258	30081310	30082483	30082534	30083393	30083567
CS-16-30759341-30759724.2	CCDC189	-0.316	100	5	0.129	0.4445	chr16	-	30757225	30757654	30759341	30759724	30760283	30760453
CS-16-47463881-47463993.2	PHKB	-0.319	100	4	0.6175	0.9363	chr16	+	47461294	47461426	47463881	47463993	47497398	47497488
CS-16-67174161-67174454.1	NOL3	-0.361	100	2	0.6045	0.965	chr16	+	67174007	67174046	67174161	67174454	67174620	67174946
CS-16-84185479-84185583.1	TAF1C	0.444	100	2	0.628	0.184	chr16	-	84184850	84184989	84185479	84185583	84186900	84186989
CS-16-84502720-84502842.2	TLDC1	-0.161	100	3	0.431	0.5917	chr16	-	84497933	84498111	84502720	84502842	84504600	84504708
CS-16-84759890-84759946.4	USP10	-0.132	100	2	0.3115	0.4428	chr16	+	84744632	84745673	84759890	84759946	84760171	84760275
CS-16-89418283-89418368.7	ANKRD11	-0.412	100	3	0.58	0.9918	chr16	-	89316932	89317075	89418283	89418368	89490244	89490561
CS-16-89687588-89687815.3	CDK10	-0.197	100	2	0.0655	0.2622	chr16	+	89686689	89686797	89687588	89687815	89690552	89690624
CS-17-15540432-15540561.1	TVP23C,TVP23C-CDRT4	-0.998	100	3	0.001	0.999	chr17	-	15503097	15503232	15540432	15540561	15545784	15545916
CS-17-2041767-2041875.1	DPH1	0.307	100	2	0.7455	0.4384	chr17	+	2041480	2041621	2041767	2041875	2042975	2043421
CS-17-2303013-2303354.1	SMG6	0.144	100	2	0.454	0.3102	chr17	-	2298905	2300664	2303013	2303354	2303632	2303819
CS-17-28400609-28400766.2	SLC46A1	-0.71	100	2	0.289	0.999	chr17	-	28394755	28399713	28400609	28400766	28402237	28402321
CS-17-28715992-28716061.5	RAB34	-0.15	100	2	0.3915	0.542	chr17	-	28715799	28715901	28715992	28716061	28717212	28717486
CS-17-35366946-35367043.3	SLFN11	-0.15	100	3	0.5297	0.6797	chr17	-	35363438	35363826	35366946	35367043	35373473	35373622
CS-17-35366946-35367063.6	SLFN11	-0.17	100	3	0.5893	0.759	chr17	-	35363506	35363826	35366946	35367063	35373473	35373620
CS-17-40631591-40636102.1	RP5-1028K7.3,SMARCE1	0.302	100	4	0.821	0.5195	chr17	-	40627466	40630924	40631591	40636102	40636394	40636526
CS-17-42669917-42670376.1	PLEKHH3	-0.36	100	2	0.6325	0.9927	chr17	-	42669429	42669621	42669917	42670376	42670572	42670705
CS-17-42669942-42670376.1	PLEKHH3	-0.412	100	3	0.5733	0.985	chr17	-	42669429	42669621	42669942	42670376	42670572	42670705
CS-17-48027675-48027789.1	COPZ2	-0.53	100	6	0.0343	0.5637	chr17	-	48026173	48026475	48027675	48027789	48028471	48028510
CS-17-48050606-48050781.2	NFE2L1	0.147	100	2	0.4915	0.3435	chr17	+	48048783	48048864	48050606	48050781	48051116	48051416
CS-17-49414241-49414333.1	PHB	0.18	100	4	0.604	0.4238	chr17	-	49413176	49413291	49414241	49414333	49414834	49414884
CS-17-59119298-59119495.1	SKA2	0.16	100	3	0.5847	0.425	chr17	-	59112090	59112345	59119298	59119495	59131280	59131367
CS-17-7230284-7230797.1	DVL2	0.167	100	5	0.6318	0.4653	chr17	-	7230122	7230155	7230284	7230797	7234068	7234517
CS-17-7256856-7257038.3	ELP5	0.277	100	3	0.849	0.572	chr17	+	7254582	7254766	7256856	7257038	7258587	7258968
CS-17-73212677-73212740.1	FAM104A	0.173	100	3	0.288	0.1152	chr17	-	73209574	73209768	73212677	73212740	73227164	73227264
CS-17-76683846-76683927.1	MXRA7	0.253	100	2	0.3015	0.0495	chr17	-	76680776	76680879	76683846	76683927	76685071	76685165
CS-17-78190969-78191060.10	AFMID	0.587	100	4	0.9938	0.407	chr17	+	78187361	78187433	78190969	78191060	78206910	78207329
CS-17-79005371-79005481.2	CANT1	-0.335	100	6	0.0777	0.413	chr17	-	78997839	78997963	79005371	79005481	79009663	79009793
CS-17-79005371-79005481.3	CANT1	-0.353	100	3	0.1137	0.4672	chr17	-	79000099	79000270	79005371	79005481	79009663	79009780
CS-17-8210176-8210225.1	AURKB	-0.163	100	2	0.5045	0.668	chr17	-	8207737	8207840	8210176	8210225	8210529	8210584
CS-17-8463319-8463354.1	NDEL1	0.323	100	6	0.5155	0.1928	chr17	+	8460008	8460160	8463319	8463354	8466929	8467658
CS-17-8623423-8623497.5	MYH10	0.184	100	4	0.4353	0.251	chr17	-	8622901	8623277	8623423	8623497	8630920	8631343
CS-18-47930360-47930446.1	SMAD2	0.182	100	5	0.7482	0.566	chr18	-	47896520	47896809	47930360	47930446	47930799	47930837
CS-18-49491351-49491445.1	RPL17,RPL17-C18orf32	-0.217	100	5	0.1346	0.3523	chr18	-	49490792	49490927	49491351	49491445	49491531	49491586
CS-19-1011366-1011499.5	TMEM259	-0.159	100	2	0.5055	0.6638	chr19	-	1009650	1010895	1011366	1011499	1011579	1011663
CS-19-12110606-12110694.1	ZNF788,ZNF788P	0.231	100	3	0.4257	0.195	chr19	+	12110304	12110431	12110606	12110694	12111245	12113120
CS-19-12110633-12110694.1	ZNF788,ZNF788P	0.233	100	3	0.553	0.32	chr19	+	12110304	12110431	12110633	12110694	12111245	12113120
CS-19-13078612-13078735.1	NFIX	-0.292	100	3	0.584	0.8758	chr19	+	13075534	13075671	13078612	13078735	13081679	13081835
CS-19-1358587-1358693.1	MUM1	-0.176	100	3	0.216	0.392	chr19	+	1358393	1358464	1358587	1358693	1360135	1360606
CS-19-14164620-14164705.3	ADGRL1	0.232	100	3	0.3727	0.1405	chr19	-	14162584	14163406	14164620	14164705	14170681	14170775
CS-19-14545113-14545180.1	TECR	0.368	100	3	0.4713	0.1033	chr19	+	14529594	14529711	14545113	14545180	14562524	14562575
CS-19-1615685-1615821.2	TCF3	0.137	100	6	0.5885	0.4515	chr19	-	1615284	1615515	1615685	1615821	1619110	1619150
CS-19-1619779-1619853.1	TCF3	-0.232	100	3	0.518	0.7495	chr19	-	1619315	1619471	1619779	1619853	1620967	1621046
CS-19-16361778-16361984.1	EPS15L1	0.188	100	2	0.6835	0.496	chr19	-	16355238	16355851	16361778	16361984	16385128	16385211
CS-19-23270217-23270292.1	IPO5P1,RP11-15H20.6,RP11-15H20.8	-0.212	100	2	0.574	0.7862	chr19	-	23261619	23261744	23270217	23270292	23274075	23274221
CS-19-29705273-29705394.1	C19orf12	0.263	100	2	0.5045	0.241	chr19	-	29702841	29702977	29705273	29705394	29708253	29708423
CS-19-34430092-34430186.1	UBA2	-0.152	100	2	0.162	0.3138	chr19	+	34428351	34428570	34430092	34430186	34430575	34430659
CS-19-3573691-3573800.2	HMG20B	0.13	100	2	0.5695	0.4403	chr19	+	3573291	3573347	3573691	3573800	3574369	3574586
CS-19-35739709-35740086.1	IGFLR1	0.185	100	5	0.6304	0.4453	chr19	-	35739256	35739626	35739709	35740086	35740379	35740564
CS-19-37235548-37236074.1	ZNF383	0.392	100	3	0.999	0.607	chr19	+	37230408	37230462	37235548	37236074	37242468	37243658
CS-19-39354005-39354066.3	SAMD4B	-0.165	100	2	0.5795	0.7448	chr19	+	39342509	39342576	39354005	39354066	39356688	39357089
CS-19-40366378-40366510.1	PLD3	0.585	100	3	0.999	0.414	chr19	+	40365552	40365930	40366378	40366510	40366609	40366684
CS-19-40616888-40617042.1	LTBP4	-0.172	100	2	0.349	0.5213	chr19	+	40614179	40614446	40616888	40617042	40619346	40619493
CS-19-41433271-41433434.1	ATP5SL,DMAC2	0.353	100	3	0.9753	0.622	chr19	-	41432314	41432408	41433271	41433434	41433536	41433673
CS-19-41433536-41433673.12	ATP5SL,DMAC2	-0.497	100	2	0.488	0.9852	chr19	-	41431317	41432408	41433536	41433673	41438217	41438414
CS-19-42349498-42349699.1	MEGF8	-0.253	100	2	0.656	0.9092	chr19	+	42348271	42348472	42349498	42349699	42350147	42350384
CS-19-45079906-45080029.2	GEMIN7	-0.182	100	2	0.6455	0.8278	chr19	+	45079257	45079279	45079906	45080029	45090106	45090537
CS-19-45079906-45080029.3	GEMIN7	-0.169	100	2	0.671	0.8403	chr19	+	45079261	45079377	45079906	45080029	45090106	45091524
CS-19-45784640-45784715.1	DMWD	0.225	100	6	0.508	0.283	chr19	-	45783008	45784290	45784640	45784715	45785593	45786871
CS-19-46748514-46748717.1	FKRP	-0.376	100	3	0.5963	0.9718	chr19	+	46748026	46748088	46748514	46748717	46755411	46757913
CS-19-49812250-49812335.4	FUZ	-0.377	100	2	0.5865	0.9633	chr19	-	49811630	49811699	49812250	49812335	49812995	49813286
CS-19-50507573-50507699.1	JOSD2	-0.181	100	2	0.626	0.8068	chr19	-	50506377	50506572	50507573	50507699	50510285	50510445
CS-19-52396609-52396752.2	CTD-3018O17.3	-0.186	100	2	0.1105	0.297	chr19	-	52396364	52396499	52396609	52396752	52397461	52397757
CS-19-54188216-54188346.5	MBOAT7	0.391	100	4	0.6412	0.2503	chr19	-	54183520	54183680	54188216	54188346	54189337	54189568
CS-19-55085840-55085973.4	EPS8L1	-0.554	100	3	0.1883	0.7418	chr19	+	55083377	55083644	55085840	55085973	55087527	55087919
CS-19-56374685-56374825.1	ZNF542,ZNF542P	0.27	100	4	0.3405	0.0713	chr19	+	56373530	56373623	56374685	56374825	56376866	56379553
CS-19-5684964-5685119.2	HSD11B1L	0.353	100	2	0.962	0.609	chr19	+	5681023	5681271	5684964	5685119	5686899	5686991
CS-19-57639911-57640067.1	ZNF211	0.274	100	4	0.3488	0.0747	chr19	+	57634628	57634755	57639911	57640067	57640703	57642279
CS-19-57876915-57877042.6	ZNF814	-0.217	100	3	0.6397	0.8573	chr19	-	57850314	57850561	57876915	57877042	57888766	57888920
CS-19-7905807-7905855.1	MAP2K7	0.48	100	6	0.6348	0.1547	chr19	+	7903884	7904068	7905807	7905855	7909754	7909896
CS-19-8418536-8418807.1	2024-03-02	-0.194	100	4	0.3755	0.5688	chr19	+	8413304	8413420	8418536	8418807	8421788	8421951
CS-2-131091808-131091963.2	FAM168B	-0.108	100	2	0.3435	0.4518	chr2	-	131089042	131089336	131091808	131091963	131093213	131093460
CS-2-137967096-137967386.2	HNMT	0.521	100	3	0.6423	0.1215	chr2	+	137964394	137964628	137967096	137967386	137970164	137970217
CS-2-175121443-175121540.1	ATF2	-0.246	100	5	0.6016	0.8482	chr2	-	175118250	175118369	175121443	175121540	175130137	175130205
CS-2-177234075-177234271.1	NFE2L2	0.11	100	2	0.42	0.31	chr2	-	177230989	177231593	177234075	177234271	177263402	177263511
CS-2-178331551-178332754.1	OSBPL6	0.458	100	3	0.999	0.5415	chr2	+	178328255	178328378	178331551	178332754	178332870	178333041
CS-2-187513615-187513646.3	TFPI	0.286	100	2	0.2875	0.001	chr2	-	187503647	187503770	187513615	187513646	187554199	187554431
CS-2-203245845-203245895.4	CYP20A1	0.205	100	3	0.574	0.3692	chr2	+	203239026	203239134	203245845	203245895	203251966	203252109
CS-2-219217669-219217807.3	ABCB6,RP11-803J6.1	-0.394	100	3	0.5543	0.9483	chr2	-	219216363	219216832	219217669	219217807	219218124	219220452
CS-2-219228433-219228485.1	ATG9A	0.218	100	5	0.7784	0.56	chr2	-	219227921	219228053	219228433	219228485	219229534	219229594
CS-2-219547505-219548081.1	TMEM198	-0.38	100	3	0.4657	0.8457	chr2	+	219544723	219544893	219547505	219548081	219549151	219549354
CS-2-219559224-219559497.2	OBSL1	0.213	100	3	0.3863	0.173	chr2	-	219557822	219558110	219559224	219559497	219562401	219562674
CS-2-222900673-222900780.1	ACSL3	-0.183	100	4	0.4772	0.66	chr2	+	222887829	222887888	222900673	222900780	222908732	222909036
CS-2-229858771-229858831.1	TRIP12	0.229	100	3	0.614	0.385	chr2	-	229840821	229840927	229858771	229858831	229858918	229859282
CS-2-229932770-229932886.1	FBXO36	0.227	100	2	0.288	0.0607	chr2	+	229922301	229922609	229932770	229932886	229976240	229976349
CS-2-237534563-237534647.1	MLPH	0.478	100	6	0.5765	0.0987	chr2	+	237527376	237527516	237534563	237534647	237540347	237540446
CS-2-27067493-27067646.1	AGBL5	-0.53	100	2	0.449	0.9788	chr2	+	27059189	27059404	27067493	27067646	27068631	27068744
CS-2-38354066-38354177.1	ATL2	-0.421	100	2	0.104	0.5255	chr2	-	38318884	38319019	38354066	38354177	38377142	38377262
CS-2-55922898-55922939.2	EFEMP1	-0.21	100	4	0.3478	0.5577	chr2	-	55922359	55922447	55922898	55922939	55923710	55923787
CS-2-63842058-63842204.1	UGP2	0.426	100	3	0.443	0.0168	chr2	+	63840953	63841232	63842058	63842204	63856305	63856433
CS-2-63842538-63842599.8	UGP2	-0.289	100	5	0.0562	0.3453	chr2	+	63841901	63842204	63842538	63842599	63856305	63856433
CS-2-675757-676238.1	TMEM18	0.179	100	4	0.3467	0.1678	chr2	-	675509	675630	675757	676238	677288	677406
CS-2-71129716-71129817.1	MCEE	-0.349	100	6	0.0782	0.4273	chr2	-	71124205	71124543	71129716	71129817	71130179	71130239
CS-2-91654919-91654997.2	AC027612.6	0.213	100	2	0.5225	0.309	chr2	-	91642998	91643353	91654919	91654997	91655367	91655502
CS-20-25221231-25221333.1	ENTPD6	-0.242	100	2	0.659	0.9008	chr20	+	25218549	25218614	25221231	25221333	25222837	25222970
CS-20-32371777-32371874.2	ASXL1	-0.199	100	3	0.1863	0.385	chr20	+	32369014	32369123	32371777	32371874	32372163	32372223
CS-20-349248-349363.11	NRSN2	0.407	100	6	0.7057	0.299	chr20	+	346882	347142	349248	349363	353209	353680
CS-20-35658929-35659014.3	CPNE1	-0.178	100	3	0.1443	0.3216	chr20	-	35632794	35632923	35658929	35659014	35664759	35664900
CS-20-36173763-36173954.5	EPB41L1	-0.552	100	5	0.3086	0.8612	chr20	+	36154749	36154896	36173763	36173954	36175550	36175715
CS-20-36771424-36771473.2	DSN1	-0.254	100	2	0.678	0.9322	chr20	-	36771114	36771193	36771424	36771473	36773661	36773797
CS-20-409829-410025.1	RBCK1	-0.187	100	3	0.6853	0.8718	chr20	+	408304	408779	409829	410025	410411	410764
CS-20-417525-417619.6	RBCK1	0.469	100	3	0.9733	0.5044	chr20	+	408312	408779	417525	417619	417731	417930
CS-20-44887647-44887742.1	YWHAB	0.16	100	3	0.3167	0.1572	chr20	+	44886878	44886978	44887647	44887742	44901530	44901756
CS-20-5609639-5609811.1	GPCPD1	-0.287	100	2	0.11	0.3965	chr20	-	5604363	5604440	5609639	5609811	5610841	5611006
CS-20-63882718-63882820.7	TPD52L2	0.156	100	3	0.5537	0.3978	chr20	+	63875815	63875875	63882718	63882820	63889849	63891545
CS-20-63961308-63962004.1	ZNF512B	0.164	100	3	0.619	0.4547	chr20	-	63956702	63960139	63961308	63962004	63962272	63962374
CS-20-63978244-63978361.2	SAMD10	-0.423	100	2	0.0855	0.509	chr20	-	63977296	63977406	63978244	63978361	63979376	63979642
CS-20-64063891-64063949.1	TCEA2	0.228	100	3	0.278	0.0505	chr20	+	64063236	64063384	64063891	64063949	64066475	64066538
CS-20-64076856-64076954.1	RGS19	-0.198	100	3	0.2713	0.4685	chr20	-	64076524	64076646	64076856	64076954	64079872	64079988
CS-21-25982343-25982477.3	APP	-0.13	100	2	0.5865	0.7155	chr21	-	25975953	25976028	25982343	25982477	26021839	26022042
CS-21-32609837-32609954.1	C21orf59	0.281	100	2	0.838	0.557	chr21	-	32607648	32607716	32609837	32609954	32612104	32612555
CS-21-44967033-44967181.4	FAM207A	0.437	100	3	0.5667	0.1295	chr21	+	44960099	44960168	44967033	44967181	44976679	44976989
CS-21-44973196-44973265.1	FAM207A	-0.314	100	3	0.4877	0.8017	chr21	+	44967033	44967181	44973196	44973265	44976679	44976973
CS-21-46636438-46636547.1	PRMT2	0.409	100	6	0.5147	0.1058	chr21	+	46635166	46635763	46636438	46636547	46636895	46636990
CS-21-46636443-46636547.1	PRMT2	0.336	100	6	0.3992	0.063	chr21	+	46635166	46635763	46636443	46636547	46636895	46636990
CS-22-18085111-18085258.1	PEX26	-0.204	100	3	0.6517	0.8558	chr22	+	18083436	18083732	18085111	18085258	18087971	18088460
CS-22-19961198-19961289.8	COMT	0.869	100	6	0.999	0.13	chr22	+	19941772	19941897	19961198	19961289	19962232	19962815
CS-22-20055942-20056013.2	TANGO2	-0.266	100	4	0.663	0.9295	chr22	+	20052464	20052584	20055942	20056013	20061529	20061656
CS-22-22308696-22308819.2	BMS1P20	-0.68	100	2	0.3105	0.9905	chr22	+	22307105	22307245	22308696	22308819	22309735	22309883
CS-22-23402036-23402155.1	ZDHHC8P,ZDHHC8P1	0.298	100	2	0.328	0.03	chr22	-	23401840	23401953	23402036	23402155	23402360	23402567
CS-22-24414533-24414744.1	SPECC1L-ADORA2A	-0.535	100	2	0.4635	0.999	chr22	+	24412647	24412707	24414533	24414744	24433130	24433736
CS-22-24554948-24555136.1	GUCD1	-0.28	100	3	0.3957	0.6763	chr22	-	24548916	24549001	24554948	24555136	24555614	24555859
CS-22-29260701-29261425.1	RHBDD3	-0.243	100	3	0.3727	0.6157	chr22	-	29260325	29260613	29260701	29261425	29265478	29265668
CS-22-29683019-29683064.3	NF2	-0.342	100	4	0.5473	0.8893	chr22	+	29681438	29681601	29683019	29683064	29694751	29698594
CS-22-31105929-31106163.1	RP3-412A9.11	-0.315	100	4	0.6542	0.9693	chr22	-	31105657	31105692	31105929	31106163	31107376	31107528
CS-22-35809779-35810004.8	RBFOX2	0.672	100	6	0.818	0.146	chr22	-	35781599	35781746	35809779	35810004	35836319	35838684
CS-22-35836319-35838684.1	RBFOX2	-0.48	100	3	0.5093	0.9887	chr22	-	35809779	35810004	35836319	35838684	35840191	35840586
CS-22-37417768-37417919.4	ELFN2	-0.266	100	2	0.334	0.6	chr22	-	37375762	37375996	37417768	37417919	37427297	37427470
CS-22-37641125-37641168.1	RP1-37E16.13,SH3BP1	-0.211	100	5	0.6488	0.86	chr22	+	37639474	37639846	37641125	37641168	37641373	37641478
CS-22-37937745-37937819.1	MICALL1	-0.203	100	6	0.3408	0.5445	chr22	+	37937079	37937194	37937745	37937819	37940708	37941187
CS-22-38665545-38665685.3	CBY1	0.198	100	3	0.8087	0.6113	chr22	+	38656955	38657143	38665545	38665685	38668016	38668132
CS-22-40270121-40270280.1	TNRC6B	-0.157	100	3	0.33	0.4874	chr22	+	40265002	40267036	40270121	40270280	40273424	40273600
CS-22-40594673-40594735.1	MKL1	-0.137	100	2	0.6045	0.7408	chr22	-	40552105	40552367	40594673	40594735	40636477	40636678
CS-22-40860677-40860793.1	XPNPEP3	-0.723	100	4	0.1373	0.86	chr22	+	40857096	40857245	40860677	40860793	40861617	40862770
CS-3-10319138-10319316.5	SEC13	0.263	100	2	0.264	0.001	chr3	-	10318049	10318094	10319138	10319316	10320508	10320661
CS-3-108051938-108051970.7	CD47	0.281	100	6	0.8172	0.5357	chr3	-	108043093	108047292	108051938	108051970	108057476	108057569
CS-3-114056998-114057106.1	QTRT2	0.165	100	2	0.499	0.3343	chr3	+	114056803	114056864	114056998	114057106	114065236	114065457
CS-3-123161320-123161455.1	PDIA5	0.335	100	5	0.7286	0.3936	chr3	+	123154970	123155041	123161320	123161455	123209198	123209399
CS-3-139385003-139385200.1	COPB2	0.2	100	3	0.7363	0.536	chr3	-	139383297	139383435	139385003	139385200	139389547	139389560
CS-3-14121916-14122086.2	CHCHD4	0.214	100	2	0.288	0.0738	chr3	-	14116425	14116524	14121916	14122086	14124654	14124870
CS-3-141438267-141438365.1	ZBTB38	0.136	100	2	0.366	0.2302	chr3	+	141403926	141404031	141438267	141438365	141442388	141442713
CS-3-142792823-142792967.1	TRPC1	-0.414	100	2	0.585	0.999	chr3	+	142791018	142791158	142792823	142792967	142802168	142802344
CS-3-157505277-157505409.1	VEPH1	0.248	100	2	0.249	0.001	chr3	-	157495211	157495506	157505277	157505409	157533512	157533614
CS-3-15766233-15766312.2	ANKRD28	-0.378	100	2	0.621	0.999	chr3	-	15737032	15737233	15766233	15766312	15795222	15795306
CS-3-172755482-172755575.1	ECT2	0.315	100	6	0.5265	0.2123	chr3	+	172755294	172755374	172755482	172755575	172756982	172757130
CS-3-179071326-179071447.1	ZMAT3	0.269	100	2	0.3715	0.1027	chr3	-	179067482	179067809	179071326	179071447	179071594	179071757
CS-3-179690240-179690301.2	USP13	-0.303	100	2	0.668	0.9707	chr3	+	179653207	179653393	179690240	179690301	179701007	179701129
CS-3-180975312-180975404.2	FXR1	0.164	100	6	0.499	0.3353	chr3	+	180970157	180970358	180975312	180975404	180976121	180976378
CS-3-25720013-25720191.1	NGLY1	0.203	100	5	0.9016	0.6988	chr3	-	25719410	25719635	25720013	25720191	25729132	25729318
CS-3-25720129-25720191.1	NGLY1	0.337	100	6	0.7122	0.3753	chr3	-	25719274	25719635	25720129	25720191	25729132	25729318
CS-3-37094791-37094908.2	LRRFIP2	-0.393	100	3	0.5913	0.9842	chr3	-	37083635	37083806	37094791	37094908	37096615	37096660
CS-3-4313646-4313761.3	SETMAR	-0.226	100	2	0.392	0.6178	chr3	+	4303336	4303526	4313646	4313761	4316211	4317265
CS-3-44652556-44652701.1	ZNF35	-0.214	100	3	0.3013	0.515	chr3	+	44650943	44651259	44652556	44652701	44658700	44658765
CS-3-48924717-48924839.4	ARIH2	-0.352	100	2	0.647	0.999	chr3	+	48918831	48918998	48924717	48924839	48927461	48927813
CS-3-98521652-98521703.2	CLDND1	0.287	100	4	0.395	0.108	chr3	-	98521329	98521442	98521652	98521703	98522848	98522902
CS-4-119214069-119214222.1	USP53	0.231	100	2	0.287	0.0557	chr4	+	119212742	119212873	119214069	119214222	119217549	119217673
CS-4-13369870-13369965.1	RAB28	0.37	100	6	0.4793	0.1088	chr4	-	13367724	13368650	13369870	13369965	13376544	13376622
CS-4-13572701-13572842.1	BOD1L1	0.232	100	4	0.4905	0.2578	chr4	-	13569505	13570128	13572701	13572842	13576837	13576991
CS-4-151159239-151159352.2	SH3D19	0.37	100	3	0.896	0.526	chr4	-	151149499	151149561	151159239	151159352	151174669	151175552
CS-4-186590367-186590403.1	FAT1	0.867	100	3	0.872	0.005	chr4	-	186588391	186589220	186590367	186590403	186595688	186595826
CS-4-39062558-39063035.1	KLHL5	0.125	100	2	0.6165	0.4915	chr4	+	39045038	39045096	39062558	39063035	39075964	39076147
CS-4-67720421-67721051.1	RP11-453E17.1	-0.179	100	2	0.5955	0.7752	chr4	+	67701360	67701484	67720421	67721051	67728539	67728686
CS-4-75724055-75724176.1	G3BP2	-0.152	100	3	0.2347	0.387	chr4	-	75661930	75662049	75724055	75724176	75724275	75724369
CS-5-123605338-123605362.1	CSNK1G3	0.583	100	6	0.6592	0.0763	chr5	+	123604723	123604830	123605338	123605362	123614341	123614853
CS-5-133000131-133000201.1	ZCCHC10	-0.135	100	2	0.551	0.6863	chr5	-	132998527	132998850	133000131	133000201	133006758	133006920
CS-5-135345967-135346057.10	H2AFY	0.559	100	5	0.756	0.197	chr5	-	135334380	135335141	135345967	135346057	135350822	135350913
CS-5-135345967-135346057.11	H2AFY	-0.514	100	2	0.447	0.9605	chr5	-	135334380	135335141	135345967	135346057	135352945	135353045
CS-5-141973582-141973742.12	RNF14	-0.321	100	2	0.6785	0.999	chr5	+	141969103	141969167	141973582	141973742	141978302	141978762
CS-5-142012287-142012377.2	GNPDA1	-0.201	100	2	0.2695	0.47	chr5	-	142011911	142012041	142012287	142012377	142012668	142012973
CS-5-145825997-145826200.1	PRELID2	-0.19	100	2	0.1395	0.329	chr5	-	145823076	145823134	145825997	145826200	145835176	145835336
CS-5-157789362-157789567.4	CLINT1	-0.244	100	6	0.6147	0.8587	chr5	-	157787108	157788018	157789362	157789567	157791702	157791995
CS-5-160080650-160080770.1	PWWP2A	-0.163	100	4	0.4285	0.5915	chr5	-	160075881	160078168	160080650	160080770	160093100	160094065
CS-5-176359480-176359567.6	KIAA1191	0.271	100	2	0.388	0.1172	chr5	-	176348249	176348356	176359480	176359567	176361601	176361807
CS-5-176656699-176656956.1	TSPAN17	0.207	100	2	0.6405	0.4343	chr5	+	176656077	176656125	176656699	176656956	176657517	176659056
CS-5-177303171-177303320.1	MXD3	-0.534	100	3	0.418	0.9523	chr5	-	177303008	177303077	177303171	177303320	177307780	177307964
CS-5-179798512-179798576.1	MGAT4B	0.169	100	3	0.646	0.4775	chr5	-	179798346	179798434	179798512	179798576	179798927	179799121
CS-5-180808647-180809066.1	MGAT1	-0.519	100	5	0.4796	0.999	chr5	-	180784781	180793097	180808647	180809066	180815413	180815541
CS-5-180808647-180809076.3	MGAT1	-0.297	100	6	0.1448	0.442	chr5	-	180790547	180793097	180808647	180809076	180809633	180809829
CS-5-180808647-180809076.5	MGAT1	-0.266	100	3	0.168	0.4343	chr5	-	180790540	180793097	180808647	180809076	180815413	180815552
CS-5-31531449-31531521.1	DROSHA	-0.401	100	6	0.255	0.6556	chr5	-	31530797	31530924	31531449	31531521	31531989	31532091
CS-5-31531449-31531525.1	DROSHA	-0.369	100	6	0.4513	0.8205	chr5	-	31530797	31530924	31531449	31531525	31531989	31532074
CS-5-43307765-43307824.1	HMGCS1	-0.209	100	3	0.294	0.5032	chr5	-	43298517	43298975	43307765	43307824	43313355	43313493
CS-5-55490959-55491114.2	PLPP1	0.161	100	2	0.3655	0.205	chr5	-	55467868	55468149	55490959	55491114	55534571	55534969
CS-5-56911168-56911536.1	SETD9	0.143	100	2	0.788	0.6455	chr5	+	56909351	56909743	56911168	56911536	56913010	56913134
CS-5-665940-666099.1	CEP72	-0.505	100	2	0.015	0.52	chr5	+	665179	665325	665940	666099	666863	667168
CS-5-82252561-82252659.2	ATG10	-0.292	100	3	0.542	0.8337	chr5	+	82178489	82178587	82252561	82252659	82276144	82276297
CS-5-94074645-94074769.1	FAM172A	-0.193	100	3	0.4577	0.651	chr5	-	94053125	94053227	94074645	94074769	94111510	94111635
CS-6-10751132-10751234.3	TMEM14B	-0.499	100	3	0.2423	0.741	chr6	+	10749664	10749698	10751132	10751234	10770076	10770204
CS-6-110178597-110178742.2	WASF1	-0.627	100	2	0.3715	0.999	chr6	-	110160634	110160732	110178597	110178742	110179438	110179649
CS-6-116574057-116574171.2	RWDD1	0.15	100	2	0.5425	0.392	chr6	+	116571488	116571655	116574057	116574171	116580294	116580360
CS-6-127286049-127286177.2	RNF146	0.17	100	4	0.4808	0.311	chr6	+	127280230	127280340	127286049	127286177	127286615	127286891
CS-6-135497187-135497249.2	AHI1	0.397	100	3	0.5117	0.115	chr6	-	135492227	135492291	135497187	135497249	135497582	135497740
CS-6-20479845-20479957.5	E2F3	-0.262	100	2	0.4395	0.701	chr6	+	20402210	20402625	20479845	20479957	20481223	20481425
CS-6-20481223-20481375.1	E2F3	0.121	100	2	0.5665	0.445	chr6	+	20479845	20479957	20481223	20481375	20490355	20493714
CS-6-30201034-30201123.2	TRIM26	-0.301	100	4	0.6152	0.916	chr6	-	30198665	30199153	30201034	30201123	30213304	30213366
CS-6-30201034-30201138.4	TRIM26	-0.321	100	3	0.6413	0.9618	chr6	-	30198665	30199153	30201034	30201138	30213304	30213427
CS-6-30314268-30314482.2	HCG18	0.193	100	2	0.516	0.3232	chr6	-	30296131	30296237	30314268	30314482	30326353	30326866
CS-6-31356166-31356442.1	HLA-B	0.982	100	2	0.9825	0.001	chr6	-	31355316	31355592	31356166	31356442	31356687	31356957
CS-6-31644524-31644629.2	BAG6	0.129	100	2	0.363	0.2337	chr6	-	31644306	31644414	31644524	31644629	31644945	31645198
CS-6-31972620-31972919.1	STK19	-0.304	100	4	0.61	0.9145	chr6	+	31972351	31972511	31972620	31972919	31978902	31978998
CS-6-32153998-32154404.1	PPT2	-0.404	100	6	0.2992	0.703	chr6	+	32153576	32153636	32153998	32154404	32154586	32154777
CS-6-32154195-32154404.1	PPT2	-0.501	100	6	0.3957	0.897	chr6	+	32153440	32153636	32154195	32154404	32154586	32154777
CS-6-3226158-3226269.1	TUBB2B	-0.396	100	2	0.603	0.999	chr6	-	3224282	3225811	3226158	3226269	3226560	3226669
CS-6-33304127-33304217.2	TAPBP	-0.21	100	2	0.6545	0.8635	chr6	-	33299693	33301771	33304127	33304217	33304296	33304638
CS-6-37654799-37655896.1	MDGA1	-0.429	100	2	0.5695	0.999	chr6	-	37654273	37654543	37654799	37655896	37658244	37658419
CS-6-39909039-39909102.1	MOCS1	-0.193	100	5	0.5572	0.7504	chr6	-	39905058	39907117	39909039	39909102	39909834	39909955
CS-6-44226060-44226167.1	SLC29A1	-0.344	100	2	0.651	0.995	chr6	+	44223820	44223955	44226060	44226167	44227262	44227342
CS-6-45545216-45545282.1	RUNX2	0.304	100	2	0.4955	0.191	chr6	+	45512245	45512407	45545216	45545282	45546826	45547209
CS-6-52578049-52578393.1	RP1-180E22.3,TRAM2-AS1	-0.214	100	2	0.68	0.894	chr6	+	52577484	52577651	52578049	52578393	52579374	52579527
CS-6-63646526-63646795.1	PHF3	-0.293	100	2	0.314	0.6073	chr6	+	63635848	63636150	63646526	63646795	63679999	63680161
CS-6-63646618-63646795.1	PHF3	-0.269	100	2	0.252	0.5207	chr6	+	63635835	63636150	63646618	63646795	63679999	63680161
CS-6-83162789-83162919.2	DOPEY1	-0.558	100	3	0.441	0.999	chr6	+	83159795	83159960	83162789	83162919	83167861	83168756
CS-6-83188613-83188794.1	PGM3	-0.303	100	2	0.6955	0.999	chr6	-	83187007	83187075	83188613	83188794	83190808	83191014
CS-7-100325690-100325779.1	PMS2L1,PMS2P1	-0.189	100	2	0.6725	0.8608	chr7	-	100320639	100321084	100325690	100325779	100328835	100329019
CS-7-100867910-100867988.1	TRIP6	0.25	100	3	0.796	0.5463	chr7	+	100867388	100867606	100867910	100867988	100868107	100868233
CS-7-101318955-101319032.4	IFT22	-0.121	100	2	0.4145	0.536	chr7	-	101316339	101316542	101318955	101319032	101321670	101321777
CS-7-107564587-107564676.4	DUS4L	-0.253	100	3	0.619	0.8715	chr7	+	107564024	107564209	107564587	107564676	107567049	107567186
CS-7-116699070-116700284.2	MET	0.912	100	6	0.963	0.051	chr7	+	116672404	116672577	116699070	116700284	116731667	116731859
CS-7-149080590-149080717.1	ZNF786	-0.19	100	2	0.4525	0.642	chr7	-	149074385	149074538	149080590	149080717	149090622	149090705
CS-7-157367372-157367483.7	DNAJB6	-0.532	100	4	0.4673	0.999	chr7	+	157366501	157366561	157367372	157367483	157409794	157410001
CS-7-22947032-22947247.1	FAM126A	0.655	100	6	0.7932	0.138	chr7	-	22945982	22946163	22947032	22947247	22960255	22960415
CS-7-32933813-32933896.1	RP9P	-0.184	100	2	0.538	0.722	chr7	-	32930077	32930108	32933813	32933896	32942869	32943176
CS-7-44647443-44647534.1	OGDH	-0.66	100	3	0.339	0.9985	chr7	+	44645326	44645518	44647443	44647534	44666735	44666851
CS-7-50447967-50448055.1	FIGNL1	-0.348	100	2	0.081	0.4293	chr7	-	50446980	50447297	50447967	50448055	50448180	50448289
CS-7-5193117-5193171.2	WIPI2	0.217	100	6	0.4458	0.229	chr7	+	5190245	5190493	5193117	5193171	5199575	5199658
CS-7-99561887-99561973.2	ZNF655	-0.359	100	2	0.5975	0.956	chr7	+	99560532	99560695	99561887	99561973	99562367	99562494
CS-8-115623614-115623758.1	TRPS1	0.214	100	2	0.433	0.2188	chr8	-	115619131	115620060	115623614	115623758	115667873	115668294
CS-8-127795893-127796008.2	PVT1	-0.198	100	2	0.292	0.49	chr8	+	127794559	127794734	127795893	127796008	127939507	127939609
CS-8-141427749-141427824.1	PTP4A3	-0.194	100	3	0.684	0.8782	chr8	+	141426938	141427069	141427749	141427824	141430926	141431294
CS-8-17268257-17268372.3	VPS37A	-0.204	100	3	0.6493	0.853	chr8	+	17247122	17247369	17268257	17268372	17268855	17268956
CS-8-22539468-22539498.1	PPP3CC	-0.19	100	3	0.2087	0.399	chr8	+	22532920	22533018	22539468	22539498	22540614	22541056
CS-8-27787884-27788002.2	ESCO2	0.236	100	2	0.894	0.658	chr8	+	27776361	27777169	27787884	27788002	27788846	27788978
CS-8-42339011-42339069.1	POLB	-0.222	100	6	0.3985	0.6203	chr8	+	42338493	42338685	42339011	42339069	42344952	42345019
CS-8-66592439-66592544.1	MYBL1	-0.395	100	3	0.604	0.999	chr8	-	66580132	66580363	66592439	66592544	66593119	66593194
CS-8-66676744-66676902.1	C8orf44	0.21	100	4	0.6005	0.3913	chr8	+	66667651	66667701	66676744	66676902	66677641	66677954
CS-8-8790323-8790434.1	MFHAS1	0.214	100	3	0.3553	0.141	chr8	-	8786024	8786055	8790323	8790434	8797364	8797491
CS-9-100215400-100215488.3	INVS	0.284	100	3	0.3373	0.0528	chr9	+	100126382	100126549	100215400	100215488	100226061	100226234
CS-9-125268935-125268984.4	GAPVD1	0.15	100	3	0.4013	0.251	chr9	+	125261809	125261959	125268935	125268984	125298889	125299106
CS-9-127428551-127428920.1	ZNF79	0.428	100	3	0.847	0.419	chr9	+	127424381	127424910	127428551	127428920	127435089	127435216
CS-9-129109178-129109277.2	CRAT	0.143	100	2	0.4615	0.3193	chr9	-	129107813	129108077	129109178	129109277	129110482	129110782
CS-9-131494404-131494486.1	PRRC2B	-0.198	100	4	0.4978	0.696	chr9	+	131492168	131492260	131494404	131494486	131495739	131500171
CS-9-14102421-14102510.1	NFIB	-0.586	100	4	0.2147	0.8013	chr9	-	14087599	14088326	14102421	14102510	14112998	14113081
CS-9-14102421-14102510.2	NFIB	-0.364	100	4	0.1152	0.479	chr9	-	14087673	14088326	14102421	14102510	14120439	14120624
CS-9-34660853-34660936.1	IL11RA	-0.451	100	2	0.5175	0.9685	chr9	+	34660503	34660600	34660853	34660936	34661481	34661850
CS-9-35091239-35094359.1	PIGO	-0.213	100	5	0.4374	0.6497	chr9	-	35090465	35090672	35091239	35094359	35095054	35095566
CS-9-72363469-72363606.2	ZFAND5	-0.121	100	2	0.3555	0.4757	chr9	-	72360627	72360787	72363469	72363606	72364695	72365197
CS-9-93448368-93448489.1	FAM120AOS	-0.129	100	3	0.3973	0.5262	chr9	-	93447267	93447697	93448368	93448489	93450478	93450587
CS-9-98087177-98088005.1	TRIM14	-0.344	100	3	0.6163	0.9602	chr9	-	98081791	98084289	98087177	98088005	98091908	98092001
CS-X-101099808-101100065.1	CENPI	-0.234	100	6	0.2232	0.4572	chrX	+	101098443	101098539	101099808	101100065	101101057	101101295
CS-X-103357082-103357161.1	TCEAL9	-0.145	100	2	0.668	0.813	chrX	+	103356500	103356606	103357082	103357161	103357614	103358462
CS-X-103685170-103685260.12	MORF4L2	-0.179	100	2	0.08	0.2592	chrX	-	103676693	103677051	103685170	103685260	103687988	103688122
CS-X-154515759-154515812.1	FAM3A	-0.192	100	2	0.584	0.776	chrX	-	154511847	154511871	154515759	154515812	154515909	154516160
CS-X-15692962-15693058.3	CA5BP,CA5BP1	-0.255	100	5	0.4474	0.7022	chrX	+	15688660	15688858	15692962	15693058	15702781	15703349
CS-X-15772495-15772614.1	CA5B	-0.166	100	4	0.1333	0.2995	chrX	+	15764577	15764775	15772495	15772614	15774301	15774397
CS-X-23833606-23833612.1	APOO	0.296	100	2	0.3985	0.102	chrX	-	23833356	23833510	23833606	23833612	23840312	23840377
CS-X-47649920-47650026.1	ELK1	0.145	100	5	0.5014	0.3557	chrX	-	47641231	47641475	47649920	47650026	47650422	47650591
CS-X-47842649-47842768.1	ZNF81	-0.53	100	2	0.0535	0.583	chrX	+	47836945	47837007	47842649	47842768	47846104	47846321
CS-X-63754307-63754676.1	ARHGEF9	-0.174	100	2	0.407	0.581	chrX	-	63724531	63724711	63754307	63754676	63754920	63755143
CS-X-96735757-96735790.1	DIAPH2	0.284	100	3	0.9857	0.702	chrX	+	96684711	96685190	96735757	96735790	96738585	96738762
IR-1-110342268-110345538.1	RBM15	-0.216	100	4	0.486	0.7024	chr1	+	110339883	110342268	110342268	110345538	110345538	110346677
IR-1-110344565-110345538.2	.	-0.321	100	2	0.66	0.9807	chr1	+	110339537	110344565	110344565	110345538	110345538	110345649
IR-1-11273321-11273504.1	UBIAD1	-0.328	100	2	0.6535	0.9807	chr1	+	11273205	11273321	11273321	11273504	11273504	11274060
IR-1-113758733-113759022.1	PHTF1	0.205	100	6	0.5773	0.3722	chr1	-	113758658	113758733	113758733	113759022	113759022	113759540
IR-1-113904793-113904941.1	AP4B1	0.294	100	3	0.516	0.2217	chr1	-	113904604	113904793	113904793	113904941	113904941	113904998
IR-1-119150652-119150792.2	LOC101929147,RP11-418J17.1	0.144	100	2	0.4315	0.2877	chr1	+	119150564	119150652	119150652	119150792	119150792	119150934
IR-1-11981853-11981969.1	MFN2	0.792	100	2	0.962	0.17	chr1	+	11981809	11981853	11981853	11981969	11981969	11982114
IR-1-1399689-1400157.1	LOC148413,RP4-758J18.2	0.202	100	4	0.6085	0.4062	chr1	+	1399529	1399689	1399689	1400157	1400157	1400303
IR-1-149102847-149103300.1	NBPF9	-0.173	100	3	0.182	0.3552	chr1	-	149102728	149102847	149102847	149103300	149103300	149103561
IR-1-150282618-150283513.1	CIART	0.19	100	3	0.4477	0.2575	chr1	+	150282532	150282618	150282618	150283513	150283513	150283633
IR-1-151770257-151771076.1	OAZ3	0.152	100	2	0.458	0.3058	chr1	+	151770171	151770257	151770257	151771076	151771076	151771321
IR-1-155189317-155190097.1	.	-0.161	100	2	0.698	0.8588	chr1	+	155189257	155189317	155189317	155190097	155190097	155190202
IR-1-155190157-155191925.4	.	-0.203	100	2	0.271	0.474	chr1	+	155189857	155190157	155190157	155191925	155191925	155191984
IR-1-155241180-155244094.1	GBA	0.233	100	3	0.2707	0.0377	chr1	-	155241085	155241180	155241180	155244094	155244094	155244233
IR-1-156591986-156592104.1	NAXE	0.277	100	5	0.3688	0.0915	chr1	+	156591891	156591986	156591986	156592104	156592104	156592209
IR-1-1616614-1617077.2	MIB2	0.481	100	3	0.7113	0.23	chr1	+	1616507	1616614	1616614	1617077	1617077	1617898
IR-1-166850423-166851334.3	POGK	-0.17	100	2	0.166	0.336	chr1	+	166848937	166850423	166850423	166851334	166851334	166854310
IR-1-166850423-166851736.3	POGK	-0.183	100	2	0.1415	0.3253	chr1	+	166848937	166850423	166850423	166851736	166851736	166854310
IR-1-16953481-16954222.1	CROCC	0.185	100	4	0.4773	0.2925	chr1	+	16953301	16953481	16953481	16954222	16954222	16954357
IR-1-180196599-180197332.1	QSOX1	-0.24	100	6	0.4593	0.6987	chr1	+	180196261	180196599	180196599	180197332	180197332	180198034
IR-1-180196890-180197332.1	QSOX1	-0.206	100	6	0.5857	0.7922	chr1	+	180196261	180196890	180196890	180197332	180197332	180198034
IR-1-19312358-19312728.1	PQLC2	0.218	100	6	0.5037	0.286	chr1	+	19312245	19312358	19312358	19312728	19312728	19312889
IR-1-19740941-19745531.1	TMCO4	0.198	100	2	0.2625	0.0652	chr1	-	19740776	19740941	19740941	19745531	19745531	19745651
IR-1-203796607-203801574.1	ZC3H11A	-0.211	100	2	0.5205	0.7317	chr1	+	203796450	203796607	203796607	203801574	203801574	203803016
IR-1-203861743-203862181.1	SNRPE	-0.234	100	4	0.1833	0.4168	chr1	+	203861602	203861743	203861743	203862181	203862181	203862222
IR-1-206455024-206458622.1	SRGAP2	0.255	100	2	0.326	0.0708	chr1	+	206454877	206455024	206455024	206458622	206458622	206458947
IR-1-214350650-214350803.8	PTPN14	-0.37	100	2	0.6285	0.999	chr1	-	214348695	214350650	214350650	214350803	214350803	214358050
IR-1-222662332-222663997.1	MIA3	0.218	100	2	0.2655	0.0472	chr1	+	222662252	222662332	222662332	222663997	222663997	222664148
IR-1-222662529-222663997.1	MIA3	0.461	100	5	0.6368	0.176	chr1	+	222662457	222662529	222662529	222663997	222663997	222664148
IR-1-228148539-228148664.1	GUK1	0.23	100	2	0.3905	0.1605	chr1	+	228148370	228148539	228148539	228148664	228148664	228148773
IR-1-229600468-229602194.1	TAF5L	-0.12	100	2	0.4395	0.5597	chr1	-	229599193	229600468	229600468	229602194	229602194	229602919
IR-1-236549251-236550139.1	HEATR1	-0.416	100	3	0.5833	0.999	chr1	-	236549004	236549251	236549251	236550139	236550139	236550990
IR-1-23967723-23971337.1	SRSF10	-0.373	100	3	0.6073	0.9795	chr1	-	23964346	23967723	23967723	23971337	23971337	23971439
IR-1-23977453-23977910.2	SRSF10	-0.475	100	2	0.185	0.6605	chr1	-	23974973	23977453	23977453	23977910	23977910	23978273
IR-1-241592149-241593363.1	KMO	-0.236	100	3	0.191	0.427	chr1	+	241591952	241592149	241592149	241593363	241593363	241595642
IR-1-244853806-244854126.2	HNRNPU	-0.159	100	2	0.6545	0.8127	chr1	-	244853695	244853806	244853806	244854126	244854126	244854503
IR-1-24647208-24648023.1	SRRM1	-0.617	100	2	0.1345	0.752	chr1	+	24647078	24647208	24647208	24648023	24648023	24648166
IR-1-247331647-247332694.1	.	0.387	100	3	0.999	0.6122	chr1	-	247331431	247331647	247331647	247332694	247332694	247334571
IR-1-32215548-32215672.1	TMEM234	-0.957	100	3	0.0417	0.999	chr1	-	32215135	32215548	32215548	32215672	32215672	32215795
IR-1-32680614-32685624.1	RBBP4	0.428	100	3	0.487	0.0587	chr1	+	32679639	32680614	32680614	32685624	32685624	32686211
[truncated: 428 more rows]

## Sheet: TCGA_basal_v_HER2
ID	GENE	dPSI	CONSISTENCY	REPRODUCIBLITY	AVERAGE.PSI.CASE	AVERAGE.PSI.CTRL	chrom	strand	exon1start	exon1stop	exon2start	exon2stop	exon3start	exon3stop
AA-1-100140851-100140966.1	TRMT13	-0.272	100	3	0.629	0.9014	chr1	+	100140407	100140514	100140851	100140966	100140966	100141019
AA-1-100146526-100147893.3	TRMT13	0.252	100	5	0.4314	0.1793	chr1	+	100144068	100144143	100146526	100147893	100147893	100148326
AA-1-100147893-100148092.4	TRMT13	-0.28	100	5	0.572	0.852	chr1	+	100144068	100144143	100147893	100148092	100148092	100148326
AA-1-101001544-101001587.2	DPH5	-0.23	100	6	0.599	0.8289	chr1	-	101001466	101001544	101001544	101001587	101021640	101021765
AA-1-1054823-1055376.9	AGRN	-0.285	100	16	0.6194	0.904	chr1	+	1054447	1054551	1054823	1055376	1055376	1056119
AA-1-108950438-108950448.1	CLCC1	-0.361	100	3	0.4653	0.8258	chr1	-	108950308	108950438	108950438	108950448	108963360	108963499
AA-1-109004715-109004718.2	WDR47	0.211	100	11	0.4162	0.2051	chr1	-	109004591	109004715	109004715	109004718	109010915	109011718
AA-1-109495678-109495755.2	CYB561D1	0.223	100	5	0.4052	0.1817	chr1	+	109495142	109495180	109495678	109495755	109495755	109498855
AA-1-109923165-109924059.3	CSF1	-0.248	100	67	0.625	0.8728	chr1	+	109921846	109921994	109923165	109924059	109924059	109924190
AA-1-110049111-110050342.3	STRIP1	0.142	100	3	0.45	0.308	chr1	+	110047771	110047869	110049111	110050342	110050342	110050409
AA-1-11023160-11023192.1	RP4-635E18.9,TARDBP	-0.252	100	2	0.627	0.8786	chr1	+	11022123	11022250	11023160	11023192	11023192	11023329
AA-1-110232220-110232910.3	KCNC4	-0.22	100	17	0.5725	0.7921	chr1	+	110225974	110226178	110232220	110232910	110232910	110234052
AA-1-111477650-111477725.2	C1orf162	0.25	100	3	0.4853	0.2349	chr1	+	111477333	111477428	111477650	111477725	111477725	111477775
AA-1-111602255-111602333.2	LINC01160,RP5-836N10.1	0.297	100	3	0.674	0.377	chr1	-	111602191	111602255	111602255	111602333	111604368	111604500
AA-1-112688327-112688934.2	MOV10	0.407	100	9	0.5211	0.1143	chr1	+	112686965	112687106	112688327	112688934	112688934	112689138
AA-1-112699457-112699684.3	MOV10	0.207	100	2	0.2965	0.0886	chr1	+	112698714	112698789	112699457	112699684	112699684	112699810
AA-1-113758733-113758848.1	PHTF1	-0.289	100	18	0.4814	0.7704	chr1	-	113758658	113758733	113758733	113758848	113759022	113759476
AA-1-113966129-113966132.1	HIPK1	-0.155	100	4	0.6763	0.8309	chr1	+	113963386	113963521	113966129	113966132	113966132	113966272
AA-1-114397860-114397990.7	TRIM33	0.157	100	2	0.3545	0.1982	chr1	-	114397607	114397860	114397860	114397990	114399456	114399609
AA-1-11655327-11655669.3	FBXO44	-0.498	100	3	0.5007	0.999	chr1	+	11654856	11654952	11655327	11655669	11655669	11655699
AA-1-11788047-11788378.2	.	-0.192	100	3	0.6857	0.8777	chr1	-	11785722	11788047	11788047	11788378	11788651	11788746
AA-1-11827088-11827114.1	CLCN6	-0.303	100	3	0.6123	0.9147	chr1	+	11826155	11826214	11827088	11827114	11827114	11827221
AA-1-12341779-12341782.3	VPS13D	0.177	100	2	0.321	0.1443	chr1	+	12338230	12338305	12341779	12341782	12341782	12341885
AA-1-1314962-1315618.5	INTS11	0.157	100	4	0.6595	0.5028	chr1	-	1313731	1314962	1314962	1315618	1320995	1321093
AA-1-1353332-1353629.3	MXRA8	-0.229	100	6	0.669	0.8984	chr1	-	1352690	1353332	1353332	1353629	1353847	1353928
AA-1-1478499-1478643.3	ATAD3B	0.548	100	4	0.679	0.1305	chr1	+	1477273	1477350	1478499	1478643	1478643	1478745
AA-1-149931379-149931426.2	MTMR11	-0.215	100	6	0.685	0.9003	chr1	-	149931259	149931379	149931379	149931426	149931943	149932014
AA-1-150283207-150283461.2	CIART	0.266	100	15	0.4086	0.1426	chr1	+	150282532	150282618	150283207	150283461	150283461	150283633
AA-1-150283461-150283513.2	CIART	-0.209	100	18	0.5704	0.7789	chr1	+	150282542	150282618	150283461	150283513	150283513	150283633
AA-1-151002311-151002400.1	FAM63A,MINDY1	-0.217	100	2	0.7555	0.9725	chr1	-	151002164	151002311	151002311	151002400	151006311	151006797
AA-1-151002323-151002706.4	FAM63A,MINDY1	-0.229	100	2	0.6925	0.9225	chr1	-	151002164	151002323	151002323	151002706	151006311	151006846
AA-1-151037314-151037566.5	BNIPL	0.305	100	4	0.4585	0.153	chr1	+	151036552	151036766	151037314	151037566	151037566	151037662
AA-1-151088157-151088189.4	GABPB2	0.223	100	12	0.3794	0.1557	chr1	+	151070577	151070934	151088157	151088189	151088189	151088297
AA-1-151224244-151224247.5	PIP5K1A	0.219	100	2	0.384	0.165	chr1	+	151199087	151199187	151224244	151224247	151224247	151224279
AA-1-1517166-1517310.2	ATAD3A	0.648	100	3	0.772	0.124	chr1	+	1516011	1516088	1517166	1517310	1517310	1517412
AA-1-153952635-153952650.1	CRTC2	0.184	100	6	0.4	0.2159	chr1	-	153952570	153952635	153952635	153952650	153952804	153952834
AA-1-153953606-153955166.5	CRTC2	-0.197	100	19	0.6109	0.8085	chr1	-	153953537	153953606	153953606	153955166	153958344	153958453
AA-1-154602248-154602626.12	ADAR	-0.193	100	3	0.728	0.9211	chr1	-	154601040	154602248	154602248	154602626	154606005	154606300
AA-1-154951535-154951921.3	PBXIP1	-0.23	100	7	0.6706	0.9009	chr1	-	154951470	154951535	154951535	154951921	154953670	154953757
AA-1-155047188-155047195.1	DCST1	0.406	100	3	0.5117	0.106	chr1	+	155046359	155046486	155047188	155047195	155047195	155047312
AA-1-155202034-155202114.1	THBS3	0.234	100	3	0.3827	0.1487	chr1	-	155201956	155202034	155202034	155202114	155202260	155202401
AA-1-155203137-155203539.3	THBS3	-0.184	100	3	0.6457	0.8302	chr1	-	155200896	155203137	155203137	155203539	155204854	155204957
AA-1-155241161-155241180.1	GBA	-0.285	100	3	0.6433	0.9281	chr1	-	155241085	155241161	155241161	155241180	155244505	155244862
AA-1-155269713-155269716.9	CLK2	-0.333	100	2	0.371	0.7044	chr1	-	155269487	155269713	155269713	155269716	155270807	155270977
AA-1-155326579-155326897.1	RUSC1	-0.229	100	3	0.664	0.893	chr1	+	155325863	155325910	155326579	155326897	155326897	155327132
AA-1-155326609-155326897.1	RUSC1	-0.197	100	7	0.6674	0.8636	chr1	+	155325863	155325910	155326609	155326897	155326897	155327132
AA-1-155668717-155668777.1	YY1AP1	-0.263	100	3	0.6463	0.9091	chr1	-	155668626	155668717	155668717	155668777	155670319	155670464
AA-1-155965128-155965131.1	ARHGEF2	-0.22	100	9	0.4497	0.6701	chr1	-	155964987	155965128	155965128	155965131	155965302	155965412
AA-1-156597885-156597922.1	GPATCH4	0.249	100	4	0.3797	0.1314	chr1	-	156597799	156597885	156597885	156597922	156598034	156598121
AA-1-156646800-156647106.1	BCAN	0.654	100	23	0.9325	0.279	chr1	+	156646046	156646145	156646800	156647106	156647106	156647175
AA-1-156727769-156727845.2	ISG20L2	-0.218	100	24	0.4761	0.6945	chr1	-	156726905	156727769	156727769	156727845	156728353	156728419
AA-1-156816063-156816094.1	SH2D2A	-0.206	100	5	0.6934	0.899	chr1	-	156816005	156816063	156816063	156816094	156816674	156816848
AA-1-159835183-159837084.2	SLAMF8	-0.198	100	9	0.6337	0.8321	chr1	+	159833261	159833369	159835183	159837084	159837084	159837249
AA-1-159876749-159876789.1	CFAP45	0.287	100	5	0.4138	0.1267	chr1	-	159876555	159876749	159876749	159876789	159877348	159877462
AA-1-159934284-159934332.9	IGSF9	-0.184	100	6	0.698	0.8818	chr1	-	159934189	159934284	159934284	159934332	159934424	159934570
AA-1-16017207-16017219.1	HSPB7	-0.143	100	3	0.058	0.201	chr1	-	16017073	16017207	16017207	16017219	16017764	16018790
AA-1-16017207-16017222.1	HSPB7	-0.17	100	5	0.0572	0.2265	chr1	-	16017073	16017207	16017207	16017222	16017764	16018790
AA-1-16017219-16017222.1	HSPB7	0.285	100	6	0.3658	0.0805	chr1	-	16017073	16017219	16017219	16017222	16017764	16018790
AA-1-161099578-161099597.1	KLHDC9	0.184	100	2	0.2955	0.111	chr1	+	161099345	161099505	161099578	161099597	161099597	161099796
AA-1-161167338-161167355.1	PPOX	0.229	100	5	0.37	0.1414	chr1	+	161167099	161167234	161167338	161167355	161167355	161167486
AA-1-161167338-161167370.1	PPOX	0.176	100	5	0.331	0.1549	chr1	+	161167099	161167234	161167338	161167370	161167370	161167486
AA-1-161168412-161168431.1	PPOX	0.182	100	9	0.3111	0.1291	chr1	+	161167994	161168127	161168412	161168431	161168431	161168576
AA-1-161548675-161548678.1	FCGR3A	-0.212	100	2	0.6575	0.8686	chr1	-	161548420	161548675	161548675	161548678	161549010	161549031
AA-1-161671391-161671394.4	FCGR2B	-0.189	100	2	0.6485	0.837	chr1	+	161670251	161670272	161671391	161671394	161671394	161671649
AA-1-163248598-163248706.1	RGS5,RP11-267N12.3	0.305	100	9	0.8987	0.5937	chr1	-	163248529	163248598	163248598	163248706	163306232	163306329
AA-1-16393227-16393230.1	SZRD1	-0.189	100	16	0.4692	0.6576	chr1	+	16391374	16391424	16393227	16393230	16393230	16393482
AA-1-16620024-16620038.2	CROCCP2	0.303	100	4	0.481	0.1785	chr1	-	16619844	16620024	16620024	16620038	16625774	16626005
AA-1-16620024-16620245.2	CROCCP2	0.321	100	19	0.5631	0.2417	chr1	-	16619844	16620024	16620024	16620245	16625774	16626005
AA-1-167415499-167416048.1	POU2F1	-0.322	100	5	0.6544	0.976	chr1	+	167413025	167413114	167415499	167416048	167416048	167427342
AA-1-169324469-169324500.1	NME7	-0.27	100	8	0.6933	0.9627	chr1	-	169324392	169324469	169324469	169324500	169367707	169367946
AA-1-169397388-169397391.1	CCDC181	0.175	100	2	0.8125	0.637	chr1	-	169397236	169397388	169397388	169397391	169419012	169419159
AA-1-169804074-169804111.1	C1orf112	-0.301	100	22	0.6113	0.912	chr1	+	169803168	169803309	169804074	169804111	169804111	169804240
AA-1-17004408-17004411.4	ATP13A2	-0.238	100	7	0.5381	0.7756	chr1	-	17004331	17004408	17004408	17004411	17004691	17004821
AA-1-171334410-171334598.1	FMO4	-0.242	100	6	0.7085	0.9504	chr1	+	171332708	171332908	171334410	171334598	171334598	171334763
AA-1-171512994-171513000.1	PRRC2C	-0.201	100	4	0.5777	0.7786	chr1	+	171512031	171512200	171512994	171513000	171513000	171513172
AA-1-171702084-171704534.8	VAMP4	-0.253	100	48	0.5351	0.788	chr1	-	171700159	171702084	171702084	171704534	171706366	171706418
AA-1-1756608-1756882.7	NADK	0.325	100	4	0.4145	0.0904	chr1	-	1756502	1756608	1756608	1756882	1757180	1757310
AA-1-181052234-181052321.1	MR1	-0.25	100	21	0.6294	0.879	chr1	+	181050010	181050286	181052234	181052321	181052321	181052510
AA-1-19155075-19155078.3	UBR4	0.217	100	2	0.317	0.0995	chr1	-	19154917	19155075	19155075	19155078	19155440	19155668
AA-1-193023036-193023039.1	UCHL5	-0.261	100	2	0.1895	0.4507	chr1	-	193022925	193023036	193023036	193023039	193023843	193023946
AA-1-19325494-19325525.1	PQLC2	-0.208	100	9	0.6839	0.8917	chr1	+	19324632	19324762	19325494	19325525	19325525	19325582
AA-1-200847209-200847257.1	CAMSAP2	-0.25	100	11	0.5795	0.8299	chr1	+	200844781	200844869	200847209	200847257	200847257	200847292
AA-1-20148189-20149792.4	PLA2G2F	-0.345	100	3	0.654	0.999	chr1	+	20144579	20144689	20148189	20149792	20149792	20150386
AA-1-202158248-202158320.1	PTPN7	0.226	100	2	0.8745	0.648	chr1	-	202158117	202158248	202158248	202158320	202159280	202159454
AA-1-2029590-2029619.3	GABRD	-0.152	100	2	0.5935	0.7457	chr1	+	2029110	2029266	2029590	2029619	2029619	2029762
AA-1-203056374-203056451.1	PPFIA4	-0.339	100	4	0.4353	0.7737	chr1	+	203056119	203056155	203056374	203056451	203056451	203056508
AA-1-203179877-203181285.8	.	-0.166	100	5	0.482	0.6484	chr1	-	203179760	203179877	203179877	203181285	203182176	203182304
AA-1-203796292-203796450.2	ZC3H11A	-0.231	100	4	0.7033	0.9335	chr1	+	203795536	203795794	203796292	203796450	203796450	203796601
AA-1-204134588-204134694.1	ETNK2	0.197	100	2	0.3065	0.1103	chr1	-	204134514	204134588	204134588	204134694	204137103	204137249
AA-1-204261448-204261508.1	PLEKHA6	-0.28	100	7	0.6246	0.9049	chr1	-	204261305	204261448	204261448	204261508	204264941	204265042
AA-1-205114905-205114961.1	RBBP5	-0.277	100	2	0.6965	0.9733	chr1	-	205114788	205114905	205114905	205114961	205115857	205115883
AA-1-205894167-205894466.1	LOC284581	-0.267	100	5	0.6344	0.9009	chr1	+	205891155	205891309	205894167	205894466	205894466	205896087
AA-1-212618126-212619357.2	ATF3	0.18	100	4	0.4705	0.2898	chr1	+	212615017	212615261	212618126	212619357	212619357	212619535
AA-1-212619045-212619357.2	ATF3	0.348	100	2	0.4465	0.0989	chr1	+	212618126	212618234	212619045	212619357	212619357	212620777
AA-1-212812226-212812247.1	TATDN3	0.199	100	7	0.3856	0.1865	chr1	+	212807735	212807848	212812226	212812247	212812247	212812328
AA-1-212812247-212812250.2	TATDN3	-0.224	100	2	0.131	0.355	chr1	+	212804595	212804651	212812247	212812250	212812250	212812328
AA-1-215577928-215578000.1	KCTD3	0.227	100	2	0.3045	0.077	chr1	+	215577669	215577728	215577928	215578000	215578000	215578081
AA-1-21598064-21598095.1	RAP1GAP	0.205	100	2	0.317	0.1118	chr1	-	21597960	21598064	21598064	21598095	21598399	21598502
AA-1-21729829-21729832.1	USP48	-0.375	100	2	0.486	0.8607	chr1	-	21729703	21729829	21729829	21729832	21736445	21736625
AA-1-21884674-21884677.2	HSPG2	0.19	100	4	0.399	0.2091	chr1	-	21884527	21884674	21884674	21884677	21884766	21884918
AA-1-219193081-219193129.1	LYPLAL1	-0.293	100	5	0.6778	0.9711	chr1	+	219179399	219179426	219193081	219193129	219193129	219193251
AA-1-219193081-219193129.2	LYPLAL1	-0.231	100	19	0.5803	0.811	chr1	+	219179146	219179246	219193081	219193129	219193129	219193251
AA-1-219210514-219210531.1	LYPLAL1	0.295	100	12	0.4271	0.1316	chr1	+	219179146	219179246	219210514	219210531	219210531	219210647
AA-1-220653097-220653100.1	MARK1	0.243	100	3	0.359	0.1159	chr1	+	220651985	220652150	220653097	220653100	220653100	220653352
AA-1-222579825-222579890.1	TAF1A	-0.311	100	2	0.658	0.9691	chr1	-	222579758	222579825	222579825	222579890	222584127	222584297
AA-1-222823855-222823883.1	DISP1,RP11-452F19.3,RP11-455P21.3	0.306	100	3	0.443	0.1366	chr1	+	222814513	222815078	222823855	222823883	222823883	222823945
AA-1-225517306-225517990.5	ENAH	0.238	100	2	0.3385	0.1002	chr1	-	225517195	225517306	225517306	225517990	225519197	225519565
AA-1-22896410-22896413.2	EPHB2	0.168	100	2	0.3005	0.1322	chr1	+	22895471	22895580	22896410	22896413	22896413	22896478
AA-1-231229206-231229209.1	C1orf131	-0.209	100	2	0.5335	0.7417	chr1	-	231229149	231229206	231229206	231229209	231238856	231239188
AA-1-234406099-234409573.4	TARBP1	0.229	100	5	0.3858	0.1573	chr1	-	234405902	234406099	234406099	234409573	234410444	234410531
AA-1-236538878-236542760.4	LGALS8	0.26	100	3	0.7303	0.4698	chr1	+	236537496	236537585	236538878	236542760	236542760	236542787
AA-1-236538885-236538959.1	LGALS8	-0.271	100	2	0.711	0.9823	chr1	+	236537496	236537585	236538885	236538959	236538959	236539089
AA-1-243270091-243270104.1	SDCCAG8	0.214	100	2	0.297	0.0834	chr1	+	243256055	243256240	243270091	243270104	243270104	243270257
AA-1-245086732-245086759.2	EFCAB2	-0.618	100	4	0.3815	0.999	chr1	+	245083621	245083688	245086732	245086759	245086759	245086961
AA-1-24661309-24661312.2	SRRM1	-0.222	100	2	0.569	0.7912	chr1	+	24660718	24660799	24661309	24661312	24661312	24661396
AA-1-247159813-247159867.1	ZNF124	0.382	100	5	0.5318	0.1501	chr1	-	247159686	247159813	247159813	247159867	247171847	247172005
AA-1-247329568-247329615.1	ZNF496	-0.27	100	5	0.6426	0.9127	chr1	-	247329188	247329568	247329568	247329615	247329965	247330081
AA-1-248857436-248857497.1	ZNF692	-0.265	100	10	0.6497	0.915	chr1	-	248857233	248857436	248857436	248857497	248857827	248857859
AA-1-2510748-2510782.4	PANK4	-0.238	100	6	0.6283	0.8655	chr1	-	2510677	2510748	2510748	2510782	2511337	2511387
AA-1-2561493-2561672.5	TNFRSF14	0.274	100	2	0.372	0.0982	chr1	+	2560623	2560714	2561493	2561672	2561672	2561815
AA-1-25823620-25823643.1	MTFR1L,RP1-317E23.6	0.412	100	2	0.5015	0.0886	chr1	+	25823018	25823128	25823620	25823643	25823643	25823748
AA-1-25829508-25829617.3	MTFR1L	-0.209	100	2	0.5865	0.796	chr1	+	25826614	25826826	25829508	25829617	25829617	25829830
AA-1-2588953-2588956.2	FAM213B	-0.245	100	2	0.495	0.7395	chr1	+	2588389	2588453	2588953	2588956	2588956	2589040
AA-1-26184141-26184213.1	CNKSR1	-0.171	100	4	0.1145	0.2858	chr1	+	26183728	26183830	26184141	26184213	26184213	26184287
AA-1-26301024-26301053.3	UBXN11	0.223	100	6	0.4	0.1767	chr1	-	26300925	26301024	26301024	26301053	26301693	26301722
AA-1-26468891-26468894.4	DHDDS	0.209	100	4	0.436	0.2271	chr1	+	26460036	26460144	26468891	26468894	26468894	26471294
AA-1-26774328-26774979.1	ARID1A	-0.211	100	9	0.7274	0.9385	chr1	+	26773801	26773898	26774328	26774979	26774979	26775220
AA-1-27349079-27349115.2	SYTL1	-0.194	100	3	0.7167	0.911	chr1	+	27347966	27348012	27349079	27349115	27349115	27349152
AA-1-27553185-27553290.3	AHDC1	0.226	100	13	0.3987	0.1727	chr1	-	27553073	27553185	27553185	27553290	27558705	27558883
AA-1-27553185-27553290.4	AHDC1	0.248	100	10	0.4049	0.1567	chr1	-	27553073	27553185	27553185	27553290	27558304	27558530
AA-1-27553185-27553304.1	AHDC1	0.232	100	7	0.386	0.1538	chr1	-	27553073	27553185	27553185	27553304	27558705	27558883
AA-1-27553290-27553304.2	AHDC1	0.254	100	15	0.4666	0.2129	chr1	-	27553073	27553290	27553290	27553304	27558304	27558530
AA-1-27603491-27603494.2	AHDC1	-0.316	100	4	0.4057	0.7217	chr1	-	27603396	27603491	27603491	27603494	27603727	27603863
AA-1-28237760-28237836.1	ATP5IF1,ATPIF1	0.241	100	7	0.3947	0.1542	chr1	+	28236360	28236452	28237760	28237836	28237836	28238105
AA-1-28508127-28508829.14	SNHG3	0.774	100	2	0.999	0.225	chr1	+	28506219	28506327	28508127	28508829	28508829	28508905
AA-1-29216685-29216812.4	MECR	0.208	100	21	0.4641	0.2564	chr1	-	29216587	29216685	29216685	29216812	29230730	29230958
AA-1-30966197-30966278.1	PUM1	-0.152	100	5	0.5774	0.729	chr1	-	30965981	30966197	30966197	30966278	30967166	30967310
AA-1-30980163-30980178.2	PUM1	0.247	100	7	0.4217	0.1753	chr1	-	30980061	30980163	30980163	30980178	30981311	30981405
AA-1-30980166-30980178.1	PUM1	0.274	100	3	0.397	0.1227	chr1	-	30980061	30980166	30980166	30980178	30981311	30981405
AA-1-31369557-31369590.3	FABP3	0.211	100	3	0.3497	0.1391	chr1	-	31369384	31369557	31369557	31369590	31372941	31373288
AA-1-31728277-31728280.1	ADGRB2	-0.203	100	6	0.5468	0.75	chr1	-	31728181	31728277	31728277	31728280	31728597	31728633
AA-1-32235113-32235210.18	MTMR9L,MTMR9LP	0.261	100	6	0.4328	0.1721	chr1	-	32234951	32235113	32235113	32235210	32239294	32239425
AA-1-32383939-32384048.1	BSDC1	-0.176	100	10	0.6058	0.7822	chr1	-	32383829	32383939	32383939	32384048	32386778	32386895
AA-1-32383997-32384048.1	BSDC1	0.183	100	2	0.3105	0.127	chr1	-	32383829	32383997	32383997	32384048	32386778	32386895
AA-1-32634072-32634110.4	ZBTB8OS	0.191	100	2	0.4115	0.2205	chr1	-	32633950	32634072	32634072	32634110	32634767	32634792
AA-1-32948363-32948366.2	RNF19B	0.202	100	3	0.4153	0.2134	chr1	-	32948221	32948363	32948363	32948366	32949568	32949774
AA-1-33093244-33093281.1	AZIN2	0.264	100	2	0.366	0.1021	chr1	+	33092049	33092222	33093244	33093281	33093281	33093416
AA-1-35111771-35111807.1	ZMYM1	-0.279	100	5	0.58	0.8593	chr1	+	35110293	35110447	35111771	35111807	35111807	35111912
AA-1-35749652-35749811.1	CLSPN	-0.335	100	5	0.6354	0.97	chr1	-	35749632	35749652	35749652	35749811	35751249	35751506
AA-1-36321055-36321723.5	SH3D21	-0.329	100	14	0.5971	0.9264	chr1	+	36320914	36320978	36321055	36321723	36321723	36321778
AA-1-37482349-37482433.3	ZC3H12A	0.179	100	2	0.306	0.1268	chr1	+	37481600	37481835	37482349	37482433	37482433	37482540
AA-1-37683437-37683441.1	C1orf109	0.26	100	4	0.4462	0.186	chr1	-	37683318	37683437	37683437	37683441	37686272	37686452
AA-1-37689883-37689886.2	C1orf109	0.231	100	8	0.3889	0.1576	chr1	-	37689605	37689883	37689883	37689886	37690333	37690438
AA-1-39967627-39967803.4	MFSD2A	-0.193	100	5	0.6196	0.8128	chr1	+	39967085	39967169	39967627	39967803	39967803	39967916
AA-1-40479035-40479332.1	ZFP69	-0.223	100	9	0.623	0.8462	chr1	+	40477629	40477894	40479035	40479332	40479332	40479488
AA-1-42675287-42675366.3	PPIH	0.185	100	5	0.3596	0.1752	chr1	+	42667350	42667440	42675287	42675366	42675366	42675448
AA-1-43272577-43273285.7	TMEM125	0.197	100	4	0.6128	0.416	chr1	+	43272183	43272339	43272577	43273285	43273285	43273443
AA-1-43312304-43312477.1	TIE1	-0.318	100	4	0.665	0.9832	chr1	+	43311993	43312131	43312304	43312477	43312477	43312601
AA-1-43365008-43365376.3	ELOVL1	-0.209	100	4	0.629	0.8384	chr1	-	43364927	43365008	43365008	43365376	43365563	43365623
AA-1-43970905-43970965.3	DPH2	0.253	100	2	0.341	0.0881	chr1	+	43970595	43970708	43970905	43970965	43970965	43971189
AA-1-43992152-43992319.4	CCDC24	-0.225	100	3	0.6847	0.91	chr1	+	43991846	43992004	43992152	43992319	43992319	43992387
AA-1-43992211-43992319.2	CCDC24	-0.251	100	2	0.705	0.9563	chr1	+	43991846	43992004	43992211	43992319	43992319	43992387
AA-1-44213708-44213748.1	DMAP1	-0.234	100	7	0.6664	0.9001	chr1	+	44213452	44213527	44213708	44213748	44213748	44213858
AA-1-44655116-44655209.7	TMEM53	-0.237	100	5	0.6454	0.8818	chr1	-	44653246	44655116	44655116	44655209	44660173	44660295
AA-1-44725032-44725135.2	ARMH1,C1orf228	0.284	100	41	0.901	0.6166	chr1	+	44724761	44724839	44725032	44725135	44725135	44725217
AA-1-45012856-45012906.8	UROD	0.192	100	4	0.3377	0.1464	chr1	+	45012132	45012285	45012856	45012906	45012906	45013019
AA-1-45332310-45332687.3	MUTYH	-0.194	100	3	0.563	0.757	chr1	-	45332165	45332310	45332310	45332687	45332762	45332834
AA-1-45332834-45332959.5	MUTYH	0.245	100	10	0.7774	0.532	chr1	-	45332762	45332834	45332834	45332959	45333096	45333170
AA-1-45332834-45333170.3	MUTYH	-0.242	100	9	0.6617	0.9038	chr1	-	45332762	45332834	45332834	45333170	45333284	45333324
AA-1-45333497-45333561.2	MUTYH	-0.221	100	8	0.6412	0.8623	chr1	-	45333412	45333497	45333497	45333561	45334390	45334511
AA-1-45333497-45333564.2	MUTYH	-0.211	100	17	0.5749	0.7863	chr1	-	45333412	45333497	45333497	45333564	45334390	45334511
AA-1-45333561-45333564.1	MUTYH	0.221	100	8	0.4377	0.217	chr1	-	45333412	45333561	45333561	45333564	45334390	45334511
AA-1-45333561-45333594.2	MUTYH	0.185	100	2	0.331	0.1465	chr1	-	45333412	45333561	45333561	45333594	45334390	45334511
AA-1-45333564-45333603.1	MUTYH	0.182	100	3	0.347	0.1654	chr1	-	45333412	45333564	45333564	45333603	45334390	45334511
AA-1-45333594-45333603.1	MUTYH	0.259	100	3	0.3267	0.0678	chr1	-	45333412	45333594	45333594	45333603	45334390	45334511
AA-1-45342734-45342842.2	TOE1	0.213	100	15	0.4243	0.2115	chr1	+	45342383	45342643	45342734	45342842	45342842	45343002
AA-1-45495473-45495545.2	CCDC163,CCDC163P	-0.371	100	3	0.5657	0.9372	chr1	-	45495417	45495473	45495473	45495545	45496555	45496623
AA-1-45499440-45499443.2	CCDC163,CCDC163P	0.239	100	2	0.906	0.667	chr1	-	45499344	45499440	45499440	45499443	45499531	45500079
AA-1-46260541-46261263.5	RAD54L	-0.175	100	2	0.541	0.716	chr1	+	46259963	46260099	46260541	46261263	46261263	46261385
AA-1-46410397-46411457.7	FAAH	-0.243	100	5	0.6818	0.9253	chr1	+	46409100	46409198	46410397	46411457	46411457	46411651
AA-1-52911790-52912021.2	ECHDC2	-0.284	100	7	0.4973	0.7815	chr1	-	52911722	52911790	52911790	52912021	52912753	52914095
AA-1-61681350-61683546.3	TM2D1	-0.271	100	48	0.533	0.8038	chr1	-	61681244	61681350	61681350	61683546	61694696	61694770
AA-1-61681350-61683546.4	TM2D1	-0.319	100	34	0.5329	0.8516	chr1	-	61681244	61681350	61681350	61683546	61686791	61686921
AA-1-61686895-61686921.1	TM2D1	-0.326	100	37	0.5711	0.8974	chr1	-	61686791	61686895	61686895	61686921	61694696	61694770
AA-1-6212217-6212230.1	RNF207	-0.209	100	7	0.08	0.289	chr1	+	6211866	6212053	6212217	6212230	6212230	6212416
AA-1-62477825-62477834.3	DOCK7	-0.306	100	20	0.632	0.9379	chr1	-	62477699	62477825	62477825	62477834	62488933	62489065
AA-1-6462970-6463127.5	TNFRSF25	-0.288	100	15	0.6515	0.9395	chr1	-	6462862	6462970	6462970	6463127	6464374	6464453
AA-1-6462970-6463147.5	TNFRSF25	-0.316	100	22	0.6056	0.9221	chr1	-	6462862	6462970	6462970	6463147	6464374	6464453
AA-1-64804733-64804772.3	RAVER2	0.261	100	2	0.404	0.1426	chr1	+	64802975	64803061	64804733	64804772	64804772	64804838
AA-1-6582057-6587204.5	ZBTB48	0.304	100	2	0.704	0.4003	chr1	+	6580606	6581299	6582057	6587204	6587204	6587291
AA-1-67320332-67320336.2	IL12RB2	-0.386	100	11	0.4256	0.812	chr1	+	67307350	67307967	67320332	67320336	67320336	67320444
AA-1-70231094-70232267.3	SRSF11	0.291	100	18	0.4216	0.1309	chr1	+	70228421	70228555	70231094	70232267	70232267	70232377
AA-1-70231094-70232267.4	SRSF11	0.301	100	13	0.6136	0.3125	chr1	+	70230556	70230618	70231094	70232267	70232267	70232377
AA-1-70250607-70250610.1	SRSF11	-0.282	100	2	0.3635	0.6458	chr1	+	70250364	70250503	70250607	70250610	70250610	70253052
AA-1-75762691-75763292.6	ACADM	-0.228	100	11	0.7203	0.9483	chr1	+	75761121	75761370	75762691	75763292	75763292	75763491
AA-1-77293792-77293864.8	AK5	-0.262	100	4	0.628	0.89	chr1	+	77286940	77287127	77293792	77293864	77293864	77293960
AA-1-850177-850180.4	RP11-206L10.11	0.181	100	3	0.4363	0.2545	chr1	+	849483	849602	850177	850180	850180	850351
AA-1-89181442-89181520.1	.	-0.251	100	3	0.6897	0.941	chr1	-	89181147	89181442	89181442	89181520	89185236	89185469
AA-1-90007344-90007611.10	ZNF326	-0.318	100	4	0.6495	0.9674	chr1	+	90005132	90005244	90007344	90007611	90007611	90007750
AA-1-90007344-90007633.9	ZNF326	-0.306	100	2	0.6525	0.9585	chr1	+	90005132	90005244	90007344	90007633	90007633	90007750
AA-1-9105641-9105680.1	GPR157	-0.247	100	12	0.6688	0.9156	chr1	-	9105485	9105641	9105641	9105680	9111275	9111489
AA-1-91501653-91501687.1	CDC7	-0.213	100	2	0.743	0.9563	chr1	+	91500846	91500948	91501653	91501687	91501687	91501831
AA-1-91720227-91720230.1	TGFBR3	0.171	100	16	0.8139	0.6427	chr1	-	91719892	91720227	91720227	91720230	91721954	91722144
AA-1-9720433-9720610.1	PIK3CD	0.206	100	4	0.3023	0.096	chr1	+	9720111	9720242	9720433	9720610	9720610	9720661
AA-1-9720741-9720744.1	PIK3CD	-0.243	100	6	0.551	0.7938	chr1	+	9720610	9720661	9720741	9720744	9720744	9720909
AA-10-100261028-100261044.1	CWF19L1	-0.211	100	12	0.6976	0.9087	chr10	-	100260965	100261028	100261028	100261044	100261978	100262063
AA-10-100488974-100488977.1	SEC31B	0.279	100	6	0.4835	0.2038	chr10	-	100488857	100488974	100488974	100488977	100489251	100489398
AA-10-100827542-100827561.5	PAX2	0.33	100	3	0.6543	0.3239	chr10	+	100827008	100827095	100827542	100827561	100827561	100829941
AA-10-100923974-100923977.1	SLF2	-0.323	100	2	0.477	0.8004	chr10	+	100918383	100918441	100923974	100923977	100923977	100924972
AA-10-100989643-100989705.2	TWNK	-0.245	100	3	0.7137	0.9591	chr10	+	100988036	100989453	100989643	100989705	100989705	100989884
AA-10-101064205-101064260.1	KAZALD1	0.233	100	10	0.3936	0.1609	chr10	+	101062541	101063103	101064205	101064260	101064260	101064421
AA-10-101136667-101136690.1	TLX1	0.264	100	2	0.33	0.066	chr10	+	101134174	101134376	101136667	101136690	101136690	101137789
AA-10-101828696-101828717.1	KCNIP2	0.227	100	2	0.315	0.088	chr10	-	101828626	101828696	101828696	101828717	101829074	101829199
AA-10-102402251-102402254.1	NFKB2	-0.168	100	2	0.2795	0.4477	chr10	+	102402047	102402159	102402251	102402254	102402254	102402524
AA-10-103100943-103100964.1	NT5C2	0.243	100	12	0.4151	0.1716	chr10	-	103100751	103100943	103100943	103100964	103101044	103101102
AA-10-103450573-103450800.2	CALHM2	-0.19	100	2	0.752	0.9424	chr10	-	103449386	103450573	103450573	103450800	103451082	103451285
AA-10-11321188-11321206.3	CELF2	0.223	100	4	0.3645	0.1415	chr10	+	11314138	11314270	11321188	11321206	11321206	11321386
AA-10-114448020-114448026.1	ABLIM1	0.323	100	11	0.4657	0.1433	chr10	-	114447879	114448020	114448020	114448026	114451623	114451671
AA-10-119580538-119580846.7	TIAL1	0.332	100	10	0.4853	0.1529	chr10	-	119580470	119580538	119580538	119580846	119581921	119582009
AA-10-120520970-120521005.1	PLPP4	-0.248	100	3	0.687	0.9348	chr10	+	120518832	120518896	120520970	120521005	120521005	120521095
AA-10-121479670-121480021.1	FGFR2	-0.455	100	2	0.542	0.9966	chr10	-	121478329	121479670	121479670	121480021	121483697	121483803
AA-10-122215390-122215402.1	TACC2	-0.221	100	6	0.6605	0.8811	chr10	+	122210396	122211708	122215390	122215402	122215402	122215451
AA-10-122850520-122850550.2	FAM24B	-0.296	100	7	0.5697	0.8659	chr10	-	122850423	122850520	122850520	122850550	122855644	122855786
AA-10-122998658-122998671.2	IKZF5	-0.259	100	4	0.6783	0.9366	chr10	-	122998492	122998658	122998658	122998671	123007025	123007176
AA-10-125789363-125789528.1	UROS	0.181	100	3	0.271	0.0903	chr10	-	125789282	125789363	125789363	125789528	125794879	125794978
AA-10-129840334-129840442.1	EBF3	0.216	100	8	0.5861	0.3704	chr10	-	129840244	129840334	129840334	129840442	129840843	129841032
AA-10-13109096-13109111.4	OPTN	0.202	100	5	0.4282	0.226	chr10	+	13108961	13109015	13109096	13109111	13109111	13109288
AA-10-132366298-132366614.1	LRRC27	0.218	100	2	0.353	0.1346	chr10	+	132365423	132365550	132366298	132366614	132366614	132366677
AA-10-133355436-133355505.1	FUOM	0.189	100	4	0.4198	0.2309	chr10	-	133355153	133355436	133355436	133355505	133355737	133355811
AA-10-13441750-13443704.1	BEND7	-0.289	100	18	0.5674	0.8558	chr10	-	13441087	13441750	13441750	13443704	13447265	13447319
AA-10-13654183-13654352.1	RP11-295P9.3	0.433	100	5	0.999	0.5655	chr10	+	13652845	13652882	13654183	13654352	13654352	13654427
AA-10-22318271-22318652.12	COMMD3,COMMD3-BMI1	0.256	100	2	0.473	0.2174	chr10	+	22318104	22318168	22318271	22318652	22318652	22318713
AA-10-27240474-27240484.2	ACBD5	-0.295	100	8	0.4684	0.7633	chr10	-	27240318	27240474	27240474	27240484	27240673	27240879
AA-10-38034277-38034325.1	ZNF33A	0.389	100	17	0.6225	0.2333	chr10	+	38017290	38017386	38034277	38034325	38034325	38034400
AA-10-38095357-38095537.1	RP11-508N22.2,ZNF37A	0.248	100	12	0.4255	0.1775	chr10	+	38094930	38095224	38095357	38095537	38095537	38095629
AA-10-38095357-38095537.3	ZNF37A	0.208	100	2	0.3345	0.1266	chr10	+	38094335	38094490	38095357	38095537	38095537	38095629
AA-10-44983940-44984021.1	RASSF4	0.19	100	2	0.4025	0.2133	chr10	+	44982520	44982663	44983940	44984021	44984021	44984113
AA-10-44993268-44994168.2	RASSF4	-0.286	100	20	0.6288	0.9154	chr10	+	44991904	44992002	44993268	44994168	44994168	44994715
AA-10-45412188-45412190.1	ALOX5	0.24	100	6	0.3015	0.062	chr10	+	45382482	45382681	45412188	45412190	45412190	45412313
AA-10-48434878-48434883.1	MAPK8	-0.19	100	2	0.5775	0.7673	chr10	+	48431192	48431270	48434878	48434883	48434883	48439357
AA-10-48969063-48969084.1	WDFY4	-0.264	100	3	0.6547	0.9186	chr10	+	48966525	48966673	48969063	48969084	48969084	48969248
AA-10-5007506-5010653.4	AKR1C2	0.338	100	3	0.5047	0.1667	chr10	-	5007406	5007506	5007506	5010653	5017899	5017934
AA-10-5963838-5963841.1	IL15RA	-0.217	100	2	0.5945	0.8115	chr10	-	5963742	5963838	5963838	5963841	5966144	5966339
AA-10-60042756-60042759.1	ANK3	-0.172	100	2	0.6825	0.8547	chr10	-	60042671	60042756	60042756	60042759	60055657	60056036
AA-10-60059430-60060006.3	ANK3	-0.187	100	17	0.6824	0.8692	chr10	-	60059339	60059430	60059430	60060006	60063110	60063254
AA-10-60134358-60134373.3	ANK3	-0.257	100	2	0.6565	0.913	chr10	-	60134270	60134358	60134358	60134373	60138963	60139087
AA-10-63215617-63215696.1	JMJD1C	-0.299	100	2	0.681	0.98	chr10	-	63215552	63215617	63215617	63215696	63217206	63217331
AA-10-68376972-68377015.2	RUFY2	0.208	100	25	0.4227	0.2149	chr10	-	68376852	68376972	68376972	68377015	68379423	68379521
AA-10-68742375-68742427.1	CCAR1	-0.358	100	2	0.6235	0.9805	chr10	+	68736875	68737048	68742375	68742427	68742427	68742569
AA-10-70124097-70124100.1	AIFM2	-0.194	100	12	0.0768	0.2705	chr10	-	70123906	70124097	70124097	70124100	70132733	70132934
AA-10-70597841-70599181.1	PRF1	-0.359	100	5	0.6282	0.9866	chr10	-	70597347	70597841	70597841	70599181	70600363	70600906
AA-10-73408285-73408403.1	.	-0.17	100	3	0.405	0.575	chr10	-	73408194	73408285	73408285	73408403	73414011	73414067
AA-10-73819617-73819645.4	CAMK2G	-0.236	100	15	0.6503	0.8862	chr10	-	73819531	73819617	73819617	73819645	73821681	73821730
AA-10-75217932-75217945.1	VDAC2	0.263	100	4	0.408	0.1446	chr10	+	75214020	75214070	75217932	75217945	75217945	75217991
AA-10-77819465-77819687.3	DLG5	0.315	100	4	0.4363	0.1211	chr10	-	77819320	77819465	77819465	77819687	77819894	77820018
AA-10-7799744-7799771.1	.	-0.256	100	4	0.668	0.9235	chr10	+	7799590	7799683	7799744	7799771	7799771	7799915
AA-10-80420465-80420482.1	FAM213A	-0.217	100	25	0.5942	0.8107	chr10	+	80413818	80413876	80420465	80420482	80420482	80420645
AA-10-8063992-8063995.4	GATA3	-0.18	100	3	0.644	0.8238	chr10	+	8058304	8058841	8063992	8063995	8063995	8064138
AA-10-86497301-86497319.2	WAPL	-0.215	100	2	0.586	0.8014	chr10	-	86497200	86497301	86497301	86497319	86499717	86500743
AA-10-89399889-89399894.1	IFIT1	0.203	100	5	0.3962	0.1929	chr10	+	89392545	89392717	89399889	89399894	89399894	89400003
AA-10-91496204-91496213.2	HECTD2	0.347	100	4	0.5175	0.1701	chr10	+	91493419	91493508	91496204	91496213	91496213	91496372
AA-10-92952272-92952275.1	EXOC6	-0.157	100	2	0.696	0.8531	chr10	+	92948273	92948379	92952272	92952275	92952275	92952382
AA-10-95414655-95414862.3	SORBS1	-0.376	100	9	0.6227	0.999	chr10	-	95414493	95414655	95414655	95414862	95421960	95422073
AA-10-96057087-96057120.1	CCNJ	-0.268	100	3	0.7	0.9681	chr10	+	96056700	96057000	96057087	96057120	96057120	96057247
AA-10-96057087-96057123.1	CCNJ	-0.253	100	19	0.5938	0.8469	chr10	+	96056700	96057000	96057087	96057123	96057123	96057247
AA-10-97455638-97455659.1	ZDHHC16	0.209	100	8	0.3321	0.1231	chr10	+	97454713	97454799	97455638	97455659	97455659	97455783
AA-10-97455638-97455713.1	ZDHHC16	-0.177	100	5	0.5642	0.7407	chr10	+	97454713	97454799	97455638	97455713	97455713	97455783
AA-10-97469104-97469126.1	MMS19	0.405	100	2	0.4875	0.0818	chr10	-	97468965	97469104	97469104	97469126	97469645	97469723
AA-11-104000237-104000255.1	PDGFD	-0.221	100	12	0.5993	0.8197	chr11	-	104000050	104000237	104000237	104000255	104163803	104164299
AA-11-10627760-10627763.1	MRVI1	0.29	100	3	0.437	0.1465	chr11	-	10627715	10627760	10627760	10627763	10627972	10628025
AA-11-10855086-10855118.1	ZBED5	0.254	100	5	0.4198	0.1661	chr11	-	10852703	10855086	10855086	10855118	10856143	10856257
AA-11-111838378-111838399.1	ALG9,RP11-108O10.8	0.202	100	10	0.4458	0.2439	chr11	-	111838248	111838378	111838378	111838399	111840654	111840809
AA-11-112082464-112082467.2	C11orf57,NKAPD1	-0.24	100	5	0.6146	0.8552	chr11	+	112081981	112082035	112082464	112082467	112082467	112085150
AA-11-113255873-113255876.1	NCAM1	0.431	100	3	0.8453	0.414	chr11	+	113235032	113235164	113255873	113255876	113255876	113256001
AA-11-113334947-113334965.1	TTC12	-0.379	100	3	0.0573	0.436	chr11	+	113329919	113329979	113334947	113334965	113334965	113335037
AA-11-113830943-113830946.1	USP28	0.205	100	5	0.376	0.171	chr11	-	113830866	113830943	113830943	113830946	113831919	113831993
AA-11-117293933-117294008.2	BACE1	-0.286	100	3	0.6453	0.9308	chr11	-	117293870	117293933	117293933	117294008	117295130	117295347
AA-11-118471661-118474178.2	KMT2A	-0.266	100	8	0.6522	0.9185	chr11	+	118468774	118468844	118471661	118474178	118474178	118474315
AA-11-118531774-118531777.5	TMEM25	-0.267	100	8	0.507	0.7742	chr11	+	118531201	118531234	118531774	118531777	118531777	118531871
AA-11-118532096-118532245.2	TMEM25	-0.176	100	3	0.5667	0.7429	chr11	+	118531774	118531871	118532096	118532245	118532245	118532461
AA-11-118534506-118535507.2	TMEM25	-0.26	100	10	0.6644	0.9243	chr11	+	118534265	118534355	118534506	118535507	118535507	118535829
AA-11-119113851-119113854.1	C2CD2L	0.2	100	10	0.369	0.1694	chr11	+	119113636	119113712	119113851	119113854	119113854	119113988
AA-11-119183117-119183820.1	NLRX1	-0.248	100	4	0.649	0.897	chr11	+	119182093	119182345	119183117	119183820	119183820	119184016
AA-11-119310903-119311185.2	MCAM	-0.182	100	12	0.5694	0.7511	chr11	-	119310755	119310903	119310903	119311185	119311279	119311421
AA-11-120327121-120327440.2	TMEM136	0.219	100	13	0.4148	0.1957	chr11	+	120325128	120325368	120327121	120327440	120327440	120327640
AA-11-120327121-120327465.2	TMEM136	0.235	100	3	0.5603	0.3249	chr11	+	120325128	120325368	120327121	120327465	120327465	120327640
AA-11-120327440-120327465.1	TMEM136	-0.254	100	2	0.665	0.9187	chr11	+	120325128	120325368	120327440	120327465	120327465	120327640
AA-11-121053550-121053629.1	CMB9-75A1.1,TBCEL	-0.266	100	9	0.645	0.911	chr11	+	121047527	121047667	121053550	121053629	121053629	121053732
AA-11-123060211-123060268.1	HSPA8	0.223	100	2	0.3025	0.0785	chr11	-	123060115	123060211	123060211	123060268	123060592	123060798
AA-11-123629450-123633776.1	SCN3B	0.413	100	4	0.8842	0.471	chr11	-	123629186	123629450	123629450	123633776	123634120	123634206
AA-11-124774818-124774974.3	MSANTD2	0.184	100	2	0.946	0.7623	chr11	-	124774718	124774818	124774818	124774974	124799870	124800404
AA-11-124897055-124897261.1	ROBO4	-0.288	100	2	0.6835	0.9723	chr11	-	124896931	124897055	124897055	124897261	124897725	124897935
AA-11-125102302-125102351.1	TMEM218	-0.328	100	4	0.6305	0.9583	chr11	-	125102131	125102302	125102302	125102351	125102733	125102809
AA-11-125102317-125102351.1	TMEM218	0.249	100	16	0.4749	0.2264	chr11	-	125102131	125102317	125102317	125102351	125102733	125102809
AA-11-126202382-126202482.1	.	-0.25	100	17	0.6339	0.8836	chr11	-	126202091	126202382	126202382	126202482	126203260	126203657
AA-11-129884846-129884882.1	NFRKB	0.433	100	4	0.693	0.2597	chr11	-	129884744	129884846	129884846	129884882	129884985	129885095
AA-11-130238553-130238607.1	ZBTB44	-0.258	100	4	0.6152	0.8726	chr11	-	130238443	130238553	130238553	130238607	130239811	130239896
AA-11-130238556-130238607.1	ZBTB44	-0.258	100	3	0.6447	0.9026	chr11	-	130238443	130238556	130238556	130238607	130239811	130239896
AA-11-1460499-1460969.1	BRSK2	0.248	100	4	0.3795	0.1315	chr11	+	1459191	1459239	1460499	1460969	1460969	1461714
AA-11-14880359-14880768.7	CYP2R1	-0.295	100	2	0.6435	0.9394	chr11	-	14880135	14880359	14880359	14880768	14885775	14885917
AA-11-14967854-14968997.3	CALCA	0.267	100	3	0.8293	0.562	chr11	-	14967673	14967854	14967854	14968997	14969934	14970075
AA-11-15989170-15989230.1	SOX6	-0.402	100	2	0.597	0.999	chr11	-	15988996	15989170	15989170	15989230	16014941	16015050
AA-11-18083728-18083731.1	SAAL1	-0.178	100	5	0.6126	0.7915	chr11	-	18083534	18083728	18083728	18083731	18086865	18087054
AA-11-18090290-18090316.1	SAAL1	0.219	100	2	0.313	0.094	chr11	-	18090174	18090290	18090290	18090316	18090433	18090493
AA-11-1836956-1837191.9	SYT8	-0.224	100	2	0.6675	0.8908	chr11	+	1836755	1836861	1836956	1837191	1837191	1837521
AA-11-1836956-1838531.7	SYT8	-0.369	100	15	0.6153	0.984	chr11	+	1836755	1836861	1836956	1838531	1838531	1839033
AA-11-1837191-1838531.5	SYT8	0.238	100	7	0.6236	0.386	chr11	+	1836755	1836861	1837191	1838531	1838531	1839033
AA-11-1995794-1995998.7	H19	-0.217	100	6	0.6192	0.8364	chr11	-	1995175	1995794	1995794	1995998	1996078	1996191
AA-11-2129449-2133223.25	IGF2,INS-IGF2,RP11-889I17.2	-0.365	100	11	0.5883	0.9527	chr11	-	2129120	2129449	2129449	2133223	2133516	2133665
AA-11-2133665-2133674.2	IGF2,INS-IGF2,RP11-889I17.2	0.193	100	8	0.4143	0.2209	chr11	-	2133516	2133665	2133665	2133674	2135366	2135529
AA-11-22211263-22211266.3	ANO5	0.354	100	3	0.4783	0.124	chr11	+	22203803	22203850	22211263	22211266	22211266	22211314
AA-11-2316228-2316575.2	TSPAN32	-0.27	100	3	0.604	0.874	chr11	+	2314484	2314571	2316228	2316575	2316575	2316667
AA-11-290657-290677.9	ATHL1,PGGHG	0.224	100	9	0.3401	0.1157	chr11	+	290389	290600	290657	290677	290677	291113
AA-11-3002053-3002600.9	CARS	0.165	100	5	0.5124	0.3475	chr11	-	3001969	3002053	3002053	3002600	3005365	3005433
AA-11-314673-314921.6	.	0.28	100	3	0.4017	0.1217	chr11	+	313852	314299	314673	314921	314921	314961
AA-11-314996-315009.2	.	0.25	100	9	0.4696	0.22	chr11	-	314812	314996	314996	315009	319801	319860
AA-11-31603764-31603767.1	ELP4	0.213	100	5	0.387	0.1738	chr11	+	31594769	31594901	31603764	31603767	31603767	31603907
AA-11-33733610-33733614.1	CD59	0.249	100	3	0.3997	0.1511	chr11	-	33733494	33733610	33733610	33733614	33736381	33736422
AA-11-3373656-3373675.1	ZNF195	0.255	100	4	0.4492	0.1941	chr11	-	3373576	3373656	3373656	3373675	3379037	3379139
AA-11-3377802-3377900.1	ZNF195	-0.432	100	5	0.4702	0.9023	chr11	-	3377616	3377802	3377802	3377900	3379037	3379222
AA-11-3823882-3824269.11	PGAP2	-0.275	100	4	0.6535	0.928	chr11	+	3817431	3817535	3823882	3824269	3824269	3824376
AA-11-3824795-3825019.1	PGAP2	0.503	100	3	0.5987	0.0956	chr11	+	3824269	3824376	3824795	3825019	3825019	3825128
AA-11-421198-421309.2	ANO9	-0.2	100	4	0.1298	0.3295	chr11	-	421140	421198	421198	421309	423941	424187
AA-11-44073343-44073446.1	ACCS	0.237	100	4	0.352	0.1151	chr11	+	44071255	44071315	44073343	44073446	44073446	44073517
AA-11-45971364-45971367.5	PHF21A	-0.202	100	3	0.6173	0.8186	chr11	-	45971115	45971364	45971364	45971367	45979759	45979966
AA-11-47161445-47161463.2	C11orf49	0.23	100	11	0.403	0.1734	chr11	+	47161126	47161190	47161445	47161463	47161463	47162247
AA-11-47259100-47259179.2	NR1H3	0.297	100	5	0.4226	0.1262	chr11	+	47257916	47258129	47259100	47259179	47259179	47259259
AA-11-47259785-47259790.4	NR1H3	0.21	100	3	0.3537	0.1437	chr11	+	47259179	47259259	47259785	47259790	47259790	47259979
AA-11-47261546-47261918.2	NR1H3	-0.224	100	30	0.5533	0.7771	chr11	+	47261240	47261449	47261546	47261918	47261918	47262018
AA-11-47578024-47578077.1	KBTBD4	0.302	100	3	0.588	0.286	chr11	-	47577410	47578024	47578024	47578077	47578932	47579015
AA-11-502181-502249.6	RNH1	-0.249	100	13	0.6252	0.8738	chr11	-	502061	502181	502181	502249	506608	506821
AA-11-5664173-5665395.3	TRIM5	-0.419	100	12	0.5621	0.981	chr11	-	5663227	5664173	5664173	5665395	5665655	5665682
AA-11-57426316-57426389.1	SLC43A3	-0.219	100	15	0.6855	0.9044	chr11	-	57425988	57426316	57426316	57426389	57426587	57426652
AA-11-57426352-57426389.2	SLC43A3	0.202	100	16	0.4134	0.2112	chr11	-	57425988	57426352	57426352	57426389	57426587	57426652
AA-11-57791384-57791491.5	CTNND1,TMX2-CTNND1	-0.244	100	11	0.648	0.8919	chr11	+	57789036	57789155	57791384	57791491	57791491	57791673
AA-11-57791384-57791493.6	CTNND1,TMX2-CTNND1	-0.378	100	4	0.6008	0.9787	chr11	+	57789036	57789155	57791384	57791493	57791493	57791673
AA-11-58610949-58610952.1	ZFP91,ZFP91-CNTF	-0.402	100	6	0.4325	0.8336	chr11	+	58610297	58610334	58610949	58610952	58610952	58611054
AA-11-59148703-59148796.1	FAM111A	0.26	100	3	0.459	0.1992	chr11	+	59145826	59145856	59148703	59148796	59148796	59148953
AA-11-59148703-59148835.1	FAM111A	0.194	100	6	0.4612	0.2669	chr11	+	59145826	59145856	59148703	59148835	59148835	59148953
AA-11-59797282-59800854.7	STX3	0.19	100	4	0.403	0.2126	chr11	+	59795371	59795482	59797282	59800854	59800854	59801485
AA-11-605604-605607.4	PHRF1	-0.252	100	4	0.592	0.8442	chr11	+	605118	605300	605604	605607	605607	605724
AA-11-614531-614534.3	IRF7	-0.363	100	2	0.5145	0.877	chr11	-	614475	614531	614531	614534	614796	615007
AA-11-61965105-61965443.1	.	-0.398	100	20	0.459	0.8571	chr11	-	61964986	61965105	61965105	61965443	61967311	61967371
AA-11-61966988-61967311.3	.	0.379	100	4	0.4898	0.1114	chr11	+	61965368	61965515	61966988	61967311	61967311	61967371
AA-11-62677585-62677832.16	UBXN1	0.238	100	12	0.8746	0.6374	chr11	-	62677517	62677585	62677585	62677832	62677926	62678118
AA-11-62853833-62854064.2	SNHG1	-0.261	100	7	0.6559	0.9166	chr11	-	62853800	62853833	62853833	62854064	62854518	62854551
AA-11-63718701-63718980.3	RTN3	0.37	100	3	0.5297	0.1597	chr11	+	63681449	63681778	63718701	63718980	63718980	63721032
AA-11-63946724-63946950.2	NAA40	0.279	100	15	0.4601	0.1811	chr11	+	63945839	63945935	63946724	63946950	63946950	63947003
AA-11-64232700-64232703.7	.	0.297	100	2	0.3815	0.084	chr11	+	64231961	64231964	64232700	64232703	64232703	64232865
AA-11-64368467-64368488.3	RPS6KA4	-0.209	100	3	0.601	0.8102	chr11	+	64368131	64368260	64368467	64368488	64368488	64368601
AA-11-64767246-64767275.2	SF1	0.181	100	2	0.2795	0.0982	chr11	-	64767191	64767246	64767246	64767275	64767570	64767844
AA-11-6497770-6498722.3	DNHD1	-0.418	100	2	0.581	0.999	chr11	+	6497584	6497667	6497770	6498722	6498722	6498961
AA-11-65079549-65079787.1	CDCA5	-0.303	100	2	0.662	0.9649	chr11	-	65079352	65079549	65079549	65079787	65083363	65083399
AA-11-65112810-65113219.8	TM7SF2	0.281	100	4	0.4405	0.1592	chr11	+	65112514	65112711	65112810	65113219	65113219	65113414
AA-11-65536985-65537036.4	SCYL1	-0.168	100	5	0.5582	0.7261	chr11	+	65536585	65536750	65536985	65537036	65537036	65537128
AA-11-65619753-65619756.2	PCNX3	-0.173	100	2	0.5805	0.7542	chr11	+	65619536	65619660	65619753	65619756	65619756	65619932
AA-11-6566100-6566240.1	DNHD1	0.362	100	3	0.8913	0.5288	chr11	+	6565694	6565991	6566100	6566240	6566240	6566393
AA-11-6566894-6566924.1	DNHD1	0.288	100	2	0.999	0.7113	chr11	+	6565694	6566765	6566894	6566924	6566924	6567860
AA-11-65959150-65959189.1	TSGA10IP	-0.44	100	11	0.2794	0.719	chr11	+	65958882	65958982	65959150	65959189	65959189	65959314
AA-11-66000406-66000476.1	EIF1AD	-0.177	100	3	0.595	0.7725	chr11	-	66000302	66000406	66000406	66000476	66001909	66002166
AA-11-66000476-66000481.1	EIF1AD	-0.215	100	6	0.5928	0.8077	chr11	-	66000302	66000476	66000476	66000481	66001909	66002166
AA-11-66334038-66334041.1	RIN1	-0.236	100	6	0.228	0.464	chr11	-	66333918	66334038	66334038	66334041	66334513	66335251
AA-11-66366191-66366231.3	SLC29A2	-0.229	100	6	0.61	0.8392	chr11	-	66366125	66366191	66366191	66366231	66366430	66366564
AA-11-66368671-66369532.4	SLC29A2	-0.2	100	4	0.7205	0.9199	chr11	-	66368536	66368671	66368671	66369532	66371243	66371325
AA-11-66843955-66843959.2	RCE1	-0.269	100	9	0.5236	0.7931	chr11	+	66843758	66843861	66843955	66843959	66843959	66844039
AA-11-67290591-67291475.2	ANKRD13D	0.322	100	2	0.4605	0.1386	chr11	+	67290321	67290446	67290591	67291475	67291475	67291521
AA-11-67310065-67310163.1	SSH3	-0.234	100	11	0.5678	0.8018	chr11	+	67309767	67309968	67310065	67310163	67310163	67310339
AA-11-67393690-67393722.1	RAD9A	-0.239	100	12	0.6733	0.9116	chr11	+	67393495	67393610	67393690	67393722	67393722	67393790
AA-11-67405902-67405906.4	TBC1D10C	-0.224	100	4	0.618	0.8424	chr11	+	67405594	67405701	67405902	67405906	67405906	67406017
AA-11-68021484-68021753.2	ALDH3B1	0.155	100	2	0.8	0.6447	chr11	+	68019169	68019255	68021484	68021753	68021753	68021871
AA-11-68179537-68179830.1	KMT5B	0.516	100	2	0.733	0.2171	chr11	-	68179469	68179537	68179537	68179830	68180131	68180200
AA-11-68587926-68587944.1	PPP6R3	-0.232	100	4	0.7063	0.9381	chr11	+	68575957	68576043	68587926	68587944	68587944	68588024
AA-11-68587944-68587977.2	PPP6R3	-0.2	100	4	0.6498	0.8495	chr11	+	68583042	68583129	68587944	68587977	68587977	68588024
AA-11-68613065-68614631.3	PPP6R3	-0.298	100	51	0.4968	0.7947	chr11	+	68609903	68610023	68613065	68614631	68614631	68615252
AA-11-69067502-69067505.3	TPCN2	-0.166	100	2	0.626	0.7918	chr11	+	69063894	69063967	69067502	69067505	69067505	69067605
AA-11-69295232-69295591.4	MYEOV	-0.3	100	12	0.6125	0.9125	chr11	+	69294137	69294576	69295232	69295591	69295591	69297287
AA-11-69295326-69295400.1	MYEOV	-0.266	100	4	0.5937	0.8599	chr11	+	69294137	69294576	69295326	69295400	69295400	69295495
AA-11-69295400-69295591.2	MYEOV	-0.264	100	7	0.5964	0.8602	chr11	+	69294137	69294576	69295400	69295591	69295591	69297287
AA-11-72088296-72088339.3	LRTOMT,RP11-807H22.10	-0.27	100	2	0.6815	0.9523	chr11	+	72080330	72080885	72088296	72088339	72088339	72088380
AA-11-72088296-72089028.3	LRTOMT,RP11-807H22.10	0.215	100	3	0.609	0.3943	chr11	+	72080858	72080885	72088296	72089028	72089028	72089165
AA-11-72095378-72096722.1	LRTOMT	-0.25	100	3	0.7203	0.9699	chr11	+	72094947	72095096	72095378	72096722	72096722	72096895
AA-11-72221469-72221532.1	FOLR2	-0.558	100	2	0.418	0.9762	chr11	+	72221175	72221311	72221469	72221532	72221532	72221950
AA-11-72821198-72821547.1	ATG16L2	0.251	100	5	0.999	0.7479	chr11	+	72817755	72817855	72821198	72821547	72821547	72821741
AA-11-72821198-72821667.1	ATG16L2	0.269	100	44	0.6169	0.3482	chr11	+	72817755	72817855	72821198	72821667	72821667	72821741
AA-11-72821547-72821667.1	ATG16L2	0.288	100	30	0.5405	0.2534	chr11	+	72817755	72817855	72821547	72821667	72821667	72821741
AA-11-72823543-72823765.5	ATG16L2	-0.317	100	13	0.5857	0.903	chr11	+	72822847	72822961	72823543	72823765	72823765	72823797
AA-11-73272306-73272339.1	P2RY6	-0.456	100	4	0.5125	0.9677	chr11	+	73264504	73264649	73272306	73272339	73272339	73272466
AA-11-73900269-73900310.1	PAAF1	-0.224	100	2	0.7455	0.9687	chr11	+	73899145	73899244	73900269	73900310	73900310	73900420
AA-11-73968215-73968255.1	DNAJB13	-0.36	100	2	0.123	0.483	chr11	+	73966137	73966251	73968215	73968255	73968255	73968458
AA-11-76459932-76459935.1	EMSY	-0.194	100	2	0.6455	0.839	chr11	+	76458182	76458358	76459932	76459935	76459935	76460085
AA-11-76542167-76542215.1	EMSY	0.224	100	7	0.354	0.1304	chr11	+	76539598	76539640	76542167	76542215	76542215	76542367
AA-11-76544258-76545940.6	EMSY	-0.201	100	3	0.574	0.7747	chr11	+	76542238	76542367	76544258	76545940	76545940	76546297
AA-11-77199534-77199648.1	MYO7A	0.164	100	2	0.2825	0.1194	chr11	+	77198494	77198621	77199534	77199648	77199648	77199818
AA-11-77392538-77392541.2	PAK1	0.166	100	14	0.8314	0.6648	chr11	-	77392330	77392538	77392538	77392541	77411773	77412064
AA-11-780712-783529.6	.	0.277	100	3	0.74	0.463	chr11	+	780242	780381	780712	783529	783529	783671
AA-11-83212652-83212978.1	ANKRD42	-0.283	100	28	0.5868	0.8697	chr11	+	83211294	83211430	83212652	83212978	83212978	83215200
AA-11-85663293-85663411.2	CREBZF	-0.287	100	8	0.6662	0.9526	chr11	-	85662388	85663293	85663293	85663411	85663523	85663601
AA-11-85990378-85990399.2	PICALM	-0.277	100	2	0.6515	0.9294	chr11	-	85990249	85990378	85990378	85990399	85996825	85996929
AA-11-89451891-89451895.1	NOX4	-0.238	100	6	0.4435	0.6812	chr11	-	89451784	89451891	89451891	89451895	89490457	89490553
AA-11-93479269-93479284.1	SMCO4	0.178	100	8	0.3643	0.1858	chr11	-	93478471	93479269	93479269	93479284	93499275	93499348
AA-11-93479269-93479284.3	.	0.275	100	8	0.5075	0.2325	chr11	-	93478471	93479269	93479269	93479284	93479371	93479503
AA-11-93730447-93730712.2	TAF1D	-0.172	100	2	0.648	0.8196	chr11	-	93730353	93730447	93730447	93730712	93731149	93731216
AA-11-93733397-93734661.2	.	0.407	100	6	0.5085	0.1019	chr11	-	93733349	93733397	93733397	93734661	93736140	93736304
AA-11-93747296-93747301.3	C11orf54,RP11-606E8.2	-0.185	100	4	0.6262	0.8115	chr11	+	93741593	93741728	93747296	93747301	93747301	93747448
AA-11-95778954-95778957.2	FAM76B	-0.199	100	4	0.628	0.827	chr11	-	95778821	95778954	95778954	95778957	95779606	95779687
AA-11-95812903-95812951.1	CEP57	-0.167	100	2	0.3285	0.496	chr11	+	95799231	95799388	95812903	95812951	95812951	95813111
AA-12-106985215-106985225.1	MTERF2,MTERFD3	-0.252	100	9	0.5554	0.8069	chr12	-	106985114	106985215	106985215	106985225	106986968	106987166
AA-12-10847135-10847194.2	PRR4	-0.235	100	2	0.737	0.9716	chr12	-	10847044	10847135	10847135	10847194	10848371	10848407
AA-12-108544478-108544532.2	SART3	0.231	100	7	0.3849	0.1538	chr12	-	108544426	108544478	108544478	108544532	108545138	108545323
AA-12-109561104-109561329.2	MMAB	0.314	100	15	0.4791	0.1649	chr12	-	109561039	109561104	109561104	109561329	109561419	109561517
AA-12-109947504-109948846.2	GIT2	0.304	100	38	0.5096	0.2055	chr12	-	109947255	109947504	109947504	109948846	109951166	109951316
AA-12-110027704-110027707.1	ANKRD13A	-0.188	100	3	0.6243	0.8117	chr12	+	110025741	110025823	110027704	110027707	110027707	110027766
AA-12-110028508-110028511.1	ANKRD13A	0.247	100	3	0.363	0.1159	chr12	+	110027707	110027766	110028508	110028511	110028511	110028642
AA-12-111447121-111447124.3	SH2B3	0.216	100	6	0.4067	0.1907	chr12	+	111446941	111447033	111447121	111447124	111447124	111447219
AA-12-112919388-112919486.2	OAS1	-0.242	100	14	0.6754	0.9172	chr12	+	112917546	112917700	112919388	112919486	112919486	112919903
AA-12-112965743-112965896.1	OAS3	-0.229	100	2	0.6955	0.9239	chr12	+	112964234	112964408	112965743	112965896	112965896	112966029
AA-12-113107241-113107595.1	RASAL1	0.293	100	2	0.396	0.1032	chr12	-	113107096	113107241	113107241	113107595	113108084	113108225
AA-12-113108222-113108225.1	RASAL1	-0.16	100	12	0.0667	0.227	chr12	-	113108084	113108222	113108222	113108225	113112085	113112278
AA-12-115997227-115997230.1	MED13L	-0.384	100	2	0.52	0.9043	chr12	-	115997009	115997227	115997227	115997230	116003002	116003102
AA-12-117144156-117146277.2	FBXO21	-0.381	100	4	0.6033	0.984	chr12	-	117143942	117144156	117144156	117146277	117155790	117155948
AA-12-118017689-118017994.3	RFC5	0.332	100	17	0.6012	0.2694	chr12	+	118016660	118016892	118017689	118017994	118017994	118018053
AA-12-120198631-120198770.1	RPLP0	-0.2	100	8	0.5673	0.7675	chr12	-	120198553	120198631	120198631	120198770	120198853	120199000
AA-12-120215273-120215417.3	PXN	0.239	100	12	0.4364	0.1967	chr12	-	120215102	120215273	120215273	120215417	120221622	120221758
AA-12-120346289-120346322.1	MSI1	-0.312	100	12	0.4773	0.7894	chr12	-	120346134	120346289	120346289	120346322	120347445	120347514
AA-12-121162270-121162423.1	P2RX7	0.182	100	4	0.3153	0.1326	chr12	+	121160901	121160974	121162270	121162423	121162423	121162520
AA-12-122976583-122976653.1	OGFOD2	0.504	100	2	0.6635	0.1595	chr12	+	122976252	122976401	122976583	122976653	122976653	122976767
AA-12-122976600-122976653.1	OGFOD2,RP11-197N18.2	0.331	100	2	0.435	0.1039	chr12	+	122975810	122975867	122976600	122976653	122976653	122976767
AA-12-122978359-122978441.1	OGFOD2	0.204	100	17	0.4789	0.2753	chr12	+	122976870	122976970	122978359	122978441	122978441	122978569
AA-12-122981570-122981594.2	ARL6IP4	0.185	100	2	0.365	0.1803	chr12	+	122981128	122981266	122981570	122981594	122981594	122981879
AA-12-123221723-123221895.1	MPHOSPH9	-0.207	100	2	0.743	0.95	chr12	-	123221371	123221723	123221723	123221895	123223037	123223127
AA-12-123227572-123227616.1	MPHOSPH9	-0.213	100	15	0.6291	0.8417	chr12	-	123227462	123227572	123227572	123227616	123230260	123230522
AA-12-123944354-123944364.6	CCDC92	-0.273	100	2	0.6645	0.9376	chr12	-	123944271	123944354	123944354	123944364	123972528	123972985
AA-12-123988042-123988045.1	RP11-214K3.25,ZNF664	-0.216	100	9	0.4861	0.7018	chr12	+	123973885	123974020	123988042	123988045	123988045	123988138
AA-12-124356782-124356806.1	NCOR2	-0.246	100	2	0.574	0.8204	chr12	-	124356641	124356782	124356782	124356806	124362125	124362297
AA-12-130791916-130791977.1	STX2	-0.224	100	17	0.6228	0.8472	chr12	-	130789599	130791916	130791916	130791977	130798524	130798635
AA-12-130791916-130791977.2	STX2	-0.241	100	9	0.6229	0.8637	chr12	-	130789599	130791916	130791916	130791977	130795994	130796120
AA-12-131849801-131849938.1	MMP17	-0.273	100	10	0.5123	0.7847	chr12	+	131845296	131845449	131849801	131849938	131849938	131850059
AA-12-132104377-132104566.1	EP400NL	0.279	100	12	0.421	0.142	chr12	+	132103996	132104170	132104377	132104566	132104566	132105304
AA-12-132717986-132717989.1	PGAM5	-0.251	100	4	0.39	0.6413	chr12	+	132717709	132717798	132717986	132717989	132717989	132718120
AA-12-132848155-132848223.1	CHFR	0.263	100	2	0.349	0.0865	chr12	-	132848084	132848155	132848155	132848223	132848640	132848724
AA-12-14434336-14434339.3	ATF7IP	-0.23	100	6	0.5487	0.7786	chr12	+	14423908	14425473	14434336	14434339	14434339	14434423
AA-12-15119198-15119261.2	.	-0.399	100	7	0.3883	0.787	chr12	-	15119114	15119198	15119198	15119261	15121062	15121119
AA-12-15119198-15119278.3	.	-0.355	100	5	0.4668	0.822	chr12	-	15119114	15119198	15119198	15119278	15121062	15121119
AA-12-21501215-21501372.1	RECQL	-0.22	100	8	0.5474	0.7671	chr12	-	21501169	21501215	21501215	21501372	21501462	21501669
AA-12-22458555-22458585.3	C2CD5	-0.211	100	6	0.6602	0.8705	chr12	-	22458483	22458555	22458555	22458585	22459491	22459542
AA-12-2493189-2493198.2	CACNA1C	0.398	100	4	0.7735	0.376	chr12	+	2486103	2486262	2493189	2493198	2493198	2493386
AA-12-2674483-2674540.2	CACNA1C	0.227	100	2	0.3375	0.11	chr12	+	2668932	2669035	2674483	2674540	2674540	2674642
AA-12-27676706-27677063.3	PPFIBP1	0.288	100	3	0.386	0.0977	chr12	+	27676427	27676599	27676706	27677063	27677063	27677096
AA-12-2872244-2872247.1	FOXM1	-0.185	100	6	0.4297	0.6154	chr12	-	2872095	2872244	2872244	2872247	2873976	2874525
AA-12-30715081-30715141.2	CAPRIN2	-0.201	100	17	0.6141	0.8153	chr12	-	30714958	30715081	30715081	30715141	30716507	30716676
AA-12-30719225-30720915.3	CAPRIN2	0.312	100	3	0.4677	0.1562	chr12	-	30719078	30719225	30719225	30720915	30723258	30723314
AA-12-31100559-31100634.5	DDX11	-0.245	100	18	0.6183	0.8626	chr12	+	31097884	31097997	31100559	31100634	31100634	31100707
AA-12-3638454-3638457.1	CRACR2A,EFCAB4B	-0.215	100	4	0.5052	0.7201	chr12	-	3638123	3638454	3638454	3638457	3641731	3641838
AA-12-42210619-42210680.10	YAF2	-0.353	100	4	0.5225	0.8745	chr12	-	42210547	42210619	42210619	42210680	42235613	42235997
AA-12-42445046-42445972.2	PPHLN1	0.249	100	3	0.3817	0.1332	chr12	+	42442640	42442741	42445046	42445972	42445972	42446290
AA-12-42445046-42445990.2	PPHLN1	0.234	100	3	0.3673	0.133	chr12	+	42442640	42442741	42445046	42445990	42445990	42446290
AA-12-42445972-42446065.3	PPHLN1	-0.324	100	7	0.6167	0.941	chr12	+	42442640	42442741	42445972	42446065	42446065	42446290
AA-12-45919309-45922194.1	SCAF11	-0.296	100	9	0.595	0.8911	chr12	-	45919130	45919309	45919309	45922194	45922462	45922582
AA-12-47206069-47206145.1	RP11-493L12.2	-0.237	100	23	0.569	0.8056	chr12	-	47205897	47206069	47206069	47206145	47206510	47206588
AA-12-48826244-48826419.1	CACNB3	0.146	100	2	0.647	0.5009	chr12	+	48825659	48825769	48826244	48826419	48826419	48826518
AA-12-49069106-49069174.1	RHEBL1	0.241	100	10	0.3776	0.1371	chr12	-	49069034	49069106	49069106	49069174	49069733	49070025
AA-12-49105957-49106746.8	LMBR1L	0.233	100	4	0.3495	0.116	chr12	-	49105923	49105957	49105957	49106746	49106960	49107045
AA-12-49557149-49557182.1	KCNH3	0.157	100	2	0.215	0.058	chr12	+	49556369	49556476	49557149	49557182	49557182	49557259
AA-12-49641907-49641928.1	PRPF40B	-0.264	100	3	0.6917	0.9563	chr12	+	49637732	49637824	49641907	49641928	49641928	49642024
AA-12-50016715-50016719.3	RACGAP1	-0.365	100	6	0.1705	0.5357	chr12	-	50016630	50016715	50016715	50016719	50021061	50021177
AA-12-50016715-50016719.4	RACGAP1	-0.263	100	3	0.5587	0.8219	chr12	-	50016630	50016715	50016715	50016719	50025397	50025557
AA-12-50078417-50078420.2	ASIC1	0.226	100	2	0.335	0.1095	chr12	+	50077999	50078127	50078417	50078420	50078420	50078577
AA-12-50144969-50145061.1	CERS5	0.253	100	7	0.4469	0.1937	chr12	-	50144768	50144969	50144969	50145061	50167100	50167369
AA-12-50192561-50192564.1	LIMA1	0.249	100	2	0.3875	0.138	chr12	-	50192451	50192561	50192561	50192564	50195829	50195887
AA-12-50427761-50427764.4	LARP4	-0.266	100	6	0.5943	0.8601	chr12	+	50400808	50401028	50427761	50427764	50427764	50427909
AA-12-50428916-50428934.2	LARP4	0.266	100	3	0.3583	0.0919	chr12	+	50427764	50427909	50428916	50428934	50428934	50429090
AA-12-51049012-51049033.1	LETMD1	0.219	100	5	0.3476	0.1289	chr12	+	51048298	51048371	51049012	51049033	51049033	51049185
AA-12-51049012-51049033.2	LETMD1	0.242	100	2	0.3535	0.1115	chr12	+	51048298	51048478	51049012	51049033	51049033	51049185
AA-12-51055834-51055986.6	LETMD1	-0.241	100	8	0.6094	0.8496	chr12	+	51049033	51049185	51055834	51055986	51055986	51056021
AA-12-51058005-51058074.2	LETMD1	-0.221	100	8	0.7154	0.936	chr12	+	51056349	51056502	51058005	51058074	51058074	51058128
AA-12-51240898-51240966.2	DAZAP2	-0.207	100	2	0.751	0.9584	chr12	+	51240342	51240461	51240898	51240966	51240966	51241116
AA-12-53230053-53230074.1	RARG	0.154	100	2	0.2045	0.05	chr12	-	53229910	53230053	53230053	53230074	53231168	53231235
AA-12-53443540-53443566.2	PRR13	-0.178	100	5	0.6592	0.8374	chr12	+	53442694	53442733	53443540	53443566	53443566	53443773
AA-12-53503712-53503729.2	TARBP2	-0.237	100	9	0.6722	0.9091	chr12	+	53503026	53503212	53503712	53503729	53503729	53503808
AA-12-54121447-54121455.2	SMUG1	-0.267	100	5	0.2636	0.5314	chr12	-	54121273	54121447	54121447	54121455	54165373	54165478
AA-12-54187902-54187905.6	SMUG1	0.335	100	2	0.6005	0.266	chr12	-	54187818	54187902	54187902	54187905	54188510	54188596
AA-12-54187902-54187905.8	SMUG1	-0.258	100	8	0.4205	0.678	chr12	-	54187818	54187902	54187902	54187905	54188950	54188994
AA-12-55697050-55697068.2	ITGA7	-0.286	100	2	0.6135	0.9004	chr12	-	55696898	55697050	55697050	55697068	55697215	55697277
AA-12-55721147-55721152.3	RDH5	0.255	100	2	0.486	0.231	chr12	+	55720366	55720517	55721147	55721152	55721152	55721494
AA-12-56172701-56172704.1	SMARCC2	-0.245	100	2	0.562	0.8072	chr12	-	56172584	56172701	56172701	56172704	56172936	56173029
AA-12-56213061-56213138.1	RNF41	0.233	100	13	0.4958	0.2631	chr12	-	56212995	56213061	56213061	56213138	56213957	56214070
AA-12-56355791-56355803.1	STAT2	-0.217	100	3	0.6377	0.855	chr12	-	56355707	56355791	56355791	56355803	56356131	56356285
AA-12-56432521-56432524.4	TIMELESS	-0.195	100	3	0.6373	0.8316	chr12	-	56432368	56432521	56432521	56432524	56433025	56433127
AA-12-56714675-56714687.2	NACA	-0.248	100	6	0.68	0.9277	chr12	-	56714601	56714675	56714675	56714687	56724451	56724523
AA-12-57292667-57292721.2	R3HDM2	0.251	100	2	0.3565	0.1056	chr12	-	57292571	57292667	57292667	57292721	57295398	57295507
AA-12-57517424-57517595.3	DDIT3	0.181	100	6	0.4902	0.3094	chr12	-	57517268	57517424	57517424	57517595	57517705	57517753
AA-12-57517438-57517542.1	DDIT3	0.294	100	2	0.4405	0.1463	chr12	-	57517268	57517438	57517438	57517542	57517705	57517753
AA-12-57525347-57526310.3	MBD6	-0.603	100	2	0.391	0.9937	chr12	+	57524952	57525115	57525347	57526310	57526310	57526388
AA-12-57606864-57606883.2	DTX3	-0.221	100	4	0.6555	0.8765	chr12	+	57606442	57606518	57606864	57606883	57606883	57607613
AA-12-57625581-57625624.1	SLC26A10	-0.242	100	9	0.6859	0.928	chr12	+	57625409	57625464	57625581	57625624	57625624	57625752
AA-12-57751499-57752174.5	.	0.211	100	3	0.7053	0.4941	chr12	+	57750922	57751090	57751499	57752174	57752174	57752374
AA-12-6317856-6317898.1	PLEKHG6	-0.291	100	2	0.657	0.9484	chr12	+	6317546	6317696	6317856	6317898	6317898	6317994
AA-12-6461123-6461163.2	TAPBPL	-0.264	100	6	0.4595	0.724	chr12	+	6460854	6460938	6461123	6461163	6461163	6461390
AA-12-6537742-6537767.2	.	-0.244	100	2	0.413	0.6573	chr12	+	6536683	6537695	6537742	6537767	6537767	6537996
AA-12-6548825-6548849.3	IFFO1	0.245	100	2	0.484	0.239	chr12	-	6548667	6548825	6548825	6548849	6549475	6549484
AA-12-68327021-68327510.4	MDM1	0.275	100	6	0.4442	0.1687	chr12	-	68326656	68327021	68327021	68327510	68331106	68331221
AA-12-68654111-68654124.1	RAP1B	-0.366	100	2	0.629	0.9953	chr12	+	68648698	68648781	68654111	68654124	68654124	68654252
AA-12-6970063-6970068.1	PHB2	-0.336	100	22	0.5617	0.8977	chr12	-	6969955	6970063	6970063	6970068	6970195	6970280
AA-12-69812777-69812963.2	AC025263.3,RAB3IP	-0.436	100	3	0.408	0.8441	chr12	+	69801608	69801721	69812777	69812963	69812963	69813033
AA-12-7090146-7090173.1	C1R	-0.198	100	2	0.627	0.8252	chr12	-	7090055	7090146	7090146	7090173	7091451	7091680
AA-12-7099760-7099807.2	C1RL	0.315	100	2	0.436	0.1213	chr12	-	7099685	7099760	7099760	7099807	7099900	7100026
AA-12-7111024-7111370.1	ABC12-49244600F4.3,C1RL-AS1	-0.323	100	30	0.6233	0.9461	chr12	+	7110297	7110572	7111024	7111370	7111370	7111606
AA-12-7479913-7479996.2	CD163	0.184	100	3	0.542	0.3579	chr12	-	7479859	7479913	7479913	7479996	7481160	7481256
AA-12-76815856-76815897.1	ZDHHC17	-0.216	100	8	0.6938	0.9099	chr12	+	76815145	76815210	76815856	76815897	76815897	76816019
AA-12-79806297-79806333.3	PPP1R12A	-0.224	100	2	0.7	0.9235	chr12	-	79806165	79806297	79806297	79806333	79807225	79807330
AA-12-8091768-8092675.5	NECAP1	0.394	100	3	0.685	0.2914	chr12	+	8090194	8090299	8091768	8092675	8092675	8092784
AA-12-8091768-8092871.4	NECAP1	0.23	100	2	0.5005	0.2703	chr12	+	8090194	8090299	8091768	8092871	8092871	8093055
AA-12-8713810-8713814.1	RIMKLB	-0.294	100	3	0.523	0.8174	chr12	+	8697899	8698297	8713810	8713814	8713814	8714041
AA-12-878211-878214.2	WNK1	-0.242	100	6	0.467	0.7088	chr12	+	862082	862270	878211	878214	878214	878361
AA-12-8922632-8922656.2	PHC1	-0.241	100	14	0.5896	0.8313	chr12	+	8920984	8921065	8922632	8922656	8922656	8922788
AA-12-8922632-8922656.3	PHC1	-0.178	100	8	0.7244	0.902	chr12	+	8921600	8921750	8922632	8922656	8922656	8922788
AA-12-8940869-8941940.2	M6PR	-0.368	100	14	0.5756	0.944	chr12	-	8940362	8940869	8940869	8941940	8942415	8942542
AA-12-916483-916532.5	RAD52	0.211	100	4	0.386	0.1746	chr12	-	916343	916483	916483	916532	916638	916820
AA-12-916483-916535.6	RAD52	0.205	100	4	0.378	0.1727	chr12	-	916343	916483	916483	916535	916638	916820
AA-12-95028509-95028524.2	NR2C1	-0.233	100	6	0.6152	0.848	chr12	-	95028386	95028509	95028509	95028524	95031348	95031488
AA-12-95030629-95030873.1	NR2C1	0.398	100	21	0.7278	0.33	chr12	-	95030408	95030629	95030629	95030873	95031348	95031488
AA-12-95251939-95251966.1	VEZT	-0.304	100	3	0.6727	0.9765	chr12	+	95243940	95244009	95251939	95251966	95251966	95252071
AA-12-9978965-9979335.3	CLEC12A	0.294	100	2	0.4715	0.177	chr12	+	9971596	9971687	9978965	9979335	9979335	9979524
AA-13-112881812-112881815.3	ATP11A	-0.176	100	4	0.25	0.4257	chr13	+	112878216	112878303	112881812	112881815	112881815	112887168
AA-13-114286258-114286301.2	UPF3A	0.301	100	4	0.427	0.1257	chr13	+	114282836	114282943	114286258	114286301	114286301	114286400
AA-13-19670839-19671205.6	MPHOSPH8	0.297	100	25	0.5088	0.2116	chr13	+	19670235	19670363	19670839	19671205	19671205	19671289
AA-13-32442548-32444124.2	N4BP2L2	-0.206	100	90	0.0877	0.2939	chr13	-	32442387	32442548	32442548	32444124	32517856	32518003
AA-13-32442548-32444126.3	N4BP2L2	-0.207	100	89	0.0883	0.2952	chr13	-	32442387	32442548	32442548	32444126	32517856	32518003
AA-13-32770650-32770653.3	PDS5B	0.246	100	2	0.4485	0.2019	chr13	+	32770120	32770560	32770650	32770653	32770653	32770761
AA-13-37004476-37004515.3	EXOSC8	-0.318	100	3	0.6097	0.9282	chr13	+	37003494	37003517	37004476	37004515	37004515	37004561
AA-13-41257796-41257797.2	MTRF1	0.244	100	2	0.5345	0.29	chr13	-	41257672	41257796	41257796	41257797	41260492	41260915
AA-13-45338776-45340187.2	.	-0.221	100	2	0.585	0.8065	chr13	-	45338659	45338776	45338776	45340187	45340711	45340785
AA-13-45344304-45344328.2	TPT1-AS1	0.305	100	4	0.4685	0.1631	chr13	+	45341512	45341614	45344304	45344328	45344328	45344446
AA-13-45377060-45377111.1	TPT1-AS1	-0.401	100	15	0.5244	0.9252	chr13	+	45369958	45370182	45377060	45377111	45377111	45377215
AA-13-45377060-45377139.1	TPT1-AS1	-0.251	100	5	0.6316	0.8833	chr13	+	45369958	45370182	45377060	45377139	45377139	45377215
AA-13-45379898-45379925.2	TPT1-AS1	0.302	100	36	0.5127	0.2113	chr13	+	45379194	45379335	45379898	45379925	45379925	45380001
AA-13-46045513-46045516.2	ZC3H13	0.186	100	4	0.6598	0.4743	chr13	-	46045390	46045513	46045513	46045516	46051931	46051989
AA-13-46372210-46372597.3	KIAA0226L,RUBCNL	-0.256	100	4	0.703	0.9589	chr13	-	46371940	46372210	46372210	46372597	46377889	46378005
AA-13-46372210-46372597.4	KIAA0226L,RUBCNL	-0.241	100	2	0.7325	0.9737	chr13	-	46371940	46372210	46372210	46372597	46387133	46387500
AA-13-49259345-49259485.2	CDADC1	-0.287	100	2	0.6585	0.946	chr13	+	49255838	49255913	49259345	49259485	49259485	49259523
AA-13-49567320-49567323.2	RCBTB1	0.28	100	3	0.426	0.1459	chr13	-	49567153	49567320	49567320	49567323	49580504	49580584
AA-13-51958400-51958544.1	ATP7B	-0.218	100	2	0.701	0.9193	chr13	-	51958310	51958400	51958400	51958544	51960147	51960322
AA-13-60444682-60444686.1	TDRD3	-0.151	100	2	0.612	0.7629	chr13	+	60439687	60439772	60444682	60444686	60444686	60444748
AA-13-77896558-77898334.1	EDNRB	-0.433	100	18	0.54	0.9732	chr13	-	77895480	77896558	77896558	77898334	77899858	77899967
AA-13-79318876-79318879.1	RBM26	-0.275	100	3	0.5517	0.8272	chr13	-	79318820	79318876	79318876	79318879	79319534	79320710
AA-13-79318876-79320710.2	RBM26	-0.21	100	13	0.6102	0.8202	chr13	-	79318820	79318876	79318876	79320710	79322348	79322462
AA-13-79318879-79320710.2	RBM26	-0.214	100	10	0.6058	0.8202	chr13	-	79318820	79318879	79318879	79320710	79322348	79322462
AA-13-79366195-79366225.1	RBM26	0.218	100	4	0.4298	0.2119	chr13	-	79366054	79366195	79366195	79366225	79366632	79366872
AA-13-79415110-79415261.1	RBM26-AS1,RP11-30E17.3	-0.261	100	3	0.3663	0.6267	chr13	+	79412681	79412907	79415110	79415261	79415261	79415364
AA-13-98845991-98846060.1	DOCK9	-0.271	100	4	0.622	0.8929	chr13	-	98845923	98845991	98845991	98846060	98848591	98848639
AA-14-102208602-102208861.6	WDR20	-0.268	100	18	0.5728	0.8405	chr14	+	102194937	102195120	102208602	102208861	102208861	102209862
AA-14-102208602-102208861.8	WDR20	-0.394	100	2	0.528	0.9219	chr14	+	102197754	102197847	102208602	102208861	102208861	102210530
AA-14-102232671-102232708.1	MOK	-0.225	100	27	0.6417	0.8669	chr14	-	102232534	102232671	102232671	102232708	102233687	102233789
AA-14-102341322-102342102.4	ZNF839	-0.172	100	5	0.6918	0.8644	chr14	+	102339093	102339223	102341322	102342102	102342102	102342364
AA-14-104739749-104739766.1	ADSSL1	-0.441	100	2	0.531	0.9719	chr14	+	104739327	104739378	104739749	104739766	104739766	104739816
AA-14-104889514-104889619.1	CEP170B	-0.234	100	15	0.6422	0.8756	chr14	+	104886274	104887978	104889514	104889619	104889619	104889758
AA-14-105845450-105845677.4	.	-0.333	100	17	0.5657	0.8986	chr14	-	105845374	105845450	105845450	105845677	105865198	105865250
AA-14-105845450-105845677.5	.	-0.276	100	2	0.718	0.9936	chr14	-	105845374	105845450	105845450	105845677	105863197	105863252
AA-14-20449266-20449301.3	OSGEP	0.212	100	3	0.3213	0.1087	chr14	-	20449170	20449266	20449266	20449301	20451973	20452149
AA-14-21000115-21000120.8	SLC39A2	-0.34	100	13	0.4064	0.746	chr14	+	20999741	20999872	21000115	21000120	21000120	21000166
AA-14-21018504-21018521.1	NDRG2	0.228	100	4	0.343	0.1151	chr14	-	21018456	21018504	21018504	21018521	21018626	21018663
AA-14-21022165-21022182.3	NDRG2	-0.317	100	4	0.6817	0.999	chr14	-	21022061	21022165	21022165	21022182	21023240	21023321
AA-14-21263582-21263829.5	HNRNPC	0.182	100	2	0.3435	0.1613	chr14	-	21263310	21263582	21263582	21263829	21269297	21269425
AA-14-21468708-21468752.2	RAB2B	-0.225	100	2	0.7195	0.9451	chr14	-	21468669	21468708	21468708	21468752	21474866	21474934
AA-14-21499137-21499802.6	METTL3	0.177	100	2	0.831	0.6543	chr14	-	21498046	21499137	21499137	21499802	21500912	21501824
AA-14-22830049-22830052.1	MRPL52	-0.169	100	4	0.4885	0.6579	chr14	+	22829882	22829940	22830049	22830052	22830052	22830110
AA-14-22885262-22885265.1	REM2	0.315	100	2	0.445	0.1303	chr14	+	22884673	22885015	22885262	22885265	22885265	22885339
AA-14-22999156-22999402.4	C14orf93	-0.217	100	3	0.5077	0.7245	chr14	-	22998426	22999156	22999156	22999402	23000958	23001037
AA-14-23564159-23564221.7	AP1G2	0.293	100	41	0.4576	0.1651	chr14	-	23564045	23564159	23564159	23564221	23564332	23564388
AA-14-23564660-23565701.4	AP1G2	0.223	100	4	0.6015	0.3789	chr14	-	23564561	23564660	23564660	23565701	23565815	23565892
AA-14-23641665-23643151.4	DHRS2	0.309	100	5	0.4172	0.1081	chr14	+	23639793	23639895	23641665	23643151	23643151	23643219
AA-14-24116971-24116987.1	DCAF11	-0.225	100	11	0.5869	0.8123	chr14	+	24115381	24115749	24116971	24116987	24116987	24117044
AA-14-24139614-24139789.2	EMC9	0.233	100	24	0.4701	0.2369	chr14	-	24139544	24139614	24139614	24139789	24140888	24140965
AA-14-24139614-24139816.1	EMC9	0.23	100	17	0.4366	0.2072	chr14	-	24139544	24139614	24139614	24139816	24140888	24140965
AA-14-24151130-24151298.2	RNF31	-0.278	100	2	0.6335	0.9124	chr14	+	24150597	24150888	24151130	24151298	24151298	24151379
AA-14-24271169-24271248.1	RABGGTA	0.233	100	16	0.4212	0.1876	chr14	-	24271112	24271169	24271169	24271248	24271486	24271549
AA-14-24307946-24307953.3	CIDEB	-0.158	100	3	0.4667	0.6255	chr14	-	24307817	24307946	24307946	24307953	24308478	24308830
AA-14-24440926-24441795.6	SDR39U1	0.203	100	5	0.688	0.4847	chr14	-	24440785	24440926	24440926	24441795	24442177	24442260
AA-14-35122951-35123504.2	KIAA0391,RP11-561B11.2	-0.256	100	14	0.676	0.9319	chr14	+	35122320	35122635	35122951	35123504	35123504	35124231
AA-14-49828787-49828807.2	NEMF	-0.267	100	2	0.6715	0.9383	chr14	-	49828615	49828787	49828787	49828807	49829053	49829262
AA-14-50011026-50011158.2	LINC01599,RP11-58E21.3	0.224	100	13	0.4135	0.19	chr14	-	50010933	50011026	50011026	50011158	50039014	50039257
AA-14-50438008-50438011.2	MAP4K5	-0.231	100	9	0.624	0.8547	chr14	-	50437893	50438008	50438008	50438011	50440012	50440073
AA-14-53952176-53952229.1	BMP4	-0.239	100	2	0.713	0.9517	chr14	-	53951852	53952176	53952176	53952229	53953275	53953400
AA-14-54480956-54480959.4	GMFB	0.221	100	3	0.3463	0.1251	chr14	-	54480873	54480956	54480956	54480959	54481408	54481458
AA-14-54567495-54567934.1	.	-0.337	100	3	0.6623	0.999	chr14	+	54566269	54566310	54567495	54567934	54567934	54568112
AA-14-58260958-58260968.1	PSMA3	-0.199	100	6	0.6825	0.8809	chr14	+	58257924	58257998	58260958	58260968	58260968	58261020
AA-14-59486712-59486730.2	JKAMP	-0.244	100	3	0.714	0.9584	chr14	+	59484989	59485116	59486712	59486730	59486730	59486804
AA-14-59486712-59486730.3	JKAMP	-0.182	100	6	0.6465	0.8284	chr14	+	59484442	59484593	59486712	59486730	59486730	59486804
AA-14-61048150-61048247.1	SLC38A6	0.439	100	3	0.647	0.2082	chr14	+	61046066	61046167	61048150	61048247	61048247	61048297
AA-14-61078809-61078829.1	SLC38A6	0.207	100	9	0.3839	0.1767	chr14	+	61052040	61052135	61078809	61078829	61078829	61078927
AA-14-68878523-68879069.3	ACTN1	0.22	100	2	0.568	0.3481	chr14	-	68878457	68878523	68878523	68879069	68879961	68880108
AA-14-69118275-69118278.2	DCAF5	-0.228	100	3	0.5917	0.8196	chr14	-	69118138	69118275	69118275	69118278	69119193	69119230
AA-14-69768797-69769181.9	SRSF5	-0.243	100	2	0.5435	0.7873	chr14	+	69768603	69768674	69768797	69769181	69769181	69769251
AA-14-69769510-69770466.4	SRSF5	0.229	100	6	0.3507	0.122	chr14	+	69769181	69769251	69769510	69770466	69770466	69770540
AA-14-71012984-71012999.1	PCNX1	-0.197	100	5	0.733	0.9302	chr14	+	71011491	71011549	71012984	71012999	71012999	71013202
AA-14-73263622-73263644.1	PAPLN	0.176	100	2	0.2885	0.1122	chr14	+	73262349	73262827	73263622	73263644	73263644	73263782
AA-14-73958146-73958970.5	COQ6	0.282	100	22	0.7681	0.4865	chr14	+	73955804	73955928	73958146	73958970	73958970	73959078
AA-14-74293279-74293310.1	ABCD4	0.323	100	4	0.5348	0.2122	chr14	-	74293153	74293279	74293279	74293310	74295147	74295198
AA-14-74909190-74910148.3	RPS6KL1	-0.291	100	3	0.6393	0.9302	chr14	-	74909100	74909190	74909190	74910148	74911247	74911380
AA-14-75005840-75005896.1	EIF2B2	-0.189	100	14	0.6646	0.8541	chr14	+	75004736	75004900	75005840	75005896	75005896	75005961
AA-14-76788831-76789388.1	ANGEL1	-0.322	100	34	0.5823	0.9043	chr14	-	76787242	76788831	76788831	76789388	76790610	76790774
AA-14-77327471-77327911.4	GSTZ1	0.213	100	2	0.696	0.4829	chr14	+	77326837	77326905	77327471	77327911	77327911	77328037
AA-14-81506178-81506241.1	SEL1L	-0.241	100	2	0.704	0.9452	chr14	-	81506073	81506178	81506178	81506241	81526732	81526964
AA-14-88688359-88688473.1	EML5	0.25	100	5	0.9756	0.726	chr14	-	88688270	88688359	88688359	88688473	88694306	88694407
AA-14-91461607-91462239.2	PPP4R3A,SMEK1	-0.187	100	2	0.617	0.8038	chr14	-	91461380	91461607	91461607	91462239	91462734	91462877
AA-14-92083235-92083258.2	ATXN3	-0.304	100	4	0.4883	0.7918	chr14	-	92083125	92083235	92083235	92083258	92093251	92093318
AA-14-92121399-92121413.1	.	0.211	100	7	0.316	0.1047	chr14	-	92121279	92121399	92121399	92121413	92121641	92121724
AA-14-94096840-94096886.1	IFI27L1	0.186	100	2	0.3565	0.1698	chr14	+	94081292	94081449	94096840	94096886	94096886	94096965
AA-14-95104049-95104126.1	DICER1	-0.29	100	2	0.69	0.9805	chr14	-	95103345	95104049	95104049	95104126	95105070	95105246
AA-14-97969470-97969547.1	C14orf64,LINC01550	-0.328	100	2	0.6235	0.9508	chr14	-	97969272	97969470	97969470	97969547	97977976	97978124
AA-14-99909308-99909344.1	EML1	-0.238	100	2	0.1265	0.364	chr14	+	99907637	99907733	99909308	99909344	99909344	99909479
AA-15-23027306-23027309.2	TUBGCP5	0.277	100	9	0.4442	0.1673	chr15	-	23027191	23027306	23027306	23027309	23030884	23031020
AA-15-24974287-24974386.1	SNRPN	-0.271	100	3	0.6047	0.8758	chr15	+	24967931	24968082	24974287	24974386	24974386	24974456
AA-15-24974386-24974397.1	SNRPN	-0.271	100	10	0.6259	0.8967	chr15	+	24967931	24968082	24974386	24974397	24974397	24974456
AA-15-25407137-25407212.3	UBE3A	-0.408	100	4	0.5688	0.977	chr15	-	25407066	25407137	25407137	25407212	25408619	25408684
AA-15-25407137-25407262.1	UBE3A	-0.481	100	3	0.508	0.9889	chr15	-	25407066	25407137	25407137	25407262	25408619	25408684
AA-15-25407228-25407262.2	UBE3A	-0.326	100	2	0.6455	0.9708	chr15	-	25407066	25407228	25407228	25407262	25408619	25408684
AA-15-25687828-25687996.1	ATP10A	0.264	100	2	0.3385	0.0746	chr15	-	25687702	25687828	25687828	25687996	25691714	25691791
AA-15-28238757-28238772.1	HERC2	-0.217	100	2	0.626	0.8433	chr15	-	28238601	28238757	28238757	28238772	28245880	28246066
AA-15-40037348-40037355.1	SRP14	0.235	100	5	0.3356	0.1005	chr15	-	40037308	40037348	40037348	40037355	40038281	40038394
AA-15-40908364-40908418.2	.	-0.528	100	2	0.471	0.999	chr15	+	40902615	40903498	40908364	40908418	40908418	40908536
AA-15-42694459-42694527.1	STARD9	0.287	100	3	0.4187	0.1319	chr15	+	42684115	42694342	42694459	42694527	42694527	42694725
AA-15-42840432-42840433.1	TTBK2	0.319	100	2	0.809	0.49	chr15	-	42840359	42840432	42840432	42840433	42872610	42872758
AA-15-43584532-43584621.1	PPIP5K1	0.332	100	4	0.725	0.3926	chr15	-	43584357	43584532	43584532	43584621	43590171	43590201
AA-15-43827964-43828074.2	WDR76	-0.228	100	8	0.7146	0.9426	chr15	+	43826913	43827092	43827964	43828074	43828074	43828366
AA-15-45129134-45129339.2	DUOXA1	0.201	100	8	0.4032	0.2025	chr15	-	45129017	45129134	45129134	45129339	45129459	45129615
AA-15-45172002-45172078.1	SHF	0.452	100	3	0.5633	0.1114	chr15	-	45171882	45172002	45172002	45172078	45175218	45175425
AA-15-50949823-50949825.2	AP4E1	0.171	100	3	0.258	0.0868	chr15	+	50948019	50948159	50949823	50949825	50949825	50949938
AA-15-52242129-52242213.1	MYO5C	-0.238	100	5	0.6772	0.915	chr15	-	52242047	52242129	52242129	52242213	52244355	52244567
AA-15-59084101-59084128.4	RNF111	0.19	100	3	0.331	0.1409	chr15	+	59080935	59081284	59084101	59084128	59084128	59084254
AA-15-59616549-59616691.2	GCNT3	0.465	100	4	0.6105	0.1465	chr15	+	59611783	59611981	59616549	59616691	59616691	59616881
AA-15-66306761-66306896.2	DIS3L	-0.206	100	3	0.6473	0.8531	chr15	+	66294987	66295141	66306761	66306896	66306896	66306952
AA-15-66508745-66508840.1	ZWILCH	0.226	100	7	0.3874	0.161	chr15	+	66505082	66505391	66508745	66508840	66508840	66508892
AA-15-70066215-70066218.1	TLE3	-0.172	100	2	0.714	0.8857	chr15	-	70066013	70066215	70066215	70066218	70074532	70074607
AA-15-74593134-74593137.1	ARID3B	0.217	100	6	0.363	0.1463	chr15	+	74591559	74591814	74593134	74593137	74593137	74593236
AA-15-74622119-74622493.3	CLK3	0.221	100	6	0.6987	0.4781	chr15	+	74620008	74620225	74622119	74622493	74622493	74622560
AA-15-74842420-74842449.1	ULK3	0.327	100	2	0.5345	0.2076	chr15	-	74842279	74842420	74842420	74842449	74842538	74842676
AA-15-74900137-74902063.11	FAM219B	-0.253	100	4	0.7025	0.9553	chr15	-	74899986	74900137	74900137	74902063	74902603	74902786
AA-15-74902783-74902786.3	FAM219B	-0.147	100	2	0.619	0.7658	chr15	-	74902603	74902783	74902783	74902786	74904663	74904712
AA-15-75359153-75359191.1	MAN2C1	0.236	100	11	0.3836	0.1476	chr15	-	75359058	75359153	75359153	75359191	75359327	75359425
AA-15-76227866-76227897.2	ETFA	0.237	100	8	0.381	0.1443	chr15	-	76227712	76227866	76227866	76227897	76231332	76231398
AA-15-76227866-76227918.5	ETFA	0.235	100	9	0.392	0.1574	chr15	-	76227712	76227866	76227866	76227918	76231332	76231398
AA-15-77027799-77027851.1	PSTPIP1	0.155	100	2	0.277	0.1219	chr15	+	77025497	77025604	77027799	77027851	77027851	77027914
AA-15-77285055-77285078.1	PEAK1	-0.226	100	2	0.6705	0.8957	chr15	-	77284957	77285055	77285055	77285078	77286422	77286504
AA-15-77998303-77998355.1	TBC1D2B	-0.508	100	4	0.4605	0.9692	chr15	-	77994984	77998303	77998303	77998355	78001618	78001740
AA-15-78156907-78157572.2	IDH3A	0.246	100	12	0.5897	0.3443	chr15	+	78155212	78155275	78156907	78157572	78157572	78157631
AA-15-78788298-78788374.1	ADAMTS7	-0.243	100	12	0.7057	0.9486	chr15	-	78788230	78788298	78788298	78788374	78789688	78789838
AA-15-79907684-79907706.2	ST20,ST20-MTHFS	0.283	100	18	0.505	0.2224	chr15	-	79907628	79907684	79907684	79907706	79923451	79923754
AA-15-83004972-83005692.1	C15orf40	-0.273	100	15	0.6409	0.9138	chr15	-	83004392	83004972	83004972	83005692	83008547	83008675
AA-15-83568528-83568535.1	SH3GL3	0.217	100	3	0.7933	0.576	chr15	+	83565133	83565206	83568528	83568535	83568535	83568672
AA-15-84655404-84655409.1	NMB	-0.213	100	2	0.592	0.8055	chr15	-	84655128	84655404	84655404	84655409	84657175	84657348
AA-15-85205474-85205806.1	RP11-561C5.4	-0.22	100	5	0.5274	0.7467	chr15	-	85204356	85205474	85205474	85205806	85207467	85207618
AA-15-88879452-88880610.1	HAPLN3	0.368	100	8	0.448	0.08	chr15	-	88879417	88879452	88879452	88880610	88881356	88881725
AA-15-89649941-89650044.1	KIF7	0.183	100	8	0.2841	0.1012	chr15	-	89649740	89649941	89649941	89650044	89652602	89652954
AA-15-90641931-90641934.2	CRTC3	-0.26	100	13	0.4413	0.7011	chr15	+	90641096	90641199	90641931	90641934	90641934	90645345
AA-15-90890365-90890400.1	FES	0.246	100	5	0.439	0.1927	chr15	+	90890091	90890278	90890365	90890400	90890400	90890484
AA-15-90911366-90911415.1	MAN2A2	0.242	100	3	0.9497	0.7075	chr15	+	90911170	90911238	90911366	90911415	90911415	90911550
AA-15-90931405-90931556.1	HDDC3	0.2	100	2	0.293	0.0934	chr15	-	90930924	90931405	90931405	90931556	90931703	90931944
AA-15-90981033-90981981.2	AC068831.18,PRC1	-0.182	100	10	0.6026	0.785	chr15	-	90980883	90981033	90981033	90981981	90984017	90984140
AA-16-10908982-10909028.8	CIITA	0.247	100	3	0.3627	0.1157	chr16	+	10906498	10908149	10908982	10909028	10909028	10909187
AA-16-11896782-11896785.1	GSPT1	-0.359	100	2	0.47	0.8292	chr16	-	11896557	11896782	11896782	11896785	11897839	11897881
AA-16-1771171-1771191.6	NME3	0.239	100	10	0.3559	0.1169	chr16	-	1771069	1771171	1771171	1771191	1771279	1771410
AA-16-1962656-1962909.7	RPS2	-0.303	100	2	0.4935	0.797	chr16	-	1962496	1962656	1962656	1962909	1963148	1963256
AA-16-2079031-2079034.3	TSC2	-0.207	100	3	0.568	0.7751	chr16	+	2077597	2077726	2079031	2079034	2079034	2079196
AA-16-20803511-20803516.1	ERI2	-0.232	100	4	0.598	0.8299	chr16	-	20803432	20803511	20803511	20803516	20803602	20803670
AA-16-20814926-20814984.2	AC004381.6,REXO5	-0.262	100	5	0.6408	0.9031	chr16	+	20813189	20813302	20814926	20814984	20814984	20815053
AA-16-21978840-21978882.3	.	0.198	100	4	0.4198	0.2217	chr16	+	21976166	21976243	21978840	21978882	21978882	21979251
AA-16-2206030-2206060.4	MLST8	-0.249	100	21	0.5796	0.8291	chr16	+	2205724	2205875	2206030	2206060	2206060	2206214
AA-16-2206357-2206360.3	MLST8	-0.222	100	2	0.7145	0.9363	chr16	+	2206030	2206214	2206357	2206360	2206360	2206409
AA-16-2206478-2206496.2	MLST8	0.222	100	2	0.2955	0.0735	chr16	+	2206357	2206409	2206478	2206496	2206496	2206659
AA-16-2208209-2208449.2	MLST8	-0.176	100	11	0.5319	0.7079	chr16	+	2207192	2207345	2208209	2208449	2208449	2208613
AA-16-23355298-23355379.1	SCNN1B	-0.357	100	2	0.635	0.992	chr16	+	23352800	23353074	23355298	23355379	23355379	23355489
AA-16-23493458-23493587.1	GGA2	0.358	100	6	0.4702	0.1116	chr16	-	23493359	23493458	23493458	23493587	23494302	23494378
AA-16-24805604-24805673.1	TNRC6A	-0.286	100	4	0.6617	0.9477	chr16	+	24805013	24805151	24805604	24805673	24805673	24805733
AA-16-28479741-28479765.1	CLN3,RP11-435I10.4	0.234	100	6	0.4535	0.2201	chr16	-	28479643	28479741	28479741	28479765	28482104	28482198
AA-16-28487541-28488662.4	CLN3,RP11-435I10.4	0.258	100	2	0.4915	0.2336	chr16	-	28487455	28487541	28487541	28488662	28489289	28489386
AA-16-28609435-28609438.1	SULT1A1	-0.322	100	2	0.2005	0.5216	chr16	-	28609362	28609435	28609435	28609438	28609930	28610191
AA-16-28835545-28835554.2	ATXN2L	-0.445	100	2	0.527	0.9722	chr16	+	28835277	28835399	28835545	28835554	28835554	28835758
AA-16-28836727-28836750.3	ATXN2L	-0.174	100	2	0.704	0.8779	chr16	+	28835932	28836176	28836727	28836750	28836750	28837237
AA-16-28986381-28986384.3	LAT,RP11-264B17.3	-0.279	100	7	0.5031	0.7825	chr16	+	28986134	28986216	28986381	28986384	28986384	28986446
AA-16-29696992-29696995.5	.	0.167	100	3	0.5303	0.363	chr16	+	29694663	29695096	29696992	29696995	29696995	29697127
AA-16-2973253-2973445.10	PKMYT1	-0.275	100	22	0.6316	0.9065	chr16	-	2973137	2973253	2973253	2973445	2973999	2974157
AA-16-29963106-29963109.1	TMEM219	0.135	100	2	0.5795	0.4451	chr16	+	29962029	29962132	29963106	29963109	29963109	29963308
AA-16-30001211-30001413.10	INO80E	0.248	100	3	0.3507	0.1035	chr16	+	30000928	30001040	30001211	30001413	30001413	30001530
AA-16-30094897-30094930.2	.	0.238	100	3	0.3687	0.1305	chr16	-	30094788	30094897	30094897	30094930	30095251	30095335
AA-16-3023361-3023530.7	HCFC1R1	0.212	100	5	0.54	0.3277	chr16	-	3023232	3023361	3023361	3023530	3023846	3023968
AA-16-3023412-3023530.5	HCFC1R1	0.26	100	10	0.7033	0.4433	chr16	-	3023232	3023412	3023412	3023530	3023846	3023968
AA-16-3065780-3065783.1	IL32	0.25	100	3	0.5583	0.3082	chr16	+	3065311	3065494	3065780	3065783	3065783	3065826
AA-16-30759444-30759557.2	CCDC189	-0.351	100	2	0.4765	0.828	chr16	-	30759341	30759444	30759444	30759557	30759653	30759724
AA-16-30759724-30759809.3	CCDC189	0.253	100	3	0.4113	0.1579	chr16	-	30759653	30759724	30759724	30759809	30760283	30760453
AA-16-30899414-30899417.2	CTF1	0.161	100	2	0.8665	0.7063	chr16	+	30896606	30896668	30899414	30899417	30899417	30899533
AA-16-30985459-30985652.3	HSD3B7	0.217	100	12	0.4737	0.2568	chr16	+	30985197	30985297	30985459	30985652	30985652	30985824
AA-16-3138353-3138417.4	ZNF213	0.23	100	9	0.4328	0.203	chr16	+	3137165	3137679	3138353	3138417	3138417	3138541
AA-16-3656963-3656998.4	DNASE1	0.245	100	22	0.4449	0.2004	chr16	+	3656637	3656753	3656963	3656998	3656998	3657111
AA-16-3656998-3657186.4	DNASE1	-0.229	100	15	0.6013	0.8299	chr16	+	3656637	3656753	3656998	3657186	3657186	3657341
AA-16-4341583-4341672.3	CORO7-PAM16,PAM16	0.201	100	3	0.4667	0.2664	chr16	-	4341367	4341583	4341583	4341672	4343206	4343291
AA-16-4343594-4343616.3	.	-0.18	100	3	0.6163	0.7959	chr16	-	4343482	4343594	4343594	4343616	4351231	4351293
AA-16-4512947-4512998.2	CDIP1	-0.326	100	19	0.6065	0.9322	chr16	-	4512790	4512947	4512947	4512998	4513695	4513851
AA-16-4762713-4762756.2	ZNF500	-0.253	100	3	0.697	0.9503	chr16	-	4762572	4762713	4762713	4762756	4765564	4766076
AA-16-4870211-4871154.3	UBN1	0.186	100	3	0.7657	0.5802	chr16	+	4868832	4868903	4870211	4871154	4871154	4871301
AA-16-50225097-50225238.1	PAPD5	-0.205	100	20	0.6293	0.8339	chr16	+	50224890	50224994	50225097	50225238	50225238	50225285
AA-16-5044478-5044836.1	C16orf89	0.18	100	3	0.3053	0.1246	chr16	-	5044121	5044478	5044478	5044836	5047877	5047964
AA-16-50779664-50779694.1	CYLD	-0.334	100	3	0.5903	0.9243	chr16	+	50777824	50777941	50779664	50779694	50779694	50780044
AA-16-54283740-54283936.2	IRX3	0.211	100	2	0.4475	0.2371	chr16	-	54283303	54283740	54283740	54283936	54284245	54284312
AA-16-54920327-54920410.3	CRNDE	-0.229	100	37	0.6164	0.8448	chr16	-	54920297	54920327	54920327	54920410	54923584	54923650
AA-16-55811007-55811010.1	CES1	-0.26	100	16	0.5337	0.7944	chr16	-	55810926	55811007	55811007	55811010	55812902	55813043
AA-16-57641586-57641590.2	ADGRG1	0.231	100	2	0.3795	0.149	chr16	+	57620045	57620136	57641586	57641590	57641590	57641708
AA-16-57651184-57651242.1	ADGRG1	-0.215	100	5	0.6032	0.8179	chr16	+	57650252	57650351	57651184	57651242	57651242	57651622
AA-16-57755789-57755840.3	KATNB1	0.214	100	4	0.457	0.2428	chr16	+	57755344	57755494	57755789	57755840	57755840	57755917
AA-16-58503705-58503797.3	NDRG4	0.246	100	3	0.3637	0.1175	chr16	+	58500142	58500269	58503705	58503797	58503797	58503903
AA-16-58518019-58518050.1	SETD6	0.264	100	10	0.3936	0.1303	chr16	+	58516807	58516928	58518019	58518050	58518050	58518231
AA-16-58518019-58518180.1	SETD6	-0.207	100	3	0.6943	0.9011	chr16	+	58516807	58516928	58518019	58518180	58518180	58518231
AA-16-58518050-58518180.1	SETD6	-0.217	100	2	0.746	0.9631	chr16	+	58516807	58516928	58518050	58518180	58518180	58518231
AA-16-62691-62695.3	RHBDF1	-0.292	100	5	0.5876	0.8801	chr16	-	62537	62691	62691	62695	62774	62897
AA-16-634956-635063.2	C16orf13,METTL26	0.241	100	54	0.4928	0.2524	chr16	-	634888	634956	634956	635063	635280	635340
AA-16-658509-658524.4	WDR90	0.178	100	2	0.263	0.085	chr16	+	658182	658344	658509	658524	658524	658653
AA-16-660551-660611.2	WDR90	0.228	100	2	0.3215	0.0932	chr16	+	660057	660161	660551	660611	660611	660714
AA-16-662672-662678.12	WDR90	-0.325	100	2	0.443	0.7683	chr16	+	662219	662331	662672	662678	662678	662844
AA-16-666454-666672.4	WDR90	-0.21	100	7	0.6051	0.8154	chr16	+	666219	666350	666454	666672	666672	666792
AA-16-67110118-67110144.1	C16orf70	-0.243	100	3	0.6573	0.8999	chr16	+	67109892	67109989	67110118	67110144	67110144	67110239
AA-16-67162847-67163511.1	FBXL8	-0.247	100	11	0.6755	0.9224	chr16	+	67161734	67161937	67162847	67163511	67163511	67163852
AA-16-67167460-67167474.1	HSF4	0.203	100	7	0.3756	0.1732	chr16	+	67167119	67167222	67167460	67167474	67167474	67167599
AA-16-67210322-67210348.1	AC040160.13,LRRC29	0.272	100	6	0.4495	0.1776	chr16	-	67210047	67210322	67210322	67210348	67223825	67223927
AA-16-67210322-67211073.1	AC040160.13,LRRC29	0.243	100	2	0.347	0.1037	chr16	-	67210047	67210322	67210322	67211073	67223825	67223927
AA-16-67288475-67288488.1	PLEKHG4	0.286	100	3	0.4387	0.1525	chr16	+	67288166	67288400	67288475	67288488	67288488	67288604
AA-16-67288475-67288488.5	.	-0.186	100	2	0.114	0.3	chr16	+	67287949	67288014	67288475	67288488	67288488	67288604
AA-16-67395221-67395280.7	ZDHHC1	-0.241	100	8	0.6499	0.8906	chr16	-	67395186	67395221	67395221	67395280	67395483	67395566
AA-16-67656800-67656833.1	CARMIL2,RP11-167P11.3	-0.255	100	12	0.5708	0.8264	chr16	+	67656423	67656645	67656800	67656833	67656833	67656881
AA-16-67943189-67943212.1	LCAT	-0.291	100	3	0.5637	0.8547	chr16	-	67943055	67943189	67943189	67943212	67943947	67944131
AA-16-67990939-67990997.1	DPEP2	-0.296	100	4	0.6545	0.9514	chr16	-	67990820	67990939	67990939	67990997	67991114	67991184
AA-16-68273794-68273821.1	SLC7A6	0.252	100	4	0.9758	0.724	chr16	+	68266592	68266721	68273794	68273821	68273821	68273904
AA-16-69357558-69357561.1	TERF2	-0.242	100	4	0.567	0.8088	chr16	-	69357517	69357558	69357558	69357561	69361403	69361489
AA-16-70474527-70474625.3	FUK	-0.279	100	12	0.6488	0.9284	chr16	+	70474128	70474339	70474527	70474625	70474625	70474694
AA-16-70666396-70666612.1	MTSS1L	0.364	100	5	0.45	0.0862	chr16	-	70666339	70666396	70666396	70666612	70674305	70674528
AA-16-71924768-71924772.1	IST1	-0.234	100	11	0.5357	0.7696	chr16	+	71923287	71923380	71924768	71924772	71924772	71924817
AA-16-72021123-72023164.6	DHODH	-0.3	100	2	0.6395	0.9395	chr16	+	72017023	72017106	72021123	72023164	72023164	72023318
AA-16-72060111-72060662.1	HP	-0.398	100	2	0.53	0.928	chr16	+	72059113	72059188	72060111	72060662	72060662	72061055
AA-16-80998354-80998473.1	CMC2	0.55	100	3	0.6607	0.1106	chr16	-	80998284	80998354	80998354	80998473	81006733	81006894
AA-16-84110825-84110853.1	MBTPS1	-0.237	100	3	0.301	0.538	chr16	-	84110712	84110825	84110825	84110853	84116734	84116835
AA-16-84184899-84185060.1	TAF1C	-0.233	100	4	0.6847	0.9177	chr16	-	84184850	84184899	84184899	84185060	84186900	84187070
AA-16-84184989-84185060.1	TAF1C	-0.272	100	25	0.5174	0.7887	chr16	-	84184850	84184989	84184989	84185060	84186900	84187045
AA-16-89291777-89291799.3	ANKRD11	0.246	100	11	0.4065	0.1612	chr16	-	89291680	89291777	89291777	89291799	89305205	89305344
AA-16-89723259-89723278.1	ZNF276	-0.257	100	5	0.6356	0.8931	chr16	+	89723136	89723183	89723259	89723278	89723278	89723709
AA-16-89737720-89737805.1	ZNF276	0.259	100	43	0.5009	0.2416	chr16	+	89733920	89734038	89737720	89737805	89737805	89737905
AA-16-89739553-89740099.5	FANCA	-0.248	100	7	0.6436	0.8921	chr16	-	89739477	89739553	89739553	89740099	89740803	89740866
AA-16-89977604-89977638.1	AFG3L1P	0.238	100	2	0.404	0.1658	chr16	+	89972579	89972765	89977604	89977638	89977638	89977802
AA-16-89977638-89977677.1	AFG3L1P	-0.244	100	12	0.6124	0.8565	chr16	+	89972579	89972765	89977638	89977677	89977677	89977802
AA-16-89979301-89980241.1	AFG3L1P	0.222	100	3	0.3443	0.1223	chr16	+	89978809	89978878	89979301	89980241	89980241	89980336
AA-16-90031175-90031298.2	GAS8	0.221	100	24	0.4099	0.1885	chr16	+	90027635	90027722	90031175	90031298	90031298	90031496
AA-17-16101757-16101805.1	NCOR1	-0.233	100	2	0.661	0.8937	chr17	-	16101249	16101757	16101757	16101805	16108785	16108912
AA-17-16427448-16427451.1	TRPV2	-0.245	100	12	0.4635	0.7083	chr17	+	16426721	16426877	16427448	16427451	16427451	16427547
AA-17-18021238-18021857.12	.	-0.198	100	2	0.385	0.5828	chr17	-	18021122	18021238	18021238	18021857	18038880	18039050
AA-17-18263709-18263783.1	MIEF2	-0.411	100	2	0.5665	0.9784	chr17	+	18263085	18263248	18263709	18263783	18263783	18265781
AA-17-19313104-19313122.3	EPN2	-0.217	100	19	0.569	0.7863	chr17	+	19312051	19312144	19313104	19313122	19313122	19313279
AA-17-19655278-19655280.3	ALDH3A2	0.183	100	2	0.3405	0.1573	chr17	+	19652546	19652632	19655278	19655280	19655280	19655387
AA-17-2696535-2696538.5	CLUH	-0.176	100	8	0.468	0.6445	chr17	-	2696433	2696535	2696535	2696538	2696718	2696942
AA-17-28332181-28332382.2	IFT20	-0.263	100	7	0.6744	0.9375	chr17	-	28332145	28332181	28332181	28332382	28335339	28335489
AA-17-28493570-28494016.2	SLC13A2	-0.292	100	9	0.5572	0.8488	chr17	+	28491729	28491852	28493570	28494016	28494016	28494105
AA-17-28534706-28534952.2	FOXN1	0.231	100	3	0.8023	0.571	chr17	+	28534330	28534538	28534706	28534952	28534952	28535198
AA-17-28592474-28593066.2	SPAG5	-0.251	100	8	0.5674	0.8179	chr17	-	28591981	28592474	28592474	28593066	28598509	28598635
AA-17-28592477-28593066.2	SPAG5	-0.294	100	6	0.5382	0.8316	chr17	-	28591981	28592477	28592477	28593066	28598509	28598635
AA-17-28717398-28717593.2	RAB34	-0.209	100	2	0.6565	0.8658	chr17	-	28717212	28717398	28717398	28717593	28718121	28718167
AA-17-28717398-28717620.2	RAB34	-0.196	100	13	0.6606	0.8572	chr17	-	28717212	28717398	28717398	28717620	28718121	28718167
AA-17-28717398-28717647.1	RAB34	-0.23	100	6	0.578	0.8082	chr17	-	28717212	28717398	28717398	28717647	28718121	28718167
AA-17-28717593-28717620.1	RAB34	-0.199	100	4	0.4768	0.6756	chr17	-	28717212	28717593	28717593	28717620	28718121	28718167
AA-17-28759764-28759876.2	C17orf63,FAM222B	-0.235	100	23	0.54	0.7751	chr17	-	28755977	28759764	28759764	28759876	28766585	28766707
AA-17-28880026-28880599.2	FLOT2	-0.524	100	3	0.463	0.9865	chr17	-	28879340	28880026	28880026	28880599	28880712	28880862
AA-17-30900521-30900562.3	TEFM	-0.318	100	3	0.6027	0.9208	chr17	-	30900412	30900521	30900521	30900562	30904065	30904529
AA-17-30926808-30926826.3	ADAP2	0.201	100	3	0.3153	0.1145	chr17	+	30922939	30923070	30926808	30926826	30926826	30926918
AA-17-32221065-32221070.4	RHOT1	-0.179	100	2	0.063	0.2422	chr17	+	32211115	32211238	32221065	32221070	32221070	32221186
AA-17-35367043-35367063.3	SLFN11	-0.25	100	4	0.6073	0.8571	chr17	-	35366946	35367043	35367043	35367063	35367602	35367700
AA-17-35430592-35430613.2	SLFN12	0.286	100	3	0.5433	0.257	chr17	-	35430470	35430592	35430592	35430613	35432187	35432257
AA-17-36013858-36013909.4	CCL23	-0.333	100	9	0.5524	0.885	chr17	-	36013743	36013858	36013858	36013909	36014333	36014393
AA-17-36212292-36212333.2	CCL4L2	-0.214	100	8	0.5636	0.7776	chr17	+	36211775	36211890	36212292	36212333	36212333	36212878
AA-17-36212292-36212363.3	CCL4L2	-0.377	100	3	0.6147	0.9916	chr17	+	36211775	36211890	36212292	36212363	36212363	36212878
AA-17-36212481-36212496.1	CCL4L2	-0.37	100	11	0.5227	0.8926	chr17	+	36211775	36211890	36212481	36212496	36212496	36212878
AA-17-37596341-37596344.1	SYNRG	-0.2	100	12	0.53	0.7298	chr17	-	37596222	37596341	37596341	37596344	37600362	37600403
AA-17-39079164-39079528.4	PLXDC1	0.254	100	9	0.4127	0.1593	chr17	-	39079103	39079164	39079164	39079528	39083458	39083540
AA-17-3925438-3925441.6	ATP2A3	-0.186	100	3	0.648	0.8343	chr17	-	3923868	3925438	3925438	3925441	3928662	3928780
AA-17-39470878-39470881.6	CDK12	-0.194	100	10	0.5857	0.7805	chr17	+	39461510	39463117	39470878	39470881	39470881	39471763
AA-17-39657972-39658404.4	STARD3	0.409	100	4	0.6787	0.2704	chr17	+	39657774	39657852	39657972	39658404	39658404	39658522
AA-17-39657972-39658404.5	STARD3	0.398	100	2	0.521	0.1232	chr17	+	39657774	39657839	39657972	39658404	39658404	39658522
AA-17-39924220-39924225.2	ORMDL3	-0.218	100	5	0.5312	0.7491	chr17	-	39924029	39924220	39924220	39924225	39927483	39927601
AA-17-40033456-40033771.3	MED24	0.262	100	2	0.35	0.088	chr17	-	40033344	40033456	40033456	40033771	40034915	40034972
AA-17-40170446-40170451.1	CASC3	-0.201	100	5	0.6152	0.8163	chr17	+	40169597	40169662	40170446	40170451	40170451	40172172
AA-17-41518461-41518497.31	.	0.216	100	3	0.3237	0.1082	chr17	-	41518329	41518461	41518461	41518497	41523751	41523997
AA-17-42190270-42190359.2	GHDC	0.263	100	6	0.3628	0.1	chr17	-	42190184	42190270	42190270	42190359	42190623	42190757
AA-17-42554401-42554404.1	HSD17B1	0.226	100	7	0.4673	0.2414	chr17	+	42553793	42553887	42554401	42554404	42554404	42554582
AA-17-42562295-42562355.1	COASY	-0.338	100	3	0.608	0.9464	chr17	+	42562150	42562219	42562295	42562355	42562355	42562487
AA-17-42562355-42562932.3	COASY	-0.245	100	6	0.5608	0.8059	chr17	+	42562147	42562219	42562355	42562932	42562932	42563322
AA-17-42568469-42568836.2	MLX	0.158	100	6	0.523	0.3649	chr17	+	42567618	42567655	42568469	42568836	42568836	42568943
AA-17-42672212-42672392.3	PLEKHH3	-0.251	100	5	0.586	0.8373	chr17	-	42672085	42672212	42672212	42672392	42673175	42673296
AA-17-42755213-42756379.3	CTD-3193K9.7,RAMP2-AS1	-0.197	100	5	0.2014	0.398	chr17	-	42753913	42755213	42755213	42756379	42759738	42759880
AA-17-43212204-43212226.1	TMEM106A	0.163	100	2	0.311	0.1476	chr17	+	43211874	43211922	43212204	43212226	43212226	43212394
AA-17-43853806-43853959.2	CD300LG	0.273	100	3	0.6417	0.369	chr17	+	43848557	43848893	43853806	43853959	43853959	43854044
AA-17-44154748-44154852.2	C17orf53	0.248	100	6	0.421	0.1728	chr17	+	44154555	44154664	44154748	44154852	44154852	44154938
AA-17-44313103-44313118.2	RUNDC3A	-0.207	100	2	0.2795	0.486	chr17	+	44312579	44312695	44313103	44313118	44313118	44313252
AA-17-44848059-44848101.2	HIGD1B	-0.316	100	4	0.5687	0.885	chr17	+	44847343	44847917	44848059	44848101	44848101	44848252
AA-17-45034999-45035002.1	DCAKD	0.232	100	2	0.3675	0.1351	chr17	-	45034773	45034999	45034999	45035002	45060887	45061129
AA-17-45982865-45983177.1	MAPT	0.584	100	2	0.999	0.415	chr17	+	45978374	45978440	45982865	45983177	45983177	45983930
AA-17-46963696-46964001.4	GOSR2	0.214	100	2	0.377	0.1632	chr17	+	46938598	46938704	46963696	46964001	46964001	46965039
AA-17-46963696-46964343.4	GOSR2	0.176	100	2	0.348	0.1717	chr17	+	46938598	46938704	46963696	46964343	46964343	46965039
AA-17-46963834-46964001.9	GOSR2	0.226	100	5	0.431	0.2046	chr17	+	46938598	46938704	46963834	46964001	46964001	46965039
AA-17-47577044-47577080.2	NPEPPS	-0.251	100	5	0.6338	0.885	chr17	+	47569416	47569494	47577044	47577080	47577080	47577160
AA-17-47814614-47814707.1	OSBPL7	0.232	100	4	0.3967	0.1647	chr17	-	47814520	47814614	47814614	47814707	47815214	47815352
AA-17-47839643-47839858.1	SCRN2	0.237	100	2	0.351	0.1138	chr17	-	47839443	47839643	47839643	47839858	47840190	47840372
AA-17-48552360-48552632.1	HOXB3	-0.231	100	2	0.6955	0.9269	chr17	-	48552026	48552360	48552360	48552632	48555530	48555618
AA-17-4890221-4890516.3	MINK1	0.265	100	6	0.384	0.1192	chr17	+	4889646	4889763	4890221	4890516	4890516	4890735
AA-17-4891455-4891515.1	MINK1	-0.211	100	4	0.6095	0.8201	chr17	+	4890950	4891124	4891455	4891515	4891515	4891716
AA-17-4968979-4968981.1	CAMTA2	0.419	100	3	0.9667	0.548	chr17	-	4968906	4968979	4968979	4968981	4969149	4969337
AA-17-49706309-49706334.1	SLC35B1	-0.202	100	11	0.5425	0.7449	chr17	-	49706203	49706309	49706309	49706334	49706964	49707068
AA-17-4981742-4981831.2	CAMTA2	-0.268	100	3	0.6587	0.9265	chr17	-	4981677	4981742	4981742	4981831	4982756	4982892
AA-17-4982160-4982175.1	CAMTA2	0.197	100	7	0.344	0.1469	chr17	-	4982088	4982160	4982160	4982175	4982756	4982892
AA-17-4982160-4982227.3	CAMTA2	0.284	100	5	0.4258	0.1416	chr17	-	4982088	4982160	4982160	4982227	4982756	4982892
AA-17-4989579-4989624.2	INCA1	-0.217	100	3	0.5797	0.7972	chr17	-	4989427	4989579	4989579	4989624	4989889	4989929
AA-17-5034713-5034747.1	SLC52A1	0.529	100	17	0.7036	0.1745	chr17	-	5034476	5034713	5034713	5034747	5034860	5035432
AA-17-50379067-50379106.1	EME1	0.25	100	3	0.3687	0.1189	chr17	+	50378773	50378895	50379067	50379106	50379106	50379224
AA-17-50607826-50607928.1	CACNA1G	0.753	100	3	0.9923	0.239	chr17	+	50606899	50606989	50607826	50607928	50607928	50608019
AA-17-50659181-50659236.1	ABCC3	0.195	100	3	0.299	0.1042	chr17	+	50658434	50658496	50659181	50659236	50659236	50659368
AA-17-5109768-5109868.6	ZNF232	-0.221	100	12	0.6858	0.9072	chr17	-	5109393	5109768	5109768	5109868	5111075	5111219
AA-17-5426136-5426235.1	RPAIN	0.231	100	6	0.384	0.153	chr17	+	5422768	5422829	5426136	5426235	5426235	5426299
AA-17-54961312-54961326.1	COX11	-0.262	100	22	0.6158	0.8783	chr17	-	54961118	54961312	54961312	54961326	54963305	54963431
AA-17-54961326-54962915.1	COX11	-0.198	100	2	0.6975	0.8953	chr17	-	54961205	54961326	54961326	54962915	54963305	54963431
AA-17-57980786-57980804.1	VEZF1	0.232	100	2	0.4055	0.1738	chr17	-	57980602	57980786	57980786	57980804	57981872	57981936
AA-17-57989269-57989796.2	RP11-159D12.2	-0.33	100	10	0.6206	0.9513	chr17	-	57989037	57989269	57989269	57989796	57990881	58003718
AA-17-58005600-58005973.3	SRSF1	-0.363	100	27	0.5121	0.8752	chr17	-	58005413	58005600	58005600	58005973	58006342	58006405
AA-17-59001714-59001741.1	TRIM37	0.201	100	3	0.3003	0.0995	chr17	-	59001597	59001714	59001714	59001741	59012327	59012446
AA-17-63437484-63437560.1	CYB561	-0.405	100	2	0.5535	0.9587	chr17	-	63437345	63437484	63437484	63437560	63446244	63446306
AA-17-64972927-64973517.3	.	0.17	100	4	0.598	0.4281	chr17	-	64972753	64972927	64972927	64973517	64975559	64975568
AA-17-6623688-6624006.1	KIAA0753	0.257	100	3	0.3117	0.055	chr17	-	6623606	6623688	6623688	6624006	6624754	6624861
AA-17-68248639-68248643.1	AMZ2	-0.225	100	14	0.607	0.8322	chr17	+	68248003	68248058	68248639	68248643	68248643	68248705
AA-17-68248639-68248643.2	AMZ2	-0.265	100	6	0.5348	0.7997	chr17	+	68248003	68248086	68248639	68248643	68248643	68248705
AA-17-7220463-7220603.5	ACADVL	-0.247	100	31	0.5941	0.8414	chr17	+	7220121	7220197	7220463	7220603	7220603	7220676
AA-17-7236566-7236767.6	PHF23	-0.24	100	2	0.6055	0.8462	chr17	-	7235929	7236566	7236566	7236767	7237384	7237477
AA-17-7383227-7383249.1	TNK1	0.235	100	9	0.3636	0.129	chr17	+	7382835	7383089	7383227	7383249	7383249	7383320
AA-17-74771977-74772039.1	NAT9	-0.209	100	7	0.724	0.9334	chr17	-	74771959	74771977	74771977	74772039	74772217	74772277
AA-17-74772117-74772277.4	NAT9	-0.169	100	12	0.5895	0.7581	chr17	-	74771959	74772117	74772117	74772277	74772895	74773039
AA-17-74772117-74772395.3	NAT9	0.302	100	2	0.566	0.264	chr17	-	74771959	74772117	74772117	74772395	74772895	74773039
AA-17-74963078-74963081.1	HID1	-0.558	100	5	0.3322	0.8905	chr17	-	74962964	74963078	74963078	74963081	74963739	74963910
AA-17-75225341-75226050.6	NUP85	-0.165	100	4	0.5377	0.7027	chr17	+	75225123	75225237	75225341	75226050	75226050	75226157
AA-17-75269448-75269469.1	MIF4GD	-0.337	100	22	0.4775	0.8143	chr17	-	75269346	75269448	75269448	75269469	75270113	75270245
AA-17-75568475-75568636.1	LLGL2	-0.385	100	6	0.5782	0.9629	chr17	+	75564352	75564507	75568475	75568636	75568636	75568693
AA-17-75574870-75574873.1	LLGL2	-0.186	100	4	0.4527	0.639	chr17	+	75574609	75574668	75574870	75574873	75574873	75575207
AA-17-75592427-75592463.1	MYO15B	0.654	100	4	0.8392	0.1854	chr17	+	75592237	75592301	75592427	75592463	75592463	75592541
AA-17-75625526-75625530.1	MYO15B	-0.223	100	2	0.6085	0.8313	chr17	+	75625122	75625238	75625526	75625530	75625530	75625660
AA-17-75628762-75628825.1	RECQL5	0.157	100	3	0.3383	0.1808	chr17	-	75628671	75628762	75628762	75628825	75628933	75629475
AA-17-7574259-7575118.8	EIF4A1	0.315	100	16	0.5824	0.2668	chr17	+	7573432	7573547	7574259	7575118	7575118	7577165
AA-17-7574259-7577055.10	EIF4A1	0.758	100	3	0.999	0.2405	chr17	+	7573432	7573547	7574259	7577055	7577055	7577165
AA-17-7574545-7577055.2	EIF4A1,RP11-186B7.4,SENP3-EIF4A1	0.77	100	3	0.935	0.1654	chr17	+	7574265	7574308	7574545	7577055	7577055	7577165
AA-17-7576523-7577055.5	EIF4A1,RP11-186B7.4,SENP3-EIF4A1	0.429	100	3	0.9937	0.5652	chr17	+	7575118	7575258	7576523	7577055	7577055	7577165
AA-17-7586691-7587160.4	MPDU1	-0.193	100	15	0.5746	0.7683	chr17	+	7585945	7586078	7586691	7587160	7587160	7587271
AA-17-7586898-7587160.3	MPDU1	-0.185	100	23	0.4222	0.6073	chr17	+	7586691	7586777	7586898	7587160	7587160	7587271
AA-17-76081544-76081599.2	ZACN	-0.309	100	2	0.6855	0.9946	chr17	+	76081277	76081402	76081544	76081599	76081599	76081755
AA-17-76385942-76385984.1	SPHK1	0.443	100	4	0.5867	0.144	chr17	+	76385450	76385654	76385942	76385984	76385984	76386137
AA-17-76397888-76397891.1	UBE2O	0.208	100	2	0.3165	0.1088	chr17	-	76397798	76397888	76397888	76397891	76398254	76398383
AA-17-76479854-76479941.1	RHBDF2	0.168	100	3	0.2817	0.1137	chr17	-	76479732	76479854	76479854	76479941	76481374	76481545
AA-17-76568796-76568913.3	ST6GALNAC2	0.332	100	2	0.444	0.1122	chr17	-	76568712	76568796	76568796	76568913	76570564	76570668
AA-17-76568796-76568913.7	.	0.296	100	2	0.515	0.2193	chr17	-	76568712	76568796	76568796	76568913	76569819	76569923
AA-17-7673266-7673339.2	TP53	0.635	100	3	0.728	0.0932	chr17	-	7673206	7673266	7673266	7673339	7673534	7673608
AA-17-78126906-78126974.6	.	-0.18	100	2	0.3995	0.5795	chr17	-	78126776	78126906	78126906	78126974	78127707	78128195
AA-17-7907890-7907893.1	CHD3	0.197	100	4	0.3937	0.1973	chr17	+	7907600	7907702	7907890	7907893	7907893	7908019
AA-17-79949823-79949865.1	TBC1D16	-0.213	100	7	0.6967	0.9103	chr17	-	79949716	79949823	79949823	79949865	79950410	79950575
AA-17-79950575-79950594.3	TBC1D16	0.218	100	4	0.4025	0.1847	chr17	-	79950410	79950575	79950575	79950594	79951449	79951597
AA-17-80178507-80178525.1	CARD14	-0.318	100	5	0.5542	0.872	chr17	+	80172905	80173228	80178507	80178525	80178525	80178655
AA-17-80211011-80211187.1	SGSH	0.222	100	3	0.4383	0.2162	chr17	-	80209275	80211011	80211011	80211187	80212070	80212274
AA-17-80425458-80425491.1	ENDOV	0.225	100	3	0.3137	0.0885	chr17	+	80425031	80425100	80425458	80425491	80425491	80425620
AA-17-81682149-81682675.7	ARL16	0.294	100	16	0.4945	0.2012	chr17	-	81682033	81682149	81682149	81682675	81683012	81683126
AA-17-82037541-82037547.1	DCXR	-0.637	100	3	0.34	0.9765	chr17	-	82037449	82037541	82037541	82037547	82037630	82037697
AA-17-82052255-82052258.1	GPS1	-0.232	100	2	0.5365	0.7694	chr17	+	82051896	82051964	82052255	82052258	82052258	82052459
AA-17-82078476-82079280.3	FASN	-0.345	100	6	0.5635	0.9083	chr17	-	82078331	82078476	82078476	82079280	82079356	82079608
AA-17-82424393-82424418.1	HEXDC	-0.211	100	2	0.722	0.9331	chr17	+	82419748	82419883	82424393	82424418	82424418	82424503
AA-17-82439630-82440472.7	HEXDC	-0.224	100	6	0.637	0.8608	chr17	+	82437214	82437363	82439630	82440472	82440472	82440613
AA-17-8266500-8266752.5	PFAS	0.29	100	26	0.4289	0.1391	chr17	+	8266233	8266353	8266500	8266752	8266752	8266898
AA-18-12699165-12699203.2	CEP76	-0.281	100	30	0.5874	0.8683	chr18	-	12698978	12699165	12699165	12699203	12699829	12699900
AA-18-13038369-13038514.1	CEP192	-0.233	100	2	0.752	0.9854	chr18	+	13037236	13037301	13038369	13038514	13038514	13038579
AA-18-13057584-13059081.5	CEP192	0.25	100	4	0.531	0.2814	chr18	+	13055779	13056698	13057584	13059081	13059081	13059312
AA-18-13116373-13116376.1	CEP192	0.168	100	6	0.5025	0.3345	chr18	+	13113585	13113705	13116373	13116376	13116376	13116503
AA-18-21508383-21508386.4	GREB1L	0.264	100	3	0.4397	0.1756	chr18	+	21508117	21508279	21508383	21508386	21508386	21508591
AA-18-45876339-45876342.1	EPG5	-0.302	100	6	0.4832	0.7852	chr18	-	45876235	45876339	45876339	45876342	45878375	45878448
AA-18-45882431-45882487.1	EPG5	-0.252	100	9	0.7112	0.9633	chr18	-	45882273	45882431	45882431	45882487	45884616	45884811
AA-18-50273426-50273471.1	MBD1	-0.214	100	4	0.5825	0.7958	chr18	-	50273333	50273426	50273426	50273471	50273563	50273863
AA-18-50285928-50286257.6	CXXC1	-0.228	100	6	0.7227	0.9506	chr18	-	50285748	50285928	50285928	50286257	50286538	50286639
AA-18-59148064-59148178.1	SEC11C	0.362	100	6	0.5058	0.1444	chr18	+	59139898	59140035	59148064	59148178	59148178	59148219
AA-18-669071-671379.2	TYMS	0.294	100	7	0.6137	0.3202	chr18	+	662145	662320	669071	671379	671379	671451
AA-18-690631-690745.3	ENOSF1	0.277	100	26	0.4335	0.156	chr18	-	690548	690631	690631	690745	691067	691106
AA-18-690631-691276.7	ENOSF1	0.289	100	23	0.5533	0.2636	chr18	-	690548	690631	690631	691276	693881	693908
AA-18-69947433-69947532.1	CD226	0.28	100	4	0.7263	0.4463	chr18	-	69947360	69947433	69947433	69947532	69956754	69957176
AA-18-70168973-70169067.1	RTTN	-0.272	100	3	0.6707	0.9435	chr18	-	70168854	70168973	70168973	70169067	70176674	70176845
AA-18-8818962-8819046.5	MTCL1	-0.244	100	8	0.6576	0.9017	chr18	+	8812978	8813233	8818962	8819046	8819046	8819259
AA-19-10287535-10287612.2	ICAM4	-0.349	100	3	0.573	0.922	chr19	+	10286966	10287406	10287535	10287612	10287612	10287838
AA-19-10544708-10544782.2	ATG4D	0.195	100	15	0.4201	0.2249	chr19	+	10543893	10544325	10544708	10544782	10544782	10544866
AA-19-1057914-1057968.2	ABCA7	-0.273	100	2	0.655	0.9282	chr19	+	1057313	1057429	1057914	1057968	1057968	1058059
AA-19-10683124-10683136.1	ILF3	-0.205	100	2	0.276	0.4814	chr19	+	10682536	10682704	10683124	10683136	10683136	10683262
AA-19-10684415-10684858.1	ILF3	-0.412	100	19	0.5382	0.9502	chr19	+	10683916	10683970	10684415	10684858	10684858	10685765
AA-19-10830977-10830980.6	DNM2	-0.143	100	2	0.595	0.7379	chr19	+	10830126	10830378	10830977	10830980	10830980	10831910
AA-19-10923174-10923191.2	YIPF2	0.195	100	2	0.318	0.123	chr19	-	10922184	10923174	10923174	10923191	10923271	10923407
AA-19-11178447-11178471.3	KANK2	0.216	100	5	0.3538	0.1383	chr19	-	11178344	11178447	11178447	11178471	11178552	11178720
AA-19-11345628-11345737.5	TMEM205	0.221	100	23	0.498	0.2766	chr19	-	11345519	11345628	11345628	11345737	11346207	11346305
AA-19-11345628-11345737.6	TMEM205	0.204	100	10	0.3883	0.1845	chr19	-	11345519	11345628	11345628	11345737	11346126	11346305
AA-19-11357618-11357659.1	PLPPR2	0.176	100	3	0.2523	0.0764	chr19	+	11356801	11356976	11357618	11357659	11357659	11357739
AA-19-11399951-11399969.4	RGL3	0.218	100	2	0.352	0.1336	chr19	-	11399854	11399951	11399951	11399969	11400039	11400108
AA-19-12018292-12018301.4	ZNF433	0.253	100	2	0.4755	0.223	chr19	-	12018165	12018292	12018292	12018301	12030139	12030198
AA-19-12018292-12018301.5	ZNF433	0.213	100	2	0.3885	0.1762	chr19	-	12018165	12018292	12018292	12018301	12034827	12034874
AA-19-12018292-12018380.1	ZNF433	0.185	100	3	0.3113	0.1259	chr19	-	12018165	12018292	12018292	12018380	12034827	12034874
AA-19-12670518-12670562.8	WDR83	0.256	100	4	0.377	0.1211	chr19	+	12670179	12670285	12670518	12670562	12670562	12670611
AA-19-13116340-13116431.3	TRMT1	-0.232	100	3	0.6543	0.8857	chr19	-	13116145	13116340	13116340	13116431	13116652	13116771
AA-19-13920556-13920559.1	CC2D1A	-0.314	100	5	0.5102	0.8245	chr19	+	13919817	13919951	13920556	13920559	13920559	13920668
AA-19-13934385-13934410.1	PODNL1	-0.467	100	3	0.5023	0.9689	chr19	-	13934253	13934385	13934385	13934410	13935720	13935830
AA-19-14755844-14755877.2	ADGRE2	-0.375	100	12	0.5193	0.894	chr19	-	14755653	14755844	14755844	14755877	14756237	14756345
AA-19-15401293-15401603.3	AKAP8L	-0.314	100	2	0.6765	0.9903	chr19	-	15401149	15401293	15401293	15401603	15403474	15403555
AA-19-1610500-1611369.1	TCF3	-0.215	100	4	0.6367	0.8519	chr19	-	1609292	1610500	1610500	1611369	1611703	1611849
AA-19-16153031-16153042.2	HSH2D	0.26	100	5	0.3856	0.1255	chr19	+	16152551	16152641	16153031	16153042	16153042	16153204
AA-19-1615485-1615515.1	TCF3	-0.22	100	8	0.5889	0.8093	chr19	-	1615284	1615485	1615485	1615515	1615685	1615821
AA-19-1619234-1619474.3	TCF3	-0.227	100	6	0.584	0.8106	chr19	-	1619110	1619234	1619234	1619474	1619779	1619853
AA-19-1650287-1650290.1	TCF3	0.188	100	3	0.2977	0.1104	chr19	-	1650176	1650287	1650287	1650290	1652299	1652418
AA-19-16530880-16530913.4	CHERP	0.181	100	3	0.2933	0.1122	chr19	-	16530768	16530880	16530880	16530913	16532597	16532749
AA-19-16893339-16894437.1	CPAMD8	-0.268	100	4	0.653	0.921	chr19	-	16892950	16893339	16893339	16894437	16896175	16896326
AA-19-17228430-17228802.1	OCEL1	0.21	100	9	0.2963	0.0858	chr19	+	17228255	17228309	17228430	17228802	17228802	17229215
AA-19-17258385-17258701.4	USHBP1	0.26	100	3	0.5023	0.2423	chr19	-	17258211	17258385	17258385	17258701	17259288	17259429
AA-19-17268755-17268793.2	BABAM1,CTD-2278I10.6	0.245	100	55	0.4675	0.2225	chr19	+	17267375	17267527	17268755	17268793	17268793	17269091
AA-19-17328983-17329541.6	ANO8	0.292	100	2	0.388	0.0959	chr19	-	17328161	17328983	17328983	17329541	17329756	17329831
AA-19-17341043-17341106.2	GTPBP3	-0.219	100	22	0.6215	0.8398	chr19	+	17339433	17339599	17341043	17341106	17341106	17341322
AA-19-17487099-17487173.1	SLC27A1	0.292	100	7	0.4006	0.1093	chr19	+	17486562	17486957	17487099	17487173	17487173	17487335
AA-19-18357382-18357496.2	PGPEP1	-0.307	100	2	0.6525	0.9598	chr19	+	18355894	18356011	18357382	18357496	18357496	18357615
AA-19-18363390-18369705.3	PGPEP1	-0.341	100	16	0.5341	0.8745	chr19	+	18357382	18357615	18363390	18369705	18369705	18369952
AA-19-18572350-18572840.15	UBA52	-0.253	100	3	0.5743	0.827	chr19	+	18571874	18571909	18572350	18572840	18572840	18572960
AA-19-18589412-18589478.1	C19orf60,REX1BD	-0.215	100	5	0.5846	0.7996	chr19	+	18588994	18589077	18589412	18589478	18589478	18589683
AA-19-18590273-18590853.3	C19orf60,REX1BD	0.208	100	3	0.2967	0.089	chr19	+	18588994	18589683	18590273	18590853	18590853	18590933
AA-19-18768484-18768742.8	CRTC1	-0.227	100	33	0.5886	0.8162	chr19	+	18765403	18765528	18768484	18768742	18768742	18768793
AA-19-1911889-1912080.1	ADAT3	-0.24	100	20	0.6242	0.8635	chr19	+	1905213	1905439	1911889	1912080	1912080	1913447
AA-19-19146384-19146405.1	BORCS8-MEF2B,MEF2B	0.198	100	2	0.2795	0.0817	chr19	-	19146272	19146384	19146384	19146405	19146554	19146648
AA-19-19303847-19303912.3	SUGP1	0.304	100	5	0.442	0.1376	chr19	-	19303723	19303847	19303847	19303912	19305848	19306076
AA-19-19303847-19304043.2	SUGP1	0.392	100	2	0.5145	0.1232	chr19	-	19303723	19303847	19303847	19304043	19305848	19306076
AA-19-19533103-19535033.4	CTC-260F20.3,YJEFN3	-0.339	100	12	0.5477	0.8867	chr19	+	19532631	19532740	19533103	19535033	19535033	19535144
AA-19-19636787-19636796.1	GMIP	-0.251	100	3	0.548	0.7987	chr19	-	19636706	19636787	19636787	19636796	19636916	19637029
AA-19-19654074-19654144.1	ATP13A1	-0.269	100	11	0.6182	0.8867	chr19	-	19653968	19654074	19654074	19654144	19654542	19654700
AA-19-21034085-21034088.2	ZNF430	0.21	100	6	0.8158	0.6064	chr19	+	21033455	21033582	21034085	21034088	21034088	21034184
AA-19-2227736-2229784.3	DOT1L	0.347	100	2	0.481	0.1339	chr19	+	2226182	2227127	2227736	2229784	2229784	2232578
AA-19-24049404-24049476.1	CTD-2017D11.1,ZNF254	-0.24	100	14	0.6392	0.8786	chr19	+	24046183	24046279	24049404	24049476	24049476	24049548
AA-19-3206261-3206264.5	NCLN	-0.157	100	6	0.4057	0.5625	chr19	+	3206151	3206190	3206261	3206264	3206264	3206425
AA-19-32467473-32468730.4	DPY19L3	0.266	100	9	0.3694	0.1031	chr19	+	32464727	32464784	32467473	32468730	32468730	32468813
AA-19-3295043-3296757.2	CELF5	-0.284	100	5	0.5728	0.8566	chr19	+	3293318	3293486	3295043	3296757	3296757	3297076
AA-19-33204637-33206600.4	LRP3	-0.249	100	18	0.5607	0.8099	chr19	+	33202907	33202986	33204637	33206600	33206600	33206733
AA-19-35119039-35119167.2	FXYD3	0.244	100	2	0.5235	0.2792	chr19	+	35118529	35118599	35119039	35119167	35119167	35119251
AA-19-35331905-35332018.1	CD22	0.239	100	3	0.4327	0.194	chr19	+	35329186	35329230	35331905	35332018	35332018	35332074
AA-19-35331926-35332018.3	CD22	0.249	100	4	0.4343	0.185	chr19	+	35329186	35329230	35331926	35332018	35332018	35332074
AA-19-35332546-35332593.1	CD22	-0.435	100	2	0.475	0.9096	chr19	+	35332018	35332074	35332546	35332593	35332593	35332924
AA-19-35332552-35332593.1	CD22	-0.435	100	3	0.526	0.961	chr19	+	35332018	35332074	35332552	35332593	35332593	35332924
AA-19-35332577-35332593.1	CD22	-0.288	100	2	0.711	0.999	chr19	+	35332018	35332074	35332577	35332593	35332593	35332924
AA-19-35546671-35547118.4	TMEM147	-0.2	100	6	0.506	0.706	chr19	+	35546525	35546585	35546671	35547118	35547118	35547240
AA-19-35633076-35633100.4	RBM42	-0.218	100	27	0.5766	0.7952	chr19	+	35631330	35631405	35633076	35633100	35633100	35633252
AA-19-3574340-3574369.4	HMG20B	0.361	100	3	0.4943	0.1334	chr19	+	3573691	3573800	3574340	3574369	3574369	3574586
AA-19-35765033-35765066.2	PROSER3	-0.254	100	20	0.5989	0.8534	chr19	+	35764853	35764936	35765033	35765066	35765066	35765176
AA-19-35780753-35780756.1	ARHGAP33	0.21	100	4	0.3907	0.1808	chr19	+	35780581	35780648	35780753	35780756	35780756	35780816
AA-19-35896831-35897058.2	NFKBID	-0.228	100	4	0.7402	0.9675	chr19	-	35896725	35896831	35896831	35897058	35897650	35897856
AA-19-36010645-36010683.1	ALKBH6	-0.204	100	3	0.6643	0.8678	chr19	-	36010566	36010645	36010645	36010683	36010893	36011045
AA-19-36010683-36011077.3	AC002116.8,ALKBH6	-0.237	100	5	0.674	0.911	chr19	-	36010566	36010683	36010683	36011077	36011403	36011464
AA-19-36011045-36011077.3	AC002116.8,ALKBH6	0.202	100	3	0.3257	0.1242	chr19	-	36010893	36011045	36011045	36011077	36011403	36011464
AA-19-36102736-36102751.1	WDR62	-0.228	100	6	0.5645	0.7925	chr19	+	36102013	36102151	36102736	36102751	36102751	36102851
AA-19-36658425-36658446.2	ZNF461	0.259	100	10	0.3809	0.1221	chr19	-	36658335	36658425	36658425	36658446	36664697	36664786
AA-19-37130036-37130143.1	ZNF420	-0.199	100	6	0.6848	0.8838	chr19	+	37127127	37128402	37130036	37130143	37130143	37130367
AA-19-37380047-37380276.3	ZNF527	0.221	100	5	0.337	0.1159	chr19	+	37379119	37379246	37380047	37380276	37380276	37380372
AA-19-37654785-37654879.1	ZFP30	-0.268	100	8	0.6645	0.9329	chr19	-	37654711	37654785	37654785	37654879	37655419	37655784
AA-19-38106288-38106536.2	SIPA1L3	0.262	100	4	0.3347	0.0727	chr19	+	38101051	38101226	38106288	38106536	38106536	38106640
AA-19-38304564-38304623.2	C19orf33,CTB-102L5.4	0.219	100	3	0.377	0.1577	chr19	+	38304374	38304490	38304564	38304623	38304623	38304686
AA-19-38733781-38733940.2	CAPN12	0.234	100	9	0.3982	0.1641	chr19	-	38733702	38733781	38733781	38733940	38734141	38734204
AA-19-39390161-39390289.3	PAF1	-0.154	100	3	0.2927	0.4468	chr19	-	39390068	39390161	39390161	39390289	39390817	39391154
AA-19-39414988-39415168.1	PLEKHG2	-0.219	100	5	0.7226	0.9424	chr19	+	39414064	39414195	39414988	39415168	39415168	39415260
AA-19-39414991-39415168.1	PLEKHG2	-0.25	100	5	0.6886	0.9392	chr19	+	39414064	39414195	39414991	39415168	39415168	39415260
AA-19-39423732-39425237.2	PLEKHG2	-0.49	100	3	0.5073	0.9972	chr19	+	39422731	39423653	39423732	39425237	39425237	39425294
AA-19-39826867-39826987.2	DYRK1B	0.228	100	29	0.4598	0.2323	chr19	-	39826671	39826867	39826867	39826987	39827284	39827425
AA-19-40365552-40365717.3	PLD3	-0.261	100	39	0.5379	0.799	chr19	+	40348689	40348768	40365552	40365717	40365717	40365930
AA-19-40366383-40366418.2	PLD3	0.22	100	5	0.3562	0.1363	chr19	+	40365552	40365585	40366383	40366418	40366418	40366510
AA-19-40705181-40705447.8	ADCK4,COQ8B	-0.241	100	5	0.6978	0.9385	chr19	-	40705095	40705181	40705181	40705447	40710058	40710136
AA-19-41383560-41383714.7	TMEM91	0.237	100	5	0.4354	0.1979	chr19	+	41382771	41382921	41383560	41383714	41383714	41384083
AA-19-41383560-41383862.12	TMEM91	0.219	100	14	0.4683	0.2489	chr19	+	41382771	41382921	41383560	41383862	41383862	41384083
AA-19-41383862-41383873.1	TMEM91	-0.256	100	2	0.614	0.8703	chr19	+	41382771	41382921	41383862	41383873	41383873	41384083
AA-19-41383862-41383885.1	TMEM91	-0.264	100	21	0.5614	0.8254	chr19	+	41382771	41382921	41383862	41383885	41383885	41384083
AA-19-4175151-4175760.5	SIRT6	0.154	100	3	0.4923	0.3379	chr19	-	4175027	4175151	4175151	4175760	4175841	4175937
AA-19-41906702-41907104.6	ARHGEF1	0.174	100	2	0.7285	0.554	chr19	+	41906456	41906620	41906702	41907104	41907104	41907443
AA-19-42092134-42092270.3	POU2F2	-0.284	100	10	0.6352	0.9192	chr19	-	42092068	42092134	42092134	42092270	42093828	42093895
AA-19-42293934-42293937.3	CIC	-0.17	100	8	0.498	0.6676	chr19	+	42293591	42293836	42293934	42293937	42293937	42294089
AA-19-42375506-42376250.6	MEGF8	-0.243	100	4	0.282	0.525	chr19	+	42370700	42370831	42375506	42376250	42376250	42377786
AA-19-4324529-4324664.1	STAP2	0.177	100	5	0.3152	0.1381	chr19	-	4324454	4324529	4324529	4324664	4325215	4325308
AA-19-4324529-4324667.1	STAP2	0.18	100	3	0.3343	0.1537	chr19	-	4324454	4324529	4324529	4324667	4325215	4325308
AA-19-43479491-43479593.1	PHLDB3	-0.31	100	5	0.6068	0.9165	chr19	-	43479376	43479491	43479491	43479593	43486265	43486322
AA-19-43534336-43534405.1	ZNF575	-0.291	100	8	0.5539	0.8454	chr19	+	43533794	43533902	43534336	43534405	43534405	43534501
AA-19-44165587-44165756.3	ZNF226	0.228	100	13	0.3992	0.1714	chr19	+	44165103	44165142	44165587	44165756	44165756	44165807
AA-19-44228445-44228486.1	ZNF227	-0.227	100	8	0.6993	0.9263	chr19	+	44217790	44217852	44228445	44228486	44228486	44228572
AA-19-4446920-4448415.2	UBXN6	0.179	100	3	0.4937	0.315	chr19	-	4446499	4446920	4446920	4448415	4452363	4452412
AA-19-45368992-45369147.2	ERCC2	-0.226	100	3	0.6883	0.9145	chr19	-	45368929	45368992	45368992	45369147	45370132	45370232
AA-19-45470628-45470745.2	FOSB	-0.22	100	2	0.731	0.9511	chr19	+	45467994	45468712	45470628	45470745	45470745	45470949
AA-19-45495139-45495214.1	RTN2	-0.197	100	4	0.0855	0.2816	chr19	-	45495094	45495139	45495139	45495214	45496791	45497055
AA-19-46608198-46608204.1	CALM3	-0.18	100	8	0.638	0.8178	chr19	+	46605826	46605857	46608198	46608204	46608204	46608340
AA-19-46727546-46727567.2	STRN4	0.235	100	6	0.4693	0.2344	chr19	-	46727451	46727546	46727546	46727567	46727893	46728007
AA-19-46727567-46727691.2	STRN4	0.404	100	2	0.4895	0.0862	chr19	-	46727451	46727567	46727567	46727691	46727893	46728007
AA-19-47755755-47756527.9	GLTSCR2,NOP53	0.392	100	19	0.5425	0.1499	chr19	+	47755347	47755523	47755755	47756527	47756527	47756604
AA-19-48151336-48151339.1	LIG1	-0.227	100	9	0.5296	0.757	chr19	-	48151231	48151336	48151336	48151339	48153871	48153967
AA-19-48230697-48230700.1	CARD8	-0.256	100	6	0.5525	0.8078	chr19	-	48230437	48230697	48230697	48230700	48230776	48231006
AA-19-48232493-48232789.1	CARD8	0.259	100	11	0.3941	0.1352	chr19	-	48232452	48232493	48232493	48232789	48234402	48234543
AA-19-48249847-48249878.1	CARD8	0.193	100	3	0.3237	0.1312	chr19	-	48249750	48249847	48249847	48249878	48255791	48255946
AA-19-48618661-48618673.1	.	-0.236	100	8	0.1044	0.34	chr19	-	48618559	48618661	48618661	48618673	48619140	48619163
AA-19-49107794-49107821.7	SNRNP70	-0.204	100	2	0.568	0.7723	chr19	+	49107624	49107712	49107794	49107821	49107821	49108613
AA-19-49475673-49475690.1	CTD-3148I10.15,FLT3LG	-0.15	100	3	0.0507	0.2008	chr19	+	49474602	49474672	49475673	49475690	49475690	49475801
AA-19-49478908-49478962.1	CTD-3148I10.15,FLT3LG	-0.192	100	20	0.5917	0.7842	chr19	+	49476422	49476566	49478908	49478962	49478962	49479047
AA-19-49660828-49660844.3	IRF3	0.223	100	33	0.5606	0.3375	chr19	-	49660712	49660828	49660828	49660844	49661449	49662328
AA-19-49811467-49811491.1	FUZ	0.311	100	5	0.4066	0.096	chr19	-	49811362	49811467	49811467	49811491	49811630	49811699
AA-19-49864236-49864403.2	PNKP	-0.2	100	4	0.7288	0.9293	chr19	-	49864178	49864236	49864236	49864403	49865126	49865426
AA-19-49866445-49866528.4	PNKP	0.259	100	9	0.4331	0.1736	chr19	-	49866398	49866445	49866445	49866528	49867053	49867217
AA-19-49888156-49888230.1	TBC1D17	0.176	100	4	0.3103	0.1342	chr19	+	49887717	49887834	49888156	49888230	49888230	49888317
AA-19-49911231-49911366.1	NUP62	0.326	100	4	0.4507	0.125	chr19	-	49911104	49911231	49911231	49911366	49927693	49927848
AA-19-49911343-49911366.1	NUP62	0.611	100	10	0.866	0.255	chr19	-	49911104	49911343	49911343	49911366	49927693	49927815
AA-19-50361754-50361781.1	NAPSA	-0.255	100	3	0.6973	0.9521	chr19	-	50361662	50361754	50361754	50361781	50361968	50362092
AA-19-50510445-50510448.2	JOSD2	-0.171	100	2	0.663	0.8341	chr19	-	50510285	50510445	50510445	50510448	50511116	50511355
AA-19-51000583-51000718.1	CTC-518B2.8,KLK8	0.253	100	14	0.454	0.2013	chr19	-	51000423	51000583	51000583	51000718	51001097	51001175
AA-19-51235517-51235594.1	CD33	0.264	100	2	0.364	0.0998	chr19	+	51235156	51235253	51235517	51235594	51235594	51235676
AA-19-51416806-51416950.2	SIGLEC10	-0.235	100	4	0.5537	0.7891	chr19	-	51416665	51416806	51416806	51416950	51417081	51417465
AA-19-51719895-51719898.1	HAS1	-0.199	100	3	0.07	0.2685	chr19	-	51719205	51719895	51719895	51719898	51723924	51723992
AA-19-51873529-51873706.1	ZNF577	-0.255	100	2	0.6405	0.8953	chr19	-	51871984	51873529	51873529	51873706	51877281	51877377
AA-19-51969131-51969145.1	ZNF350	0.236	100	2	0.3235	0.087	chr19	-	51969004	51969131	51969131	51969145	51974345	51974531
AA-19-52616815-52616841.1	ZNF83	-0.15	100	2	0.6745	0.8238	chr19	-	52616717	52616815	52616815	52616841	52618935	52619062
AA-19-52616815-52616875.1	ZNF83	-0.172	100	2	0.649	0.821	chr19	-	52616717	52616815	52616815	52616875	52618935	52619062
AA-19-52781055-52781464.6	ZNF600	0.379	100	2	0.4685	0.0897	chr19	-	52780580	52781055	52781055	52781464	52786594	52786700
AA-19-53148809-53148812.2	ZNF347	0.234	100	7	0.396	0.1623	chr19	-	53148680	53148809	53148809	53148812	53149240	53149367
AA-19-54160545-54160610.1	TMC4	0.263	100	2	0.333	0.0697	chr19	-	54160466	54160545	54160545	54160610	54160877	54161033
AA-19-54218838-54218866.1	LILRB3	0.331	100	3	0.4537	0.1232	chr19	-	54218762	54218838	54218838	54218866	54219128	54219245
AA-19-54237193-54239089.5	LILRA6	-0.158	100	5	0.4044	0.562	chr19	-	54236606	54237193	54237193	54239089	54239900	54239951
AA-19-54361206-54361209.1	LAIR1	-0.234	100	3	0.5987	0.8331	chr19	-	54360915	54361206	54361206	54361209	54364294	54364330
AA-19-54364330-54364486.1	LAIR1	0.226	100	4	0.355	0.1288	chr19	-	54364294	54364330	54364330	54364486	54364770	54364931
AA-19-54666693-54666696.1	LILRB4	0.253	100	4	0.474	0.2211	chr19	+	54666398	54666436	54666693	54666696	54666696	54666749
AA-19-54938157-54938241.1	NLRP7	-0.639	100	6	0.3603	0.999	chr19	-	54938043	54938157	54938157	54938241	54938887	54940466
AA-19-55134156-55134204.1	TNNT1	0.478	100	5	0.5604	0.082	chr19	-	55134065	55134156	55134156	55134204	55137102	55137212
AA-19-5645336-5649925.5	SAFB	0.52	100	2	0.999	0.4785	chr19	+	5641593	5641658	5645336	5649925	5649925	5649975
AA-19-56524323-56524744.1	ZNF471	-0.305	100	22	0.6318	0.9369	chr19	+	56518481	56518577	56524323	56524744	56524744	56530221
AA-19-5667346-5667352.2	SAFB	-0.185	100	4	0.5635	0.7489	chr19	+	5667045	5667164	5667346	5667352	5667352	5667450
AA-19-5684988-5684992.1	HSD11B1L	-0.339	100	4	0.4205	0.7597	chr19	+	5684818	5684905	5684988	5684992	5684992	5685119
AA-19-57490130-57490146.2	ZNF419	0.207	100	2	0.321	0.1139	chr19	+	57487717	57487983	57490130	57490146	57490146	57490185
AA-19-57504656-57504659.1	AC003005.4	0.214	100	2	0.5685	0.3555	chr19	+	57491470	57491597	57504656	57504659	57504659	57504786
AA-19-58066704-58067099.1	ZNF135	-0.328	100	12	0.5922	0.9198	chr19	+	58063445	58063541	58066704	58067099	58067099	58069755
AA-19-58085376-58085379.3	ZSCAN18	-0.303	100	3	0.5017	0.8049	chr19	-	58083841	58085376	58085376	58085379	58086173	58086266
AA-19-58206719-58211559.4	ZNF274	0.21	100	2	0.497	0.2869	chr19	+	58186946	58187042	58206719	58211559	58211559	58211686
AA-19-5846564-5846966.2	FUT3	0.241	100	9	0.4584	0.2167	chr19	-	5846425	5846564	5846564	5846966	5851389	5851471
AA-19-5846618-5846966.2	FUT3	0.275	100	5	0.3972	0.122	chr19	-	5846425	5846618	5846618	5846966	5851389	5851474
AA-19-58479928-58479929.1	ZNF446	-0.233	100	4	0.3835	0.617	chr19	+	58478086	58478181	58479928	58479929	58479929	58480019
AA-19-5950872-5950875.2	RANBP3	0.244	100	6	0.4408	0.1966	chr19	-	5950716	5950872	5950872	5950875	5951392	5951596
AA-19-6413738-6414322.1	.	-0.222	100	11	0.7244	0.946	chr19	-	6413640	6413738	6413738	6414322	6415187	6415301
AA-19-651784-651915.3	RNF126	-0.355	100	2	0.6305	0.9855	chr19	-	651610	651784	651784	651915	652232	652296
AA-19-6754932-6755315.2	SH2D3A	-0.238	100	26	0.5476	0.7864	chr19	-	6754830	6754932	6754932	6755315	6759593	6759670
AA-19-808359-808379.1	PTBP1	-0.211	100	2	0.6445	0.8558	chr19	+	806407	806556	808359	808379	808379	808452
AA-19-8251043-8251075.2	CERS4	0.232	100	13	0.4858	0.2539	chr19	+	8241340	8241457	8251043	8251075	8251075	8251249
AA-19-9341616-9343300.2	ZNF559	-0.256	100	27	0.5331	0.7889	chr19	+	9341101	9341184	9341616	9343300	9343300	9343845
AA-19-9341694-9343300.1	ZNF559	-0.284	100	32	0.5509	0.8352	chr19	+	9341101	9341184	9341694	9343300	9343300	9343845
AA-19-9380588-9382384.1	ZNF177,ZNF559-ZNF177	-0.211	100	5	0.5978	0.809	chr19	+	9380056	9380139	9380588	9382384	9382384	9382617
AA-19-9380667-9382384.1	ZNF177	-0.258	100	6	0.6167	0.8753	chr19	+	9380056	9380139	9380667	9382384	9382384	9382617
AA-19-9381147-9382384.1	ZNF177,ZNF559-ZNF177	-0.252	100	6	0.6328	0.8847	chr19	+	9380056	9380139	9381147	9382384	9382384	9382617
AA-19-9617171-9617226.2	ZNF561	0.269	100	5	0.4612	0.1919	chr19	-	9617044	9617171	9617171	9617226	9618090	9618179
AA-19-9618166-9618179.1	ZNF561	-0.209	100	2	0.7365	0.9449	chr19	-	9618090	9618166	9618166	9618179	9619431	9619582
AA-19-9658135-9658190.1	ZNF562	0.249	100	3	0.432	0.183	chr19	-	9658008	9658135	9658135	9658190	9659378	9659467
AA-19-9691266-9691269.1	ZNF812P	-0.211	100	3	0.5253	0.736	chr19	-	9689923	9691266	9691266	9691269	9694778	9694867
AA-2-10001597-10002188.1	.	-0.301	100	6	0.6765	0.9767	chr2	+	10000592	10000778	10001597	10002188	10002188	10002278
AA-2-101274738-101277281.2	RNF149	-0.212	100	4	0.7275	0.9401	chr2	-	101274030	101274738	101274738	101277281	101281858	101282057
AA-2-102723878-102723909.1	MFSD9	-0.197	100	18	0.6129	0.8097	chr2	-	102723699	102723878	102723878	102723909	102726844	102726974
AA-2-10408558-10408561.2	HPCAL1	0.16	100	2	0.3265	0.1667	chr2	+	10396834	10396920	10408558	10408561	10408561	10408734
AA-2-108791554-108791711.2	CCDC138	-0.232	100	3	0.2213	0.4533	chr2	+	108788851	108788966	108791554	108791711	108791711	108791802
AA-2-108791674-108791711.1	CCDC138	-0.309	100	2	0.6855	0.9948	chr2	+	108788851	108788966	108791674	108791711	108791711	108791802
AA-2-108791679-108791711.1	CCDC138	-0.425	100	2	0.5545	0.9795	chr2	+	108788851	108788966	108791679	108791711	108791711	108791802
AA-2-112658950-112658973.1	SLC20A1	-0.185	100	3	0.652	0.8374	chr2	+	112657121	112657241	112658950	112658973	112658973	112659094
AA-2-120974923-120974974.1	GLI2	0.279	100	2	0.4805	0.2007	chr2	+	120971940	120972063	120974923	120974974	120974974	120975109
AA-2-128000451-128000454.3	SAP130	-0.41	100	2	0.437	0.8467	chr2	-	128000306	128000451	128000451	128000454	128010268	128010393
AA-2-131140166-131140169.2	PLEKHB2	-0.217	100	4	0.5483	0.7653	chr2	+	131132901	131133015	131140166	131140169	131140169	131140275
AA-2-134953229-134954480.4	CCNT2	-0.315	100	32	0.5726	0.888	chr2	+	134952640	134952711	134953229	134954480	134954480	134954799
AA-2-138550902-138550973.2	SPOPL	-0.223	100	8	0.6575	0.8798	chr2	+	138550482	138550604	138550902	138550973	138550973	138551054
AA-2-152663967-152663979.1	PRPF40A	0.197	100	22	0.4458	0.2485	chr2	-	152663875	152663967	152663967	152663979	152664137	152664252
AA-2-158624877-158624954.2	PKP4	-0.251	100	2	0.684	0.9346	chr2	+	158621230	158621421	158624877	158624954	158624954	158625427
AA-2-158634069-158634072.1	PKP4	-0.177	100	3	0.5297	0.7067	chr2	+	158631752	158631941	158634069	158634072	158634072	158634289
AA-2-159670810-159670813.1	AC009961.3,BAZ2B	0.265	100	4	0.4462	0.181	chr2	-	159670707	159670810	159670810	159670813	159710716	159710894
AA-2-169697864-169697892.1	KLHL23,PHOSPHO2	0.288	100	2	0.483	0.1953	chr2	+	169697360	169697531	169697864	169697892	169697892	169697982
AA-2-173359254-173359342.1	CDCA7	-0.409	100	42	0.5429	0.9523	chr2	+	173358711	173358837	173359254	173359342	173359342	173359491
AA-2-173359254-173359386.1	CDCA7	-0.387	100	72	0.4948	0.882	chr2	+	173358711	173358837	173359254	173359386	173359386	173359491
AA-2-17759911-17759928.2	GEN1	0.213	100	5	0.399	0.1859	chr2	+	17754159	17754345	17759911	17759928	17759928	17760104
AA-2-178121173-178121179.1	RBM45	0.242	100	8	0.4184	0.1765	chr2	+	178120286	178120409	178121173	178121179	178121179	178121359
AA-2-178469782-178469785.2	FKBP7	-0.214	100	10	0.5502	0.7641	chr2	-	178469651	178469782	178469782	178469785	178477061	178477213
AA-2-17929286-17929527.2	KCNS3	0.222	100	2	0.3995	0.178	chr2	+	17917679	17917871	17929286	17929527	17929527	17929657
AA-2-189578353-189578472.1	SLC40A1	-0.22	100	9	0.1328	0.3534	chr2	-	189578218	189578353	189578353	189578472	189579812	189579880
AA-2-189666040-189667195.2	ASDURF,ASNSD1	-0.271	100	37	0.5878	0.859	chr2	+	189665375	189665451	189666040	189667195	189667195	189667596
AA-2-189747168-189747331.1	OSGEPL1	-0.198	100	3	0.6337	0.8315	chr2	-	189746659	189747168	189747168	189747331	189750549	189750656
AA-2-190519022-190519183.1	NEMP2	-0.249	100	9	0.6756	0.9245	chr2	-	190518951	190519022	190519022	190519183	190525262	190525378
AA-2-200885343-200885367.1	PPIL3	-0.26	100	11	0.6546	0.9146	chr2	-	200885261	200885343	200885343	200885367	200885697	200885772
AA-2-200891917-200891968.1	NIF3L1	-0.291	100	8	0.6713	0.9619	chr2	+	200890522	200890585	200891917	200891968	200891968	200892379
AA-2-200891917-200891968.2	NIF3L1	-0.211	100	21	0.5629	0.7739	chr2	+	200889326	200889391	200891917	200891968	200891968	200892379
AA-2-200891917-200891968.3	NIF3L1	-0.2	100	21	0.6171	0.8172	chr2	+	200889384	200889652	200891917	200891968	200891968	200892379
AA-2-201162995-201163834.8	CFLAR	0.293	100	12	0.3968	0.1043	chr2	+	201160431	201160942	201162995	201163834	201163834	201164084
AA-2-201715836-201715839.1	ALS2	-0.28	100	6	0.5007	0.7807	chr2	-	201715671	201715836	201715836	201715839	201718076	201718210
AA-2-208274017-208274020.1	PIKFYVE	0.284	100	7	0.5099	0.2257	chr2	+	208273583	208273733	208274017	208274020	208274020	208274053
AA-2-209692624-209692636.1	MAP2	0.446	100	30	0.531	0.085	chr2	+	209680749	209680827	209692624	209692636	209692636	209696350
AA-2-215372015-215372300.4	FN1	0.212	100	2	0.902	0.6897	chr2	-	215371908	215372015	215372015	215372300	215373321	215373411
AA-2-218089686-218089951.1	RUFY4	0.259	100	15	0.491	0.2323	chr2	+	218089251	218089362	218089686	218089951	218089951	218090580
AA-2-218402110-218402113.1	CTDSP1	-0.163	100	2	0.196	0.3587	chr2	+	218401563	218401712	218402110	218402113	218402113	218402215
AA-2-218659035-218659130.1	ZNF142	-0.198	100	2	0.7125	0.9099	chr2	-	218658979	218659035	218659035	218659130	218659368	218659540
AA-2-218689858-218689885.1	STK36	-0.28	100	4	0.663	0.9433	chr2	+	218688696	218688876	218689858	218689885	218689885	218689956
AA-2-218696526-218696589.9	STK36	-0.325	100	15	0.5771	0.9023	chr2	+	218694524	218694635	218696526	218696589	218696589	218696601
AA-2-219206966-219206969.1	ZFAND2B	0.193	100	7	0.354	0.1612	chr2	+	219206783	219206845	219206966	219206969	219206969	219207042
AA-2-219216465-219216832.3	ABCB6,RP11-803J6.1	-0.245	100	6	0.6737	0.9188	chr2	-	219216363	219216465	219216465	219216832	219217669	219217807
AA-2-219550842-219550868.1	OBSL1	0.238	100	2	0.372	0.1344	chr2	-	219550728	219550842	219550842	219550868	219551528	219551798
AA-2-219627899-219627959.1	SLC4A3	0.253	100	6	0.7165	0.4637	chr2	+	219627569	219627745	219627899	219627959	219627959	219628043
AA-2-219633854-219633879.1	SLC4A3	0.276	100	9	0.4178	0.1418	chr2	+	219633273	219633457	219633854	219633879	219633879	219633979
AA-2-219633865-219633879.1	SLC4A3	0.237	100	15	0.3995	0.1629	chr2	+	219633273	219633457	219633865	219633879	219633879	219633979
AA-2-222646970-222646996.2	FARSB	-0.228	100	7	0.6874	0.9154	chr2	-	222646800	222646970	222646970	222646996	222648739	222648795
AA-2-222646970-222647325.2	FARSB	0.233	100	11	0.4596	0.2271	chr2	-	222646800	222646970	222646970	222647325	222648739	222648795
AA-2-222646996-222647325.2	FARSB	0.223	100	7	0.3799	0.1575	chr2	-	222646800	222646996	222646996	222647325	222648739	222648795
AA-2-227347225-227347342.1	MFF	-0.232	100	11	0.6709	0.9028	chr2	+	227340291	227340380	227347225	227347342	227347342	227347384
AA-2-227702320-227702691.2	SLC19A3	0.18	100	2	0.2555	0.075	chr2	-	227702168	227702320	227702320	227702691	227717942	227718001
AA-2-229793130-229793145.1	TRIP12	-0.204	100	2	0.6395	0.8432	chr2	-	229792972	229793130	229793130	229793145	229795178	229795330
AA-2-229805802-229805883.1	TRIP12	-0.192	100	13	0.6275	0.8187	chr2	-	229805729	229805802	229805802	229805883	229807707	229807864
AA-2-231801139-231801154.1	COPS7B	-0.288	100	2	0.273	0.561	chr2	+	231798858	231798964	231801139	231801154	231801154	231801207
AA-2-240596680-240596849.1	CAPN10	-0.248	100	3	0.7037	0.9524	chr2	+	240596318	240596521	240596680	240596849	240596849	240596942
AA-2-241743621-241743638.1	D2HGDH	-0.226	100	25	0.6141	0.8397	chr2	+	241742434	241742574	241743621	241743638	241743638	241743815
AA-2-24768220-24768223.3	NCOA1	-0.225	100	9	0.564	0.7894	chr2	+	24762686	24762776	24768220	24768223	24768223	24770702
AA-2-24815496-24815597.2	CENPO	-0.28	100	2	0.6725	0.9532	chr2	+	24814375	24814493	24815496	24815597	24815597	24815756
AA-2-24828023-24828161.3	ADCY3	-0.233	100	2	0.692	0.9248	chr2	-	24827901	24828023	24828023	24828161	24830708	24830825
AA-2-25427631-25427649.2	DTNB	0.202	100	5	0.3282	0.1265	chr2	-	25427534	25427631	25427631	25427649	25432885	25432999
AA-2-25930060-25930063.2	KIF3C	-0.241	100	4	0.5517	0.7933	chr2	-	25929954	25930060	25930060	25930063	25951788	25951905
AA-2-27037789-27037814.3	TMEM214	0.345	100	6	0.4583	0.1135	chr2	+	27037560	27037702	27037789	27037814	27037814	27037892
AA-2-27094473-27094476.2	KHK	0.247	100	2	0.3855	0.1384	chr2	+	27092331	27092448	27094473	27094476	27094476	27094611
AA-2-27312246-27312589.6	MPV17	0.206	100	3	0.7703	0.5638	chr2	-	27312213	27312246	27312246	27312589	27312679	27312772
AA-2-27661388-27661443.3	SUPT7L	0.297	100	2	0.4175	0.1196	chr2	-	27660983	27661388	27661388	27661443	27662178	27662281
AA-2-27661388-27661601.2	SUPT7L	0.245	100	4	0.4042	0.159	chr2	-	27660983	27661388	27661388	27661601	27662178	27662281
AA-2-27661443-27661601.1	SUPT7L	0.223	100	4	0.4495	0.2267	chr2	-	27660983	27661443	27661443	27661601	27662178	27662281
AA-2-30743535-30743579.2	CAPN13	-0.286	100	2	0.6555	0.9424	chr2	-	30743382	30743535	30743535	30743579	30745722	30745734
AA-2-33257367-33257442.1	LTBP1	0.185	100	12	0.4933	0.3083	chr2	+	33252676	33252844	33257367	33257442	33257442	33257511
AA-2-38296113-38296590.1	ATL2	0.21	100	4	0.3817	0.1719	chr2	-	38293956	38296113	38296113	38296590	38298143	38298575
AA-2-46858079-46858085.1	AC016722.2,LINC01119	0.286	100	10	0.4701	0.1844	chr2	+	46855922	46855990	46858079	46858085	46858085	46859006
AA-2-47795893-47804909.5	MSH6	-0.231	100	2	0.2175	0.4492	chr2	+	47790943	47791123	47795893	47804909	47804909	47805027
AA-2-47798610-47804909.4	MSH6	-0.215	100	9	0.3177	0.5335	chr2	+	47795893	47796063	47798610	47804909	47804909	47805027
AA-2-55328432-55328435.10	CCDC88A	-0.179	100	4	0.5713	0.7504	chr2	-	55328293	55328432	55328432	55328435	55332565	55332693
AA-2-55686440-55686444.1	PNPT1	-0.177	100	2	0.7415	0.9192	chr2	-	55686369	55686440	55686440	55686444	55687644	55687705
AA-2-55922691-55922747.6	EFEMP1	-0.367	100	9	0.4913	0.858	chr2	-	55922609	55922691	55922691	55922747	55922898	55922939
AA-2-61840525-61840581.4	FAM161A	-0.214	100	7	0.6806	0.8952	chr2	-	61839420	61840525	61840525	61840581	61842121	61842360
AA-2-64591884-64591887.1	AFTPH	-0.177	100	5	0.4844	0.6614	chr2	+	64585421	64585545	64591884	64591887	64591887	64593005
AA-2-68807272-68807275.3	ARHGAP25	-0.198	100	3	0.6227	0.8208	chr2	+	68787839	68787956	68807272	68807275	68807275	68807480
AA-2-70050252-70050268.1	AC136007.2	0.215	100	4	0.402	0.1868	chr2	-	70050139	70050252	70050252	70050268	70051202	70051305
AA-2-70053792-70053815.2	AC136007.2	0.18	100	2	0.3475	0.167	chr2	-	70053730	70053792	70053792	70053815	70055713	70055910
AA-2-73219951-73220069.1	SMYD5	0.246	100	7	0.568	0.3216	chr2	+	73218860	73218969	73219951	73220069	73220069	73220190
AA-2-73950584-73950626.1	DGUOK	-0.287	100	10	0.6891	0.9761	chr2	+	73946718	73946906	73950584	73950626	73950626	73950732
AA-2-74224995-74225011.2	RP11-287D1.3,SLC4A5	0.289	100	2	0.369	0.08	chr2	-	74224839	74224995	74224995	74225011	74226956	74227130
AA-2-74422119-74422152.2	WDR54	0.265	100	2	0.347	0.0822	chr2	+	74421722	74421816	74422119	74422152	74422152	74422375
AA-2-74425074-74425096.1	WDR54	-0.294	100	7	0.6337	0.928	chr2	+	74423854	74423982	74425074	74425096	74425096	74425237
AA-2-74481065-74481086.3	CCDC142	-0.251	100	6	0.613	0.8644	chr2	-	74480955	74481065	74481065	74481086	74481222	74481372
AA-2-74491943-74492003.2	TTC31	0.259	100	3	0.3727	0.1143	chr2	+	74491480	74491672	74491943	74492003	74492003	74492055
AA-2-74492921-74492924.1	TTC31	-0.258	100	4	0.6312	0.8894	chr2	+	74492645	74492747	74492921	74492924	74492924	74494559
AA-2-74530440-74530460.1	HTRA2	-0.201	100	17	0.661	0.8623	chr2	+	74529404	74529912	74530440	74530460	74530460	74530512
AA-2-74530444-74530460.1	HTRA2	-0.205	100	15	0.6723	0.8768	chr2	+	74529404	74529912	74530444	74530460	74530460	74530512
AA-2-85387097-85389750.6	ELMOD3	0.294	100	45	0.4991	0.2052	chr2	+	85377343	85377474	85387097	85389750	85389750	85389827
AA-2-85387097-85390137.6	ELMOD3	0.343	100	2	0.628	0.2855	chr2	+	85377343	85377474	85387097	85390137	85390137	85390265
AA-2-85694752-85694915.4	GNLY	0.184	100	5	0.3774	0.1932	chr2	+	85694290	85694470	85694752	85694915	85694915	85694996
AA-2-85848204-85848381.2	ST3GAL5	0.188	100	2	0.3595	0.1722	chr2	-	85847860	85848204	85848204	85848381	85851263	85851703
AA-2-85853000-85853091.2	ST3GAL5	0.393	100	5	0.6094	0.2164	chr2	-	85852859	85853000	85853000	85853091	85861180	85861292
AA-2-85853000-85853097.1	ST3GAL5	0.321	100	2	0.505	0.1845	chr2	-	85852859	85853000	85853000	85853097	85861180	85861292
AA-2-85853000-85853099.1	ST3GAL5	0.287	100	2	0.5315	0.2454	chr2	-	85852859	85853000	85853000	85853099	85861180	85861292
AA-2-86170841-86170844.3	IMMT	-0.334	100	2	0.427	0.761	chr2	-	86170748	86170841	86170841	86170844	86171207	86171312
AA-2-88034231-88034292.1	KRCC1	-0.265	100	2	0.642	0.9069	chr2	-	88034133	88034231	88034231	88034292	88036942	88037051
AA-2-88185897-88185932.3	THNSL2	-0.194	100	10	0.7107	0.9045	chr2	+	88182947	88183073	88185897	88185932	88185932	88186631
AA-2-88185897-88185932.6	THNSL2	-0.246	100	4	0.6062	0.8525	chr2	+	88185527	88185724	88185897	88185932	88185932	88186318
AA-2-95289223-95290132.6	PROM2	-0.298	100	13	0.6336	0.9319	chr2	+	95288932	95289006	95289223	95290132	95290132	95291308
AA-2-95289223-95291032.5	PROM2	-0.375	100	7	0.5859	0.9612	chr2	+	95288932	95289006	95289223	95291032	95291032	95291308
AA-2-95290132-95291032.3	PROM2	-0.374	100	5	0.5566	0.9312	chr2	+	95288932	95289006	95290132	95291032	95291032	95291308
AA-2-96341641-96341713.1	NCAPH	-0.217	100	4	0.7178	0.9353	chr2	+	96335740	96335848	96341641	96341713	96341713	96341894
AA-2-96341674-96341713.1	NCAPH	-0.242	100	4	0.6787	0.9213	chr2	+	96335800	96335848	96341674	96341713	96341713	96341894
AA-2-96604857-96604863.1	KANSL3	-0.237	100	2	0.662	0.8986	chr2	-	96604778	96604857	96604857	96604863	96605319	96605511
AA-2-98609642-98609755.2	UNC50	0.182	100	3	0.307	0.1251	chr2	+	98608547	98608726	98609642	98609755	98609755	98610039
AA-20-1295775-1296324.2	RAD21L1,SNPH	0.254	100	2	0.402	0.1482	chr20	+	1266653	1266760	1295775	1296324	1296324	1296421
AA-20-17954223-17954231.2	SNX5	0.194	100	2	0.2815	0.0875	chr20	-	17953995	17954223	17954223	17954231	17955364	17955475
AA-20-18315068-18315071.4	ZNF133	0.267	100	4	0.6055	0.339	chr20	+	18310168	18310306	18315068	18315071	18315071	18316996
AA-20-23370090-23370136.1	GZF1	-0.287	100	14	0.5024	0.7888	chr20	+	23369583	23369741	23370090	23370136	23370136	23373062
AA-20-23397188-23397200.1	NAPB	0.197	100	3	0.2793	0.0822	chr20	-	23397071	23397188	23397188	23397200	23402992	23403072
AA-20-2461793-2461939.2	SNRPB	-0.246	100	54	0.5622	0.8083	chr20	-	2461633	2461793	2461793	2461939	2462635	2462761
AA-20-32073715-32073718.2	HCK	-0.24	100	3	0.548	0.7881	chr20	+	32073318	32073361	32073715	32073718	32073718	32073818
AA-20-32465117-32465134.2	NOL4L	0.203	100	4	0.3758	0.1727	chr20	-	32464779	32465117	32465117	32465134	32474600	32474742
AA-20-33659998-33660034.1	NECAB3	0.305	100	7	0.6104	0.305	chr20	-	33659884	33659998	33659998	33660034	33660258	33660395
AA-20-33659998-33660058.1	NECAB3	0.345	100	4	0.6482	0.3034	chr20	-	33659884	33659998	33659998	33660058	33660258	33660395
AA-20-33660034-33660058.1	NECAB3	-0.197	100	2	0.1105	0.3075	chr20	-	33659884	33660034	33660034	33660058	33660258	33660395
AA-20-33670760-33670792.2	NECAB3	-0.266	100	2	0.7145	0.9796	chr20	-	33670683	33670760	33670760	33670792	33672397	33672422
AA-20-35626803-35626826.2	CPNE1	0.204	100	2	0.2925	0.0889	chr20	-	35626566	35626803	35626803	35626826	35627279	35627413
AA-20-35658982-35659014.2	CPNE1,RBM12	-0.276	100	40	0.5192	0.7946	chr20	-	35658929	35658982	35658982	35659014	35664759	35664900
AA-20-35692296-35692370.5	NFS1	0.217	100	2	0.4315	0.2142	chr20	-	35692248	35692296	35692296	35692370	35696376	35696460
AA-20-35709256-35709274.2	RBM39	-0.233	100	2	0.2555	0.4889	chr20	-	35709223	35709256	35709256	35709274	35713018	35713096
AA-20-35739017-35739547.6	RBM39	0.25	100	29	0.5304	0.2803	chr20	-	35738967	35739017	35739017	35739547	35740524	35740597
AA-20-38426048-38426052.2	RP4-564F22.2,SNHG17	0.197	100	4	0.3755	0.1789	chr20	-	38425934	38426048	38426048	38426052	38426418	38426503
AA-20-38450261-38450335.2	SNHG11	0.171	100	10	0.3644	0.1933	chr20	+	38448661	38448730	38450261	38450335	38450335	38450447
AA-20-38988792-38988812.2	DHX35	0.255	100	11	0.4286	0.1743	chr20	+	38983698	38983776	38988792	38988812	38988812	38988917
AA-20-41352605-41352637.8	LPIN3	-0.222	100	3	0.737	0.9588	chr20	+	41352059	41352220	41352605	41352637	41352637	41352699
AA-20-428490-428950.6	.	0.167	100	5	0.6188	0.4517	chr20	+	427926	428058	428490	428950	428950	429094
AA-20-43460702-43463343.6	SRSF6	-0.365	100	4	0.615	0.9797	chr20	+	43460514	43460598	43460702	43463343	43463343	43463605
AA-20-44938044-44938101.3	PABPC1L	-0.304	100	2	0.574	0.8785	chr20	+	44936636	44936730	44938044	44938101	44938101	44938191
AA-20-45429444-45429480.1	LOC105372631,PIGT	-0.167	100	5	0.066	0.2327	chr20	+	45427421	45427545	45429444	45429480	45429480	45429670
AA-20-45447596-45447634.1	LOC105372631,PIGT	-0.467	100	2	0.4105	0.877	chr20	+	45429480	45429670	45447596	45447634	45447634	45447816
AA-20-45843721-45843772.1	ACOT8	0.194	100	2	0.2985	0.1051	chr20	-	45843526	45843721	45843721	45843772	45844262	45844420
AA-20-46355178-46355279.1	SLC35C2	-0.178	100	3	0.5957	0.7739	chr20	-	46355072	46355178	46355178	46355279	46355801	46355874
AA-20-46592446-46592529.1	SLC13A3	-0.203	100	3	0.7307	0.9338	chr20	-	46592403	46592446	46592446	46592529	46596156	46596342
AA-20-49850761-49850809.1	SLC9A8	0.182	100	6	0.301	0.1187	chr20	+	49849578	49849680	49850761	49850809	49850809	49850844
AA-20-50098964-50098981.1	UBE2V1	0.225	100	4	0.3857	0.1611	chr20	-	50098881	50098964	50098964	50098981	50113106	50113198
AA-20-50594714-50594797.1	FAM65C,RIPOR3	0.179	100	3	0.365	0.1865	chr20	-	50594552	50594714	50594714	50594797	50595368	50595504
AA-20-51523596-51524110.1	NFATC2	-0.356	100	2	0.495	0.851	chr20	-	51523080	51523596	51523596	51524110	51562559	51562831
AA-20-52187065-52187071.2	ZFP64	-0.182	100	3	0.624	0.8057	chr20	-	52186831	52187065	52187065	52187071	52191590	52191985
AA-20-58232829-58232922.1	RP11-196N14.1	-0.296	100	11	0.5444	0.8404	chr20	-	58232687	58232829	58232829	58232922	58235239	58235374
AA-20-62857635-62857638.3	TCFL5	-0.409	100	3	0.4167	0.8262	chr20	-	62857394	62857635	62857635	62857638	62859363	62859526
AA-21-14219552-14219562.2	RBM11	0.315	100	9	0.5468	0.2318	chr21	+	14216129	14216282	14219552	14219562	14219562	14219725
AA-21-29053439-29054065.2	.	-0.165	100	2	0.3895	0.5543	chr21	+	29050091	29050178	29053439	29054065	29054065	29054488
AA-21-33262560-33262792.7	IFNAR2	0.222	100	8	0.65	0.4283	chr21	+	33252751	33252830	33262560	33262792	33262792	33266175
AA-21-33591211-33591228.2	CRYZL1	0.263	100	12	0.4447	0.1819	chr21	-	33591161	33591211	33591211	33591228	33595730	33595836
AA-21-36035960-36036251.4	SETD4	-0.292	100	3	0.6623	0.9543	chr21	-	36034541	36035960	36035960	36036251	36036517	36036680
AA-21-36058924-36058973.2	SETD4	0.228	100	6	0.4147	0.1874	chr21	-	36058815	36058924	36058924	36058973	36060281	36060313
AA-21-39606002-39606347.1	B3GALT5-AS1	0.253	100	18	0.8518	0.599	chr21	-	39605598	39606002	39606002	39606347	39609582	39609665
AA-21-42443153-42443311.1	UBASH3A	0.204	100	2	0.3225	0.1187	chr21	+	42442451	42442596	42443153	42443311	42443311	42443418
AA-21-45505834-45505837.1	COL18A1	0.154	100	2	0.293	0.1391	chr21	+	45505357	45505431	45505834	45505837	45505837	45505966
AA-21-45515152-45516140.6	SLC19A1	-0.256	100	10	0.6348	0.891	chr21	-	45514714	45515152	45515152	45516140	45525816	45525958
AA-21-46314880-46315049.1	C21orf58	0.247	100	20	0.5014	0.2539	chr21	-	46314715	46314880	46314880	46315049	46315473	46315547
AA-21-46636438-46636443.1	PRMT2	-0.153	100	2	0.6865	0.8403	chr21	+	46635166	46635763	46636438	46636443	46636443	46636547
AA-22-18919597-18919631.1	PRODH	0.337	100	3	0.5157	0.1792	chr22	-	18919450	18919597	18919597	18919631	18919705	18919798
AA-22-19065058-19065067.2	DGCR2	-0.188	100	6	0.6132	0.8008	chr22	-	19064847	19065058	19065058	19065067	19068099	19068225
AA-22-19065058-19065075.2	DGCR2	0.266	100	7	0.4633	0.1969	chr22	-	19064847	19065058	19065058	19065075	19068099	19068225
AA-22-19847389-19852486.5	C22orf29,RTL10	-0.345	100	33	0.5832	0.9282	chr22	-	19846145	19847389	19847389	19852486	19854442	19854539
AA-22-19970743-19971335.5	ARVCF	-0.251	100	74	0.1609	0.4124	chr22	-	19969897	19970743	19970743	19971335	19971885	19971971
AA-22-22485978-22489466.2	ZNF280B	-0.373	100	30	0.6259	0.999	chr22	-	22484420	22485978	22485978	22489466	22494062	22494180
AA-22-22556930-22557086.1	PRAME	0.431	100	2	0.5675	0.1361	chr22	-	22556811	22556930	22556930	22557086	22557544	22557580
AA-22-22556977-22557086.1	PRAME	0.209	100	3	0.4537	0.2455	chr22	-	22556811	22556977	22556977	22557086	22557544	22557580
AA-22-23698554-23698843.5	RGL4	0.225	100	2	0.34	0.1154	chr22	+	23698211	23698333	23698554	23698843	23698843	23699176
AA-22-23877384-23877720.2	SLC2A11	0.191	100	2	0.337	0.1463	chr22	+	23877041	23877171	23877384	23877720	23877720	23877869
AA-22-24177503-24177590.2	CABIN1	-0.26	100	3	0.568	0.8284	chr22	+	24176110	24176275	24177503	24177590	24177590	24177817
AA-22-24225414-24225429.1	GGT5	0.218	100	5	0.3862	0.1678	chr22	-	24225244	24225414	24225414	24225429	24225545	24225652
AA-22-24609961-24609964.2	GGT1,SNRPD3	0.205	100	3	0.406	0.2005	chr22	+	24607953	24608023	24609961	24609964	24609964	24610033
AA-22-26470813-26470922.1	HPS4	0.183	100	2	0.2785	0.0955	chr22	-	26470718	26470813	26470813	26470922	26472301	26472418
AA-22-26511195-26511317.2	TFIP11	0.304	100	3	0.4087	0.1048	chr22	-	26511118	26511195	26511195	26511317	26512098	26512175
AA-22-29260864-29260868.2	RHBDD3	-0.339	100	7	0.1474	0.4865	chr22	-	29260701	29260864	29260864	29260868	29261199	29261425
AA-22-29754863-29754867.2	ZMAT5	0.158	100	2	0.4255	0.268	chr22	-	29754748	29754863	29754863	29754867	29766871	29766961
AA-22-29832342-29834550.4	ASCC2	0.235	100	6	0.3587	0.1237	chr22	-	29832244	29832342	29832342	29834550	29838177	29838274
AA-22-30286948-30286951.1	CASTOR1,GATSL3,RP1-130H16.18	0.238	100	5	0.4096	0.1721	chr22	-	30286824	30286948	30286948	30286951	30287154	30287287
AA-22-30415758-30415947.3	RP4-539M6.19,SEC14L2	-0.231	100	3	0.6743	0.9047	chr22	+	30410595	30410679	30415758	30415947	30415947	30416087
AA-22-30427121-30427170.3	MTFP1,RP4-539M6.19	0.183	100	2	0.2735	0.0899	chr22	+	30426716	30426844	30427121	30427170	30427170	30427403
AA-22-30427170-30427239.2	MTFP1,RP4-539M6.19	-0.22	100	5	0.6362	0.8563	chr22	+	30426716	30426844	30427170	30427239	30427239	30427403
AA-22-31095851-31096732.3	SMTN	0.468	100	2	0.599	0.1309	chr22	+	31095533	31095609	31095851	31096732	31096732	31096897
AA-22-31124844-31125832.3	INPP5J	-0.228	100	3	0.704	0.9322	chr22	+	31122922	31123119	31124844	31125832	31125832	31126010
AA-22-31328859-31328924.1	PATZ1	0.179	100	2	0.3815	0.2019	chr22	-	31328786	31328859	31328859	31328924	31335691	31335863
AA-22-31508254-31508258.1	SFI1	-0.35	100	5	0.4332	0.7832	chr22	+	31496140	31496637	31508254	31508258	31508258	31508376
AA-22-31836971-31837093.1	DEPDC5	-0.263	100	12	0.6488	0.9117	chr22	+	31833914	31833980	31836971	31837093	31837093	31837155
AA-22-31836998-31837093.1	DEPDC5	-0.209	100	2	0.762	0.9713	chr22	+	31833914	31833980	31836998	31837093	31837093	31837155
AA-22-36145599-36145602.1	APOL3	0.216	100	3	0.2967	0.0808	chr22	-	36145472	36145599	36145599	36145602	36149045	36149142
AA-22-36149142-36149371.6	APOL3	0.212	100	29	0.5138	0.3017	chr22	-	36149045	36149142	36149142	36149371	36160668	36160755
AA-22-36930654-36930672.1	CSF2RB	0.19	100	3	0.3997	0.2102	chr22	+	36930374	36930510	36930654	36930672	36930672	36930830
AA-22-37809948-37810026.1	GCAT	0.241	100	15	0.4127	0.172	chr22	+	37807904	37808163	37809948	37810026	37810026	37810157
AA-22-37833109-37833206.5	ANKRD54	-0.19	100	3	0.7143	0.9037	chr22	-	37832957	37833109	37833109	37833206	37833683	37833755
AA-22-37838593-37838598.1	ANKRD54	-0.223	100	4	0.6595	0.8835	chr22	-	37838499	37838593	37838593	37838598	37840186	37840234
AA-22-38115681-38115849.1	PLA2G6	0.239	100	3	0.3683	0.1293	chr22	-	38115526	38115681	38115681	38115849	38116074	38116211
AA-22-39134473-39134752.3	CBX7	-0.228	100	8	0.6095	0.8366	chr22	-	39134400	39134473	39134473	39134752	39138635	39138702
AA-22-41532157-41532745.9	POLR3H	-0.227	100	12	0.6392	0.8663	chr22	-	41530686	41532157	41532157	41532745	41533521	41533687
AA-22-42083118-42084069.1	SMDT1	-0.183	100	3	0.689	0.8715	chr22	+	42081924	42082065	42083118	42084069	42084069	42084284
AA-22-42555663-42556063.2	SERHL2	0.447	100	37	0.5748	0.1282	chr22	+	42555231	42555345	42555663	42556063	42556063	42556083
AA-22-44186576-44187775.4	PARVG	0.195	100	3	0.3287	0.1339	chr22	+	44185807	44185872	44186576	44187775	44187775	44187878
AA-22-44731678-44731729.1	PRR5,PRR5-ARHGAP8	0.333	100	3	0.4173	0.0836	chr22	+	44726576	44726634	44731678	44731729	44731729	44731821
AA-22-44859679-44859730.12	ARHGAP8,PRR5-ARHGAP8	0.269	100	7	0.3966	0.1277	chr22	+	44848931	44849060	44859679	44859730	44859730	44859834
AA-22-46198341-46198344.3	PPARA	0.334	100	2	0.4735	0.1403	chr22	+	46188722	46188822	46198341	46198344	46198344	46198591
AA-22-46350290-46350345.1	TRMU	-0.248	100	8	0.6235	0.872	chr22	+	46346421	46346544	46350290	46350345	46350345	46350463
AA-22-46350290-46350349.1	TRMU	-0.234	100	4	0.6638	0.8978	chr22	+	46346421	46346544	46350290	46350349	46350349	46350463
[truncated: 7,761 more rows]

## Sheet: TCGA_basal_v_luminal
ID	GENE	dPSI	CONSISTENCY	REPRODUCIBLITY	AVERAGE.PSI.CASE	AVERAGE.PSI.CTRL	chrom	strand	exon1start	exon1stop	exon2start	exon2stop	exon3start	exon3stop
[truncated: 8,912 more rows]

[truncated: 2 more sheets: TCGA_basal_v_normal, TCGA_basal_v_normal-like]
