# Supplementary material for: Development and validation of AI/ML derived splice-switching oligonucleotides
Source: Mol Syst Biol. 2024 Apr 25;20(6):676–701. doi: 10.1038/s44320-024-00034-9 (PMC11148135; doi:10.1038/s44320-024-00034-9)
Supplement: Supplementary file 6 — Source data Fig. 3 [file 44320_2024_34_MOESM6_ESM.zip]

Archive with 1 entries (1 files):
- MSB-2023-12002R_SourceDataForFigure3C.tif
