# Supplementary material for: Development and validation of AI/ML derived splice-switching oligonucleotides
Source: Mol Syst Biol. 2024 Apr 25;20(6):676–701. doi: 10.1038/s44320-024-00034-9 (PMC11148135; doi:10.1038/s44320-024-00034-9)
Supplement: Supplementary file 8 — Source data Fig. 6 [file 44320_2024_34_MOESM8_ESM.zip]

Archive with 2 entries (2 files):
- MSB-2023-12002R_SourceData_Figure6/MSB-2023-12002R_SourceData Figure6A.tif
- MSB-2023-12002R_SourceData_Figure6/MSB-2023-12002R_SourceData Figure6B.xlsx
