# Supplementary material for: Development and validation of AI/ML derived splice-switching oligonucleotides
Source: Mol Syst Biol. 2024 Apr 25;20(6):676–701. doi: 10.1038/s44320-024-00034-9 (PMC11148135; doi:10.1038/s44320-024-00034-9)
Supplement: Supplementary file 8 — Source data Fig. 6 [file 44320_2024_34_MOESM8_ESM.zip › MSB-2023-12002R_SourceData_Figure6/MSB-2023-12002R_SourceData Figure6B.xlsx]

## Sheet: MCF10A
Replicate N1							Results Graphed
Sample name	Incl. 2^-DCt	Skipp. 2^-DCt	Total	Incl. %	Skipp. %			Incl. %		Skipp. %
MCF 10A LF Cont.	0.168989	1.79005	1.95904	8.62611	91.3739		MCF10A	Average	st.Dev	Average	st.Dev
MCF 10A 0201	1	0.31498	1.31498	76.0468	23.9532		Sample name
MCF 10A 0202	1	0.82932	1.82932	54.6651	45.3349		LF Cont.	32.8545	45.9938	67.1455	45.9938
MCF 10A 0203	0.0377251	0.476319	0.514044	7.33888	92.6611		SSO-0201	33.2269	37.5994	66.7731	37.5994
MCF 10A 0204	0.078382	0.464366	0.542748	14.4417	85.5583		SSO-0202	48.6656	42.4729	51.3344	42.4729
MCF 10A 0205	0.326088	0.30566	0.631748	51.6168	48.3832		SSO-0203	13.1673	5.72015	86.8327	5.72015
MCF 10A 0206	0.0791098	0.497695	0.576805	13.7152	86.2848		SSO-0204	25.436	16.0245	74.564	16.0245
MCF 10A 0207	0.0504151	0.21071	0.261125	19.3069	80.6931		SSO-0205	47.5347	15.3351	52.4653	15.3351
							SSO-0206	15.1195	1.4554	84.8805	1.4554
Replicate N2							SSO-0207	34.3819	13.2928	65.6181	13.2928
Sample name	Incl. 2^-DCt	Skipp. 2^-DCt	Total	Incl. %	Skipp. %
MCF 10A LF Cont.	1.60585	0.263645	1.86949	85.8975	14.1025
MCF 10A 0201	0.570382	2.59368	3.16406	18.0269	81.9731
MCF 10A 0202	1.99078	0.276114	2.26689	87.8197	12.1803
MCF 10A 0203	0.263645	1.70527	1.96891	13.3904	86.6096
MCF 10A 0204	4.89056	6.26943	11.16	43.8223	56.1777
MCF 10A 0205	0.49827	0.326465	0.824735	60.4158	39.5842
MCF 10A 0206	0.503478	2.8481	3.35158	15.0221	84.9779
MCF 10A 0207	0.508152	0.780967	1.28912	39.4186	60.5814
Replicate N3
Sample name	Incl. 2^-DCt	Skipp. 2^-DCt	Total	Incl. %	Skipp. %
MCF 10A LF Cont.	0.00270529	0.0642571	0.0669624	4.04002	95.96
MCF 10A 0201	0.0067542	0.113702	0.120456	5.60717	94.3928
MCF 10A 0202	0.00191293	0.052556	0.054469	3.51196	96.488
MCF 10A 0203	0.0067542	0.0292247	0.0359789	18.7726	81.2274
MCF 10A 0204	0.019892	0.0903499	0.110242	18.044	81.956
MCF 10A 0205	0.150726	0.3423	0.493026	30.5716	69.4284
MCF 10A 0206	0.0119791	0.0600927	0.0720718	16.6211	83.3789
MCF 10A 0207	0.0149539	0.0187106	0.0336645	44.4204	55.5796

## Sheet: MCF7
Replicate N1							Results Graphed
Sample name	Incl. 2^-DCt	Skipp. 2^-DCt	Total	Incl. %	Skipp. %			Incl. %		Skipp. %
MCF 7 LF Cont.	1.39959	0.554785	1.95437	71.6131	28.3869		MCF7	Average	st.Dev	Average	st.Dev
MCF 70201	0.395934	0.235424	0.631358	62.7115	37.2885		Sample name
MCF 7 0202	0.653685	0.82169	1.47537	44.3063	55.6937		LF Cont.	45.6864	29.6817	54.3136	29.6817
MCF 7 0203	0.151774	0.104386	0.25616	59.2497	40.7503		SSO-0201	47.5	23.9682	52.5	23.9682
MCF 7 0204	0.490843	0.225313	0.716156	68.5386	31.4614		SSO-0202	53.1077	7.64977	46.8923	7.64977
MCF 7 0205	0.473029	0.156945	0.629974	75.087	24.913		SSO-0203	54.3952	5.43246	45.6048	5.43246
MCF 7 0206	0.647671	0.247986	0.895658	72.3124	27.6876		SSO-0204	72.5369	3.65573	27.4631	3.65573
MCF 7 0207	0.397768	0.243164	0.640932	62.0609	37.9391		SSO-0205	79.2638	11.4197	20.7362	11.4197
							SSO-0206	63.4438	14.9399	36.5562	14.9399
Replicate N2							SSO-0207	45.3619	16.1208	54.6381	16.1208
Sample name	Incl. 2^-DCt	Skipp. 2^-DCt	Total	Incl. %	Skipp. %
MCF 7 LF Cont.	0.0881844	0.574349	0.662534	13.3102	86.6898
MCF 70201	0.0756246	0.304955	0.380579	19.8709	80.1291
MCF 7 0202	5.83608	4.19887	10.0349	58.1576	41.8424
MCF 7 0203	2.38667	2.53151	4.91818	48.5275	51.4725
MCF 7 0204	1.55294	0.49827	2.05121	75.7085	24.2915
MCF 7 0205	2.75108	0.233258	2.98434	92.1839	7.81607
MCF 7 0206	0.58574	0.229781	0.815522	71.824	28.176
MCF 7 0207	0.797377	1.87038	2.66776	29.8894	70.1106
Replicate N3
Sample name	Incl. 2^-DCt	Skipp. 2^-DCt	Total	Incl. %	Skipp. %
MCF 7 LF Cont.	0.82932	0.761368	1.59069	52.1359	47.8641
MCF 70201	0.0689487	0.0461242	0.115073	59.9174	40.0826
MCF 7 0202	1.77974	1.35035	3.13009	56.8591	43.1409
MCF 7 0203	0.593231	0.477421	1.07065	55.4084	44.5916
MCF 7 0204	0.859558	0.312083	1.17164	73.3636	26.6364
MCF 7 0205	3.31345	1.38511	4.69856	70.5205	29.4795
MCF 7 0206	0.329877	0.384219	0.714096	46.1951	53.8049
MCF 7 0207	0.490843	0.621288	1.11213	44.1354	55.8646

## Sheet: MB231
Replicate N1							Results Graphed
Sample name	Incl. 2^-DCt	Skipp. 2^-DCt	Total	Incl. %	Skipp. %			Incl. %		Skipp. %
MB231 LF Cont.	0.41	2.4	2.81	14.5907	85.4093		MDA-MB-231	Average	st.Dev	Average	st.Dev
MB231 0201	0.05	1.07	1.12	4.46429	95.5357		Sample name
MB231 0202	0.32	5.72	6.04	5.29801	94.702		LF Cont.	15.4532	14.5595	84.5468	14.5595
MB231 0203	0.1	1.78	1.88	5.31915	94.6809		SSO-0201	10.4945	6.81526	89.5055	6.81526
MB231 0204	0.16	0.44	0.6	26.6667	73.3333		SSO-0202	29.3245	39.5191	70.6755	39.5191
MB231 0205	1.27	0.8	2.07	61.3527	38.6473		SSO-0203	14.9208	8.7772	85.0792	8.7772
MB231 0206	0.34	1.91	2.25	15.1111	84.8889		SSO-0204	24.5191	2.70526	75.4809	2.70526
MB231 0207	0.14	0.87	1.01	13.8614	86.1386		SSO-0205	66.9838	4.88375	33.0162	4.88375
							SSO-0206	9.55435	8.31096	90.4456	8.31096
Replicate N2							SSO-0207	21.0736	7.80465	78.9264	7.80465
Sample name	Incl. 2^-DCt	Skipp. 2^-DCt	Total	Incl. %	Skipp. %
MB231 LF Cont.	0.846745	1.93634	2.78309	30.4247	69.5753
MB231 0201	0.233798	2.32678	2.56058	9.13067	90.8693
MB231 0202	0.575678	0.192554	0.768232	74.9354	25.0646
MB231 0203	1.93634	6.65759	8.59393	22.5315	77.4685
MB231 0204	2.21146	8.08361	10.2951	21.4808	78.5192
MB231 0205	5.43897	2.32409	7.76306	70.0622	29.9378
MB231 0206	0.571701	3.64689	4.21859	13.5519	86.4481
MB231 0207	1.00696	2.42279	3.42974	29.3595	70.6405
Replicate N3
Sample name	Incl. 2^-DCt	Skipp. 2^-DCt	Total	Incl. %	Skipp. %
MB231 LF Cont.	0.05	3.67	3.72	1.34409	98.6559
MB231 0201	0.61	2.8	3.41	17.8886	82.1114
MB231 0202	0.25	2.98	3.23	7.73994	92.2601
MB231 0203	0.23	1.13	1.36	16.9118	83.0882
MB231 0204	0.62	1.82	2.44	25.4098	74.5902
MB231 0205	1.05	0.46	1.51	69.5364	30.4636
MB231 0206	0	1.31	1.31	0	100
MB231 0207	0.01	0.04	0.05	20	80
