# Supplementary material for: Development and validation of AI/ML derived splice-switching oligonucleotides
Source: Mol Syst Biol. 2024 Apr 25;20(6):676–701. doi: 10.1038/s44320-024-00034-9 (PMC11148135; doi:10.1038/s44320-024-00034-9)
Supplement: Supplementary file 9 — Source data Fig. 7 [file 44320_2024_34_MOESM9_ESM.zip]

Archive with 5 entries (5 files):
- MSB-2023-12002R_SourceData_Figure7/MSB-2023-12002R_Source data Figure 7A.tif
- MSB-2023-12002R_SourceData_Figure7/MSB-2023-12002R_Source data Figure 7C.xlsx
- MSB-2023-12002R_SourceData_Figure7/MSB-2023-12002R_Source data Figure 7E.xlsx
- MSB-2023-12002R_SourceData_Figure7/MSB-2023-12002R_Source data Figure 7F.xlsx
- MSB-2023-12002R_SourceData_Figure7/MSB-2023-12002R_Source data Figure 7G.xlsx
