# Supplementary material for: Development and validation of AI/ML derived splice-switching oligonucleotides
Source: Mol Syst Biol. 2024 Apr 25;20(6):676–701. doi: 10.1038/s44320-024-00034-9 (PMC11148135; doi:10.1038/s44320-024-00034-9)
Supplement: Supplementary file 9 — Source data Fig. 7 [file 44320_2024_34_MOESM9_ESM.zip › MSB-2023-12002R_SourceData_Figure7/MSB-2023-12002R_Source data Figure 7C.xlsx]

## Sheet: Figure 7C
Luminescence Endpoint
96 well plate
	MDA-MB-231						MCF10A
	Ctr	SSO-0205	SSO-0202				Ctr	SSO-0205	SSO-0202
Well A	144817	90852	121497	Lum		Well A	277328	202768	236250	Lum
Well B	133683	80135	110806	Lum		Well B		235837	230340	Lum
Well C	140471	79202	118728	Lum		Well C	232829	179086	245525	Lum
Well D	124760	99143	104837	Lum		Well D	224172	208265	216718	Lum
Average	135933	87333	113967			Average	244776	206489	232208
St.Dev	8744.85	9483.03	7587.64			St.Dev	28520.9	23304	12070.8
