# Supplementary material for: Development and validation of AI/ML derived splice-switching oligonucleotides
Source: Mol Syst Biol. 2024 Apr 25;20(6):676–701. doi: 10.1038/s44320-024-00034-9 (PMC11148135; doi:10.1038/s44320-024-00034-9)
Supplement: Supplementary file 9 — Source data Fig. 7 [file 44320_2024_34_MOESM9_ESM.zip › MSB-2023-12002R_SourceData_Figure7/MSB-2023-12002R_Source data Figure 7E.xlsx]

## Sheet: MDA-MB-231
CDKN1A	0 hours					3 hours					6 hours
	Replicate N1	Replicate N2	Replicate N3	Average Relatice expression (2-∆Ct)	St. Dev	Replicate N1	Replicate N2	Replicate N3	Average Relatice expression (2-∆Ct)	St. Dev	Replicate N1	Replicate N2	Replicate N3	Average Relatice expression (2-∆Ct)	St. Dev
Ctr	1.04972	1.22264	1.01396	1.09544	0.111601	3.71922	4.45369	3.5186	3.89717	0.492288	8.05564	3.43426	3.39874	4.96288	2.67847
SSO-0205	0.170755	0.25437	0.232451	0.219192	0.0433557	0.560583	0.904379	0.609205	0.691389	0.18605	0.50698	0.63728	0.641713	0.595324	0.0765405
SSO-0202	0.939523	1.06069	0.795536	0.931916	0.13274	3.09513	4.69134	2.86791	3.55146	0.993681	2.63902	2.79917	2.37019	2.60279	0.216775
c-MYC	0 hours					3 hours					6 hours
	Replicate N1	Replicate N2	Replicate N3	Average Relatice expression (2-∆Ct)	St. Dev	Replicate N1	Replicate N2	Replicate N3	Average Relatice expression (2-∆Ct)	St. Dev	Replicate N1	Replicate N2	Replicate N3	Average Relatice expression (2-∆Ct)	St. Dev
Ctr	0.445964	0.258816	0.333325	0.346035	0.0942193	0.0207607	0.107321	0.291183	0.139755	0.138098	0.411796	0.164938	0.545254	0.373996	0.192955
SSO-0205	0.0187756	0.146604	0.229251	0.131544	0.106043	0.137262	0.183011	0.274523	0.198265	0.0698906	0.163232	0.053847	0.488016	0.235032	0.225814
SSO-0202	0.0973956	0.427798		0.262597	0.23363	0.535887	0.389582		0.462734	0.103453	0.312083	0.210224		0.261153	0.0720249
SMAD7	0 hours					3 hours					6 hours
	Replicate N1	Replicate N2	Replicate N3	Average Relatice expression (2-∆Ct)	St. Dev	Replicate N1	Replicate N2	Replicate N3	Average Relatice expression (2-∆Ct)	St. Dev	Replicate N1	Replicate N2	Replicate N3	Average Relatice expression (2-∆Ct)	St. Dev
Ctr	0.0311419	0.052193	0.0500669	0.0444672	0.011589	0.244855	0.267016	0.20733	0.239734	0.0301708	0.136787	0.760489	0.167241	0.354839	0.351633
SSO-0205	0.0212705	0.014782	0.019709	0.0185872	0.00338661	0.123707	0.114229	0.0924617	0.110133	0.0160204	0.0612138	0.05872	0.108067	0.0760003	0.0277987
SSO-0202	0.0618535	0.031686	0.0459115	0.0464837	0.0150919	0.233258	0.258816	0.283221	0.258432	0.0249836	0.121582	0.116226	0.108819	0.115542	0.00640894

## Sheet: MCF10A
CDKN1A	0 hours					3 hours					6 hours
	Replicate N1	Replicate N2	Replicate N3	Average Relatice expression (2-∆Ct)	St. Dev	Replicate N1	Replicate N2	Replicate N3	Average Relatice expression (2-∆Ct)	St. Dev	Replicate N1	Replicate N2	Replicate N3	Average Relatice expression (2-∆Ct)	St. Dev
Ctr	5.06303	10.5561	5.61778	7.07896	3.02401	10.8153	14.0744	10.3747	11.7548	2.02087	9.67995	9.28563	11.1194	10.0283	0.965218
SSO-0205	4.89056	9.06307	6.6807	6.87811	2.09325	6.65759	13.6895	11.1579	10.5017	3.5616	7.21	7.6211	9.28563	8.03891	1.09908
SSO-0202	4.94168	8.78474	6.65759	6.79467	1.9252	9.22149	16.3362	12.1257	12.5611	3.57728	8.57419	11.3924	9.44794	9.80484	1.44261
c-MYC	0 hours					3 hours					6 hours
	Replicate N1	Replicate N2	Replicate N3	Average Relatice expression (2-∆Ct)	St. Dev	Replicate N1	Replicate N2	Replicate N3	Average Relatice expression (2-∆Ct)	St. Dev	Replicate N1	Replicate N2	Replicate N3	Average Relatice expression (2-∆Ct)	St. Dev
Ctr	2.60268	0.592546	8.39773	3.86432	4.05266	0.494828	0.0529216	0.820742	0.456164	0.385368	0.449066	0.0463914	0.812252	0.435903	0.3831
SSO-0205	1.6358	0.514057	7.97232	3.37406	4.02151	0.512278	0.286181	0.792784	0.530414	0.253788	0.442884	0.17374	1.04972	0.555447	0.448706
SSO-0202	1.40444	0.771105	4.78991	2.32182	2.16076	2.20381	0.343885	1.72907	1.42559	0.966389	0.959264	0.130308	1.38032	0.823296	0.636
SMAD7	0 hours					3 hours					6 hours
	Replicate N1	Replicate N2	Replicate N3	Average Relatice expression (2-∆Ct)	St. Dev	Replicate N1	Replicate N2	Replicate N3	Average Relatice expression (2-∆Ct)	St. Dev	Replicate N1	Replicate N2	Replicate N3	Average Relatice expression (2-∆Ct)	St. Dev
Ctr	0.25349	0.198196	0.354781	0.268822	0.0794104	0.458502	0.588453	0.556711	0.534555	0.0677493	0.382889	0.768438	0.445964	0.532431	0.206807
SSO-0205	0.173139	0.219912	0.385553	0.259534	0.111613	0.359733	0.260616	0.373712	0.331354	0.0616583	0.464902	0.435275	0.284204	0.394794	0.0969123
SSO-0202	0.183646	0.208772	0.436786	0.276402	0.139464	0.420448	0.270744	0.368567	0.353253	0.076018	0.211686	0.267943	0.340329	0.273319	0.0644894
