# Supplementary material for: Development and validation of AI/ML derived splice-switching oligonucleotides
Source: Mol Syst Biol. 2024 Apr 25;20(6):676–701. doi: 10.1038/s44320-024-00034-9 (PMC11148135; doi:10.1038/s44320-024-00034-9)
Supplement: Supplementary file 9 — Source data Fig. 7 [file 44320_2024_34_MOESM9_ESM.zip › MSB-2023-12002R_SourceData_Figure7/MSB-2023-12002R_Source data Figure 7F.xlsx]

## Sheet: MDA-MB-231
ANGPTL4	0 hours						3 hours						6 hours
	Replicate N1	Replicate N2	Replicate N3	Replicate N4	Average Relatice expression (2-∆Ct)	St. Dev	Replicate N1	Replicate N2	Replicate N3	Replicate N4	Average Relatice expression (2-∆Ct)	St. Dev	Replicate N1	Replicate N2	Replicate N3	Replicate N4	Average Relatice expression (2-∆Ct)	St. Dev
Ctr	0.024861	0.015303	0.009227	0.00852	0.0144778	0.00756214	0.139178	0.287175	0.167822	0.171943	0.19153	0.0654075	0.07966	0.331022	0.147113	0.129857	0.171913	0.109864
SSO-0205		0.009323	0.007625	0.006684	0.00787733	0.00133747	0.053847	0.047039	0.036524	0.040808	0.0445545	0.0075509	0.039418	0.054034	0.049721	0.047202	0.0475937	0.00613727
SSO-0202		0.009068	0.00806	0.004456	0.00719467	0.00242471		0.15283	0.188809	0.125	0.155546	0.0319911		0.112267	0.097396	0.085082	0.0982483	0.0136125
ITGa5	0 hours						3 hours						6 hours
	Replicate N1	Replicate N2	Replicate N3	Replicate N4	Average Relatice expression (2-∆Ct)	St. Dev	Replicate N1	Replicate N2	Replicate N3	Replicate N4	Average Relatice expression (2-∆Ct)	St. Dev	Replicate N1	Replicate N2	Replicate N3	Replicate N4	Average Relatice expression (2-∆Ct)	St. Dev
Ctr	1.58008	4.42292	4.16986	3.81055	3.49586	1.30166	1.91189	2.68514	2.30537	4.62675	2.88229	1.20506	1.6077	6.84476	3.97237	2.40327	3.70703	2.31104
SSO-0205	1.34723	1.31039	1.24833		1.30199	0.0499844	0.855595	1.98619	0.962594	1.93858	1.43574	0.609993	0.692555	2.27363	1.52098	3.49429	1.99536	1.18976
SSO-0202	1.6644	2.13613	1.93187		1.9108	0.236572	2.02792	5.71598	2.96905		3.57098	1.91629	1.91853	4.28709	1.82134		2.67565	1.39639
ITGb3	0 hours						3 hours						6 hours
	Replicate N1	Replicate N2	Replicate N3	Replicate N4	Average Relatice expression (2-∆Ct)	St. Dev	Replicate N1	Replicate N2	Replicate N3	Replicate N4	Average Relatice expression (2-∆Ct)	St. Dev	Replicate N1	Replicate N2	Replicate N3	Replicate N4	Average Relatice expression (2-∆Ct)	St. Dev
Ctr	0.49827	0.517632	0.296273		0.437392	0.122595	0.252613	0.392292	0.600818		0.415241	0.175233	1.84676	0.477973	2.43682		1.58719	1.00489
SSO-0205	0.0691082	0.320856	0.097396		0.162453	0.137908	0.348686	0.261521	0.617709		0.409305	0.18567	0.334482	0.333325	0.917004		0.52827	0.336654
SSO-0202	0.105477	0.329877			0.217677	0.158675	0.550953	0.442884			0.496918	0.076416	0.190782	0.566442			0.378612	0.265631

## Sheet: MCF10A
ANGPTL4	0 hours					3 hours					6 hours
	Replicate N1	Replicate N2	Replicate N3	Average Relatice expression (2-∆Ct)	St. Dev	Replicate N1	Replicate N2	Replicate N3	Average Relatice expression (2-∆Ct)	St. Dev	Replicate N1	Replicate N2	Replicate N3	Average Relatice expression (2-∆Ct)	St. Dev
Ctr	0.152301	0.122428	0.099442	0.124724	0.0265042	1.02811	1.10957	0.795536	0.97774	0.162964	0.864537	0.771105	0.528509	0.721384	0.173444
SSO-0205	0.231647	0.176777	0.205898	0.204774	0.0274523	0.78187	1.03886	0.742262	0.85433	0.161029	0.946058	0.739694	0.466516	0.717423	0.240546
SSO-0202	0.187505	0.192776	0.158769	0.179683	0.0183031	1.16473	1.31039	0.904379	1.1265	0.205689	0.716978	0.626332	0.510506	0.617939	0.103492
ITGa5	0 hours					3 hours					6 hours
	Replicate N1	Replicate N2	Replicate N3	Average Relatice expression (2-∆Ct)	St. Dev	Replicate N1	Replicate N2	Replicate N3	Average Relatice expression (2-∆Ct)	St. Dev	Replicate N1	Replicate N2	Replicate N3	Average Relatice expression (2-∆Ct)	St. Dev
Ctr	7.75432	6.04189	12.5099	8.76871	3.3512	6.38639	7.21	6.16884	6.58841	0.549194	5.22344	8.22491	6.54322	6.66386	1.50437
SSO-0205	6.47554	6.00016	13.4543	8.64334	4.17322	8.33973	5.18736	6.86852	6.79854	1.57735	10.9283	9.35022	4.74037	8.33964	3.21538
SSO-0202	5.83608	7.38706	10.5195	7.91423	2.38582	12.1678	6.77396	9.91766	9.61982	2.70924	5.79577	5.91755	7.28536	6.33289	0.827105
ITGb3	0 hours					3 hours					6 hours
	Replicate N1	Replicate N2	Replicate N3	Average Relatice expression (2-∆Ct)	St. Dev	Replicate N1	Replicate N2	Replicate N3	Average Relatice expression (2-∆Ct)	St. Dev	Replicate N1	Replicate N2	Replicate N3	Average Relatice expression (2-∆Ct)	St. Dev
Ctr	0.0347944	0.0135084	0.142595	0.0636326	0.0692067	0.0715453	0.032352	0.386891	0.163596	0.194369	0.0827556	0.0308198	0.160428	0.0913345	0.0652286
SSO-0205	0.112267	0.0112807	0.22688	0.116809	0.107871	0.0511189	0.0365243	0.137738	0.0751271	0.0547115	0.0633725	0.0688691	0.211686	0.114643	0.084087
SSO-0202	0.047039	0.0277763	0.142595	0.0724701	0.0614889	0.0561333	0.0150405	0.190122	0.0870986	0.0915561	0.0821839	0.0405262	0.301452	0.141387	0.140176
