# Supplementary material for: Development and validation of AI/ML derived splice-switching oligonucleotides
Source: Mol Syst Biol. 2024 Apr 25;20(6):676–701. doi: 10.1038/s44320-024-00034-9 (PMC11148135; doi:10.1038/s44320-024-00034-9)
Supplement: Supplementary file 9 — Source data Fig. 7 [file 44320_2024_34_MOESM9_ESM.zip › MSB-2023-12002R_SourceData_Figure7/MSB-2023-12002R_Source data Figure 7G.xlsx]

## Sheet: Sheet1
Fluorescence Endpoint
96 well plate
	MDA-MB-231							MCF10A
	Ctr	Ctr + TGFb	SSO-0205	SSO-0205 + TGFb	Fluorescence			Ctr	Ctr + TGFb	SSO-0205	SSO-0205 + TGFb	Fluorescence
Well A	7156	8346	3332	4437	485520		Well A	3924	3747	3657	3677	485520
Well B	5217	9668	3926	4249	485520		Well B	3884	3778	3713	3662	485520
Well C	6742	9343	4097	3563	485520		Average	3904	3762.5	3685	3669.5
Average	6371.67	9119	3785	4083			St.Dev	28.2843	21.9203	39.598	10.6066
St.Dev	1021.17	688.878	401.518	460.039
