# Supplementary material for: Development and validation of AI/ML derived splice-switching oligonucleotides
Source: Mol Syst Biol. 2024 Apr 25;20(6):676–701. doi: 10.1038/s44320-024-00034-9 (PMC11148135; doi:10.1038/s44320-024-00034-9)
Supplement: Supplementary file 10 — EV Figure Source Data [file 44320_2024_34_MOESM10_ESM.zip]

Archive with 8 entries (8 files):
- MSB-2023-12002R_SourceData ExpandedView/SourceDataExpandedView3A-Western.tif
- MSB-2023-12002R_SourceData ExpandedView/SourceDataExpandedView3B-PCR.tif
- MSB-2023-12002R_SourceData ExpandedView/SourceDataExpandedView3-GelQuant.xlsx
- MSB-2023-12002R_SourceData ExpandedView/SourceDataExpandedView4A-Western.tif
- MSB-2023-12002R_SourceData ExpandedView/SourceDataExpandedView4B-Western.tif
- MSB-2023-12002R_SourceData ExpandedView/SourceDataExpandedView4C-Western.tif
- MSB-2023-12002R_SourceData ExpandedView/SourceDataExpandedView4D.tif
- MSB-2023-12002R_SourceData ExpandedView/SourceDataExpandedView4-WBQuant.xlsx
