# Supplementary material for: Development and validation of AI/ML derived splice-switching oligonucleotides
Source: Mol Syst Biol. 2024 Apr 25;20(6):676–701. doi: 10.1038/s44320-024-00034-9 (PMC11148135; doi:10.1038/s44320-024-00034-9)
Supplement: Supplementary file 10 — EV Figure Source Data [file 44320_2024_34_MOESM10_ESM.zip › MSB-2023-12002R_SourceData ExpandedView/SourceDataExpandedView3-GelQuant.xlsx]

## Sheet: Sheet1
MCF10A	NEDD4Le13 Skipping							MCF10A	NEDD4Le13 Inclusion
Replicates	N1	N2	N3	Average	St. Dev.	T test vs siCtrl.		Replicates	N1	N2	N3	Average	St. Dev.	T test vs siCtrl.
siControl	81.683	74.1077	77.5436	77.7781	3.79309			siControl	18.317	25.8923	22.4564	22.2219	3.79309
siSRFS7	82.914	75.2564	75.2429	77.8044	4.42499	0.99413		siSRFS7	17.086	24.7436	24.7571	22.1956	4.42499	0.99413
siHNRNPL	91.9661	76.9661	74.6863	81.2062	9.38787	0.589091		siHNRNPL	8.03387	23.0339	25.3137	18.7938	9.38787	0.589091
siSRSF7 + siHNRNPL	78.4268	75.4956	76.3546	76.759	1.50685	0.687704		siSRSF7 + siHNRNPL	21.5732	24.5044	23.6454	23.241	1.50685	0.687704
MDA-MB-231	NEDD4Le13 Skipping							MDA-MB-231	NEDD4Le13 Inclusion
Replicates	N1	N2	N3	Average	St. Dev.	T test vs siCtrl.		Replicates	N1	N2	N3	Average	St. Dev.	T test vs siCtrl.
siControl	83.1748	81.2856	81.2298	81.8967	1.10722			siControl	16.8252	18.7144	18.7702	18.1033	1.10722
siSRFS7	76.972	79.579	80.386	78.979	1.78437	0.0738305		siSRFS7	23.028	20.421	19.614	21.021	1.78437	0.0738305
siHNRNPL	70.8666	72.6968	74.5978	72.7204	1.8657	0.00184744		siHNRNPL	29.1334	27.3032	25.4022	27.2796	1.8657	0.00184744
siSRSF7 + siHNRNPL	69.5892	76.084	71.9103	72.5278	3.29118	0.00949563		siSRSF7 + siHNRNPL	30.4108	23.916	28.0897	27.4722	3.29118	0.00949563
