# Supplementary material for: Development and validation of AI/ML derived splice-switching oligonucleotides
Source: Mol Syst Biol. 2024 Apr 25;20(6):676–701. doi: 10.1038/s44320-024-00034-9 (PMC11148135; doi:10.1038/s44320-024-00034-9)
Supplement: Supplementary file 10 — EV Figure Source Data [file 44320_2024_34_MOESM10_ESM.zip › MSB-2023-12002R_SourceData ExpandedView/SourceDataExpandedView4-WBQuant.xlsx]

## Sheet: phSMAD Cytop.
MDA-MB231 Cell lines
Phospho-SMAD2/3 Cytoplasmic localization
Time	0h
Replicates	N1	N2	N3	Average	St. Dev.
TGFb	0.469367	0.627647	0.878313	0.658442	0.206205
SSO-0205	0.494996	0.747961	0.990604	0.74452	0.247822
SSO-0202		0.734612	0.874452	0.804532	0.0988818
Time	1h
Replicates	N1	N2	N3	Average	St. Dev.
TGFb	1.30441	0.639674	0.883699	0.942594	0.336259
SSO-0205	1.89298	0.872387	1.07997	1.28178	0.539394
SSO-0202		1.07604	0.909871	0.992954	0.117497
Time	3h
Replicates	N1	N2	N3	Average	St. Dev.
TGFb	0.894984	1.33165	0.670551	0.965728	0.336178
SSO-0205	1.35426	1.59183	1.57741	1.50783	0.133193
SSO-0202		1.4653	1.19369	1.3295	0.192055

## Sheet: phSMAD Nucl.
MDA-MB231 Cell lines
Phospho-SMAD2/3 Nuclear localization
Time	0h
Replicates	N1	N2	N3	Average	St. Dev.
TGFb	0.4489	1.52659	0.610581	0.862025	0.581183
SSO-0205	0.42149	1.61711	0.546451	0.861683	0.657194
SSO-0202		2.19607	0.856641	1.52636	0.947122
Time	1h
Replicates	N1	N2	N3	Average	St. Dev.
TGFb	1.08071	1.4683	1.44613	1.33171	0.217656
SSO-0205	1.34648	0.764679	0.778765	0.963307	0.33191
SSO-0202		0.671889	1.12112	0.896505	0.317655
Time	3h
Replicates	N1	N2	N3	Average	St. Dev.
TGFb	1.22454	1.14069	2.54631	1.63718	0.788446
SSO-0205	1.26853	0.640185	1.19925	1.03599	0.344521
SSO-0202		0.846272	1.73977	1.29302	0.631796

## Sheet: SMAD Cytop.
MDA-MB231 Cell lines
SMAD2/3 Cytoplasmic localization
Time	0h
Replicates	N1	N2	N3	Average	St. Dev.
TGFb	1.39448	1.47168	1.21371	1.35996	0.132405
SSO-0205	1.38576	1.24171	1.26577	1.29775	0.0771651
SSO-0202		1.30112	0.84917	1.07514	0.319575
Time	1h
Replicates	N1	N2	N3	Average	St. Dev.
TGFb	0.719583	0.614244	0.688386	0.674071	0.0541088
SSO-0205	0.74831	0.598001	0.880306	0.742206	0.141251
SSO-0202		0.843469	0.745409	0.794439	0.0693389
Time	3h
Replicates	N1	N2	N3	Average	St. Dev.
TGFb	1.01765	1.24524	0.870305	1.0444	0.188895
SSO-0205	0.942536	0.759648	1.39245	1.03154	0.325654
SSO-0202		1.15803	1.3493	1.25367	0.135251

## Sheet: SMAD Nucl.
MDA-MB231 Cell lines
SMAD2/3 Nuclear localization
Time	0h
Replicates	N1	N2	N3	Average	St. Dev.
TGFb	0.661242	1.25283	0.730243	0.881437	0.323477
SSO-0205	0.3221	1.03238	0.336311	0.563598	0.406042
SSO-0202		1.82945	0.812106	1.32078	0.719369
Time	1h
Replicates	N1	N2	N3	Average	St. Dev.
TGFb	0.993384	1.73208	1.38174	1.36907	0.369509
SSO-0205	1.28156	0.971067	0.429574	0.894067	0.43118
SSO-0202		1.05479	1.16029	1.10754	0.0745969
Time	3h
Replicates	N1	N2	N3	Average	St. Dev.
TGFb	1.24502	1.33991	2.59609	1.72701	0.754143
SSO-0205	1.13245	0.446472	1.44182	1.00692	0.509412
SSO-0202		0.724038	2.84756	1.7858	1.50156

## Sheet: TGFbRI Cytop.
MDA-MB231 Cell lines
TGFbRI Cytoplasmic localization
Time	0h
Replicates	N1	N2	N3	Average	St. Dev.
TGFb	1.75347	1.26047	0.660571	1.22484	0.547321
SSO-0205	1.32685	1.39803	0.978908	1.23459	0.224273
SSO-0202	1.045		1.00746	1.02623	0.0265441
Time	1h
Replicates	N1	N2	N3	Average	St. Dev.
TGFb	0.57376	0.940212	1.03177	0.848579	0.242363
SSO-0205	0.631738	1.1321	1.35534	1.03972	0.370539
SSO-0202	0.452515		1.02991	0.741213	0.408281
Time	3h
Replicates	N1	N2	N3	Average	St. Dev.
TGFb	0.870613	0.554694	0.822399	0.749235	0.170194
SSO-0205	0.985717	0.806474	1.34924	1.04714	0.276547
SSO-0202	1.39253		0.7485	1.07051	0.455395

## Sheet: TGFbRI Memb.
MDA-MB231 Cell lines
TGFbRI Nuclear localization
Time	0h
Replicates	N1	N2	N3	Average	St. Dev.
TGFb	1.18113	0.990284	1.06088	1.07743	0.096492
SSO-0205	0.965244	0.95351	0.812341	0.910365	0.0850938
SSO-0202	0.898673		0.790301	0.844487	0.0766306
Time	1h
Replicates	N1	N2	N3	Average	St. Dev.
TGFb	0.914786	1.10771	1.20308	1.07519	0.146871
SSO-0205	0.968452	0.993554	0.993792	0.985266	0.0145618
SSO-0202	1.02331		1.18284	1.10307	0.112803
Time	3h
Replicates	N1	N2	N3	Average	St. Dev.
TGFb	0.934357	1.28996	1.57006	1.26479	0.318598
SSO-0205	0.848936	0.971969	0.918526	0.913144	0.0616928
SSO-0202	1.24364		1.11847	1.18106	0.0885093
